# Supplementary material for: Whole-genome sequencing and comparative genome analysis of Xanthomonas fragariae YM2 causing angular leaf spot disease in strawberry
Source: Front Plant Sci. 2023 Dec 18;14:1267132. doi: 10.3389/fpls.2023.1267132 (PMC10773614; doi:10.3389/fpls.2023.1267132)
Supplement: Supplementary file 3 [file Table_3.xlsx]

## Sheet: Sheet1
Supplementary Table S3 ： The KEGG metabolic pathway of YM2
Pathway	Pathway_id	Gene_number	Gene_id	KOs
Glycolysis / Gluconeogenesis	ko00010	28	GE000134;GE000136;GE000204;GE000556;GE000655;GE000990;GE001143;GE001171;GE001561;GE001699;GE001865;GE002137;GE002640;GE002737;GE002848;GE002879;GE002947;GE003115;GE003246;GE003247;GE003249;GE003404;GE003541;GE003759;GE003848;GE003868;GE003870;GE003872	K00627+K00382+K15778+K00845+K01834+K00845+K01810+K00128+K01689+K00382+K01803+K01785+K21071+K00121+K00001+K15634+K03841+K01895+K00161+K00162+K00627+K01792+K15778+K00163+K00134+K00927+K00873+K01623
Citrate cycle (TCA cycle)	ko00020	24	GE000134;GE000136;GE000265;GE000995;GE000996;GE000997;GE000998;GE001416;GE001419;GE001693;GE001697;GE001698;GE001699;GE001990;GE002540;GE002541;GE002603;GE002902;GE003246;GE003247;GE003249;GE003294;GE003729;GE003759	K00627+K00382+K00030+K00241+K00242+K00239+K00240+K01682+K01681+K01679+K00164+K00658+K00382+K01676+K01902+K01903+K01647+K00024+K00161+K00162+K00627+K00031+K18118+K00163
Pentose phosphate pathway	ko00030	22	GE000204;GE000987;GE000988;GE000989;GE000991;GE001143;GE001591;GE002309;GE002350;GE002386;GE002534;GE002624;GE002640;GE002762;GE002947;GE002991;GE003129;GE003541;GE003612;GE003731;GE003834;GE003872	K15778+K01625+K01690+K01057+K00036+K01810+K00090+K00948+K00616+K00852+K00117+K01807+K21071+K00033+K03841+K00036+K00851+K15778+K01783+K01053+K00615+K01623
Pentose and glucuronate interconversions	ko00040	13	GE000916;GE000917;GE000919;GE001094;GE001133;GE001134;GE001171;GE001501;GE001677;GE002783;GE003469;GE003470;GE003612	K01184+K01728+K01051+K01728+K00854+K01805+K00128+K00963+K00012+K01184+K01815+K00065+K01783
Fructose and mannose metabolism	ko00051	19	GE000190;GE000203;GE000204;GE000799;GE000800;GE000801;GE001134;GE001671;GE001865;GE002640;GE002947;GE003117;GE003118;GE003119;GE003120;GE003121;GE003459;GE003541;GE003872	K01711+K16011+K15778+K02769+K00882+K02768+K01805+K00847+K01803+K21071+K03841+K00064+K07046+K18335+K18336+K18334+K00064+K15778+K01623
Galactose metabolism	ko00052	14	GE000204;GE000239;GE000556;GE000990;GE001118;GE001120;GE001121;GE001501;GE002137;GE002424;GE002640;GE003541;GE003794;GE003796	K15778+K12308+K00845+K00845+K00883+K01684+K01631+K00963+K01785+K00035+K21071+K15778+K01854+K01784
Ascorbate and aldarate metabolism	ko00053	6	GE000567;GE001171;GE001677;GE003117;GE003459;GE003731	K02821+K00128+K00012+K00064+K00064+K01053
Fatty acid biosynthesis	ko00061	19	GE000072;GE000074;GE000163;GE000164;GE000505;GE000506;GE000507;GE000509;GE001421;GE001873;GE002040;GE002046;GE002915;GE002957;GE002996;GE003000;GE003260;GE003690;GE003749	K01961+K02160+K00647+K01716+K00648+K00645+K00059+K09458+K01897+K01963+K02372+K01962+K00648+K00209+K00647+K00059+K00059+K00059+K00645
Fatty acid degradation	ko00071	10	GE001171;GE001285;GE001286;GE001421;GE001895;GE001956;GE002172;GE002737;GE002848;GE002930	K00128+K00632+K07516+K01897+K00626+K01782+K06445+K00121+K00001+K00626
Synthesis and degradation of ketone bodies	ko00072	5	GE000205;GE000206;GE001442;GE001895;GE002930	K01028+K01029+K01640+K00626+K00626
Ubiquinone and other terpenoid-quinone biosynthesis	ko00130	10	GE000040;GE000912;GE002321;GE002369;GE002370;GE002794;GE003012;GE003239;GE003634;GE003696	K19267+K00568+K03809+K03184+K03185+K03183+K18240+K00457+K06134+K03179
Oxidative phosphorylation	ko00190	43	GE000140;GE000141;GE000142;GE000143;GE000144;GE000145;GE000146;GE000147;GE000259;GE000360;GE000361;GE000362;GE000363;GE000995;GE000996;GE000997;GE000998;GE001775;GE001777;GE001850;GE001851;GE001852;GE001853;GE001854;GE001855;GE001856;GE001857;GE001858;GE001859;GE001860;GE001861;GE001862;GE001863;GE001934;GE001935;GE001936;GE002643;GE002645;GE003560;GE003561;GE003563;GE003564;GE003568	K02108+K02110+K02109+K02113+K02111+K02115+K02112+K02114+K00937+K02297+K02298+K02299+K02300+K00241+K00242+K00239+K00240+K00425+K00425+K00343+K00342+K00341+K00340+K00339+K00338+K00337+K00336+K00335+K00334+K00333+K00332+K00331+K00330+K00413+K00412+K00411+K15987+K01507+K02275+K02274+K02258+K02276+K02259
Arginine biosynthesis	ko00220	13	GE000929;GE000930;GE000931;GE000932;GE000934;GE000935;GE001791;GE001807;GE001808;GE002630;GE002713;GE003078;GE003500	K09065+K01940+K01438+K00930+K00145+K01755+K15371+K01915+K01915+K00821+K14260+K01476+K01915
Purine metabolism	ko00230	59	GE000064;GE000065;GE000204;GE000249;GE000258;GE000335;GE000452;GE000453;GE000454;GE000480;GE000491;GE000512;GE000535;GE000585;GE000586;GE000638;GE000749;GE000900;GE001288;GE001489;GE001490;GE001555;GE001633;GE001694;GE001837;GE001838;GE001843;GE001907;GE001911;GE002045;GE002179;GE002181;GE002267;GE002297;GE002298;GE002309;GE002341;GE002379;GE002462;GE002469;GE002503;GE002605;GE002609;GE002610;GE0…	K01945+K00602+K15778+K00764+K01524+K08289+K11177+K11178+K13483+K02342+K02343+K02341+K01939+K11175+K01933+K11177+K02340+K00759+K00940+K01951+K00088+K03787+K01081+K01756+K01589+K01588+K00962+K00760+K01768+K02337+K04765+K08312+K03040+K03046+K03043+K00948+K01515+K01525+K01952+K02339+K00951+K01239+K01139+K03060+K00942+K02428+K00939+K02342+K00856+K00526+K00525+K02335+K02338+K01951+K15778+K01923+K00873+…
Pyrimidine metabolism	ko00240	40	GE000480;GE000491;GE000512;GE000625;GE000749;GE000788;GE000831;GE000923;GE001168;GE001277;GE001288;GE001431;GE001434;GE001508;GE001555;GE001563;GE001633;GE001843;GE002031;GE002045;GE002179;GE002188;GE002267;GE002297;GE002298;GE002382;GE002469;GE002610;GE002726;GE002798;GE002983;GE002984;GE003019;GE003073;GE003272;GE003278;GE003347;GE003540;GE003551;GE003736	K02342+K02343+K02341+K00609+K02340+K00761+K01494+K01465+K00254+K00384+K00940+K01955+K01956+K00945+K03787+K01937+K01081+K00962+K09903+K02337+K04765+K00384+K03040+K03046+K03043+K00560+K02339+K03060+K02342+K01485+K00526+K00525+K02335+K00943+K01591+K00857+K02338+K01520+K00762+K09019
Alanine, aspartate and glutamate metabolism	ko00250	22	GE000154;GE000249;GE000535;GE000625;GE000930;GE000935;GE001431;GE001434;GE001694;GE001791;GE001797;GE001807;GE001808;GE001974;GE002016;GE002323;GE002713;GE002742;GE003438;GE003439;GE003500;GE003558	K00820+K00764+K01939+K00609+K01940+K01755+K01955+K01956+K01756+K15371+K00135+K01915+K01915+K01953+K01953+K01424+K14260+K00820+K00265+K00266+K01915+K13821
Glycine, serine and threonine metabolism	ko00260	32	GE000136;GE000181;GE000182;GE000219;GE000306;GE000630;GE000655;GE000805;GE000968;GE001182;GE001183;GE001186;GE001448;GE001590;GE001699;GE001874;GE001876;GE002078;GE002145;GE002146;GE002147;GE002150;GE002177;GE002178;GE002431;GE002662;GE002879;GE002882;GE002888;GE003321;GE003360;GE003684	K00382+K01697+K01758+K17103+K00281+K12526+K01834+K00831+K17103+K12524+K00872+K01733+K00058+K00133+K00382+K01695+K01696+K00302+K01752+K01752+K01752+K00003+K02437+K00605+K00600+K01754+K15634+K00060+K00639+K00058+K00865+K01754
Monobactam biosynthesis	ko00261	8	GE000630;GE001115;GE001182;GE001435;GE001590;GE002076;GE003885;GE003886	K12526+K01714+K12524+K00215+K00133+K21062+K00957+K00955
Cysteine and methionine metabolism	ko00270	36	GE000042;GE000160;GE000181;GE000182;GE000287;GE000630;GE000873;GE000911;GE001182;GE001452;GE001453;GE001454;GE001543;GE001590;GE001609;GE001642;GE001668;GE001669;GE001906;GE002145;GE002146;GE002147;GE002150;GE002151;GE002152;GE002330;GE002410;GE002416;GE002495;GE002854;GE002902;GE002948;GE003026;GE003618;GE003632;GE003874	K00549+K01738+K01697+K01758+K01740+K12526+K00547+K12960+K12524+K08964+K08967+K09880+K00641+K00133+K08963+K01011+K00548+K00548+K19696+K01752+K01752+K01752+K00003+K01739+K00641+K00826+K00789+K01251+K01920+K01919+K00024+K00832+K00797+K00651+K01611+K01738
Valine, leucine and isoleucine degradation	ko00280	20	GE000136;GE000205;GE000206;GE001171;GE001285;GE001441;GE001442;GE001699;GE001818;GE001819;GE001893;GE001895;GE001956;GE001958;GE001962;GE002330;GE002930;GE003900;GE003901;GE003902	K00382+K01028+K01029+K00128+K00632+K13766+K01640+K00382+K00822+K00822+K00263+K00626+K01782+K00020+K00140+K00826+K00626+K01968+K01969+K00253
Geraniol degradation	ko00281	4	GE001285;GE001442;GE001956;GE002634	K00632+K01640+K01782+K13775
Valine, leucine and isoleucine biosynthesis	ko00290	13	GE000038;GE001893;GE002330;GE002659;GE002660;GE002661;GE002662;GE002663;GE002666;GE002667;GE002668;GE002713;GE003684	K01687+K00263+K00826+K00053+K01652+K11258+K01754+K01649+K00052+K01704+K01703+K14260+K01754
Lysine biosynthesis	ko00300	16	GE000289;GE000630;GE001115;GE001182;GE001435;GE001436;GE001437;GE001590;GE002017;GE002019;GE002076;GE002150;GE002577;GE002578;GE002630;GE002804	K01586+K12526+K01714+K12524+K00215+K05825+K05825+K00133+K01439+K00674+K21062+K00003+K01929+K01928+K00821+K01778
Lysine degradation	ko00310	7	GE001171;GE001697;GE001698;GE001797;GE001895;GE001956;GE002930	K00128+K00164+K00658+K00135+K00626+K01782+K00626
Penicillin and cephalosporin biosynthesis	ko00311	1	GE002013	K01434
Arginine and proline metabolism	ko00330	14	GE000614;GE000938;GE000939;GE001171;GE001512;GE001809;GE002080;GE002344;GE002798;GE003024;GE003026;GE003078;GE003558;GE003632	K00286+K00931+K00147+K00128+K12251+K09471+K12658+K01259+K01485+K01585+K00797+K01476+K13821+K01611
Carbapenem biosynthesis	ko00332	2	GE000938;GE000939	K00931+K00147
Histidine metabolism	ko00340	13	GE001171;GE001459;GE001460;GE001461;GE001462;GE001463;GE001464;GE001465;GE001466;GE001603;GE001604;GE001605;GE001606	K00128+K11755+K02500+K01814+K02501+K01089+K00817+K00013+K00765+K01468+K01745+K01479+K01712
Tyrosine metabolism	ko00350	10	GE000175;GE000176;GE000295;GE001464;GE001797;GE002737;GE002848;GE002948;GE003238;GE003239	K16171+K01800+K02510+K00817+K00135+K00121+K00001+K00832+K00451+K00457
Phenylalanine metabolism	ko00360	8	GE000107;GE000664;GE000823;GE001464;GE002948;GE003239;GE003462;GE003471	K00285+K03782+K00285+K00817+K00832+K00457+K02554+K00500
Chlorocyclohexane and chlorobenzene degradation	ko00361	2	GE000835;GE003649	K01061+K01563
Benzoate degradation	ko00362	9	GE001285;GE001286;GE001895;GE001956;GE002366;GE002930;GE003101;GE003462;GE003529	K00632+K07516+K00626+K01782+K04100+K00626+K10218+K02554+K01607
Fluorobenzoate degradation	ko00364	1	GE000835	K01061
Tryptophan metabolism	ko00380	13	GE000305;GE000664;GE001171;GE001625;GE001627;GE001628;GE001697;GE001895;GE001956;GE002930;GE003070;GE003244;GE003517	K03781+K03782+K00128+K00452+K01556+K00486+K00164+K00626+K01782+K00626+K03781+K00453+K03781
Phenylalanine, tyrosine and tryptophan biosynthesis	ko00400	23	GE000075;GE000148;GE000386;GE000387;GE000510;GE000806;GE000807;GE001464;GE001592;GE001709;GE001874;GE001876;GE001881;GE002907;GE002948;GE003012;GE003471;GE003514;GE003615;GE003626;GE003628;GE003629;GE003728	K03786+K04093+K01735+K00891+K01657+K14170+K00800+K00817+K01736+K04517+K01695+K01696+K01817+K01626+K00832+K18240+K00500+K00014+K01657+K01658+K00766+K01609+K01626
Novobiocin biosynthesis	ko00401	3	GE001464;GE001709;GE002948	K00817+K04517+K00832
beta-Alanine metabolism	ko00410	8	GE001141;GE001142;GE001171;GE001818;GE001819;GE001956;GE001962;GE003026	K01918+K01579+K00128+K00822+K00822+K01782+K00140+K00797
Taurine and hypotaurine metabolism	ko00430	3	GE000784;GE001791;GE002396	K00681+K15371+K03119
Selenocompound metabolism	ko00450	11	GE000042;GE000182;GE000604;GE000870;GE001277;GE001668;GE001669;GE002151;GE002188;GE003885;GE003886	K00549+K01758+K11717+K01874+K00384+K00548+K00548+K01739+K00384+K00957+K00955
Cyanoamino acid metabolism	ko00460	9	GE000549;GE000784;GE001150;GE002323;GE002431;GE003417;GE003418;GE003419;GE003578	K05349+K00681+K05349+K01424+K00600+K05349+K05349+K05349+K05349
D-Glutamine and D-glutamate metabolism	ko00471	2	GE000633;GE002573	K01925+K01924
D-Alanine metabolism	ko00473	3	GE000108;GE002572;GE003655	K01775+K01921+K01921
Glutathione metabolism	ko00480	20	GE000536;GE000784;GE000824;GE000897;GE000991;GE001679;GE001975;GE001994;GE002356;GE002468;GE002495;GE002523;GE002762;GE002854;GE002898;GE002991;GE003026;GE003069;GE003294;GE003367	K01256+K00681+K00383+K00799+K00036+K00432+K00799+K00432+K00799+K01255+K01920+K00799+K00033+K01919+K00799+K00036+K00797+K01255+K00031+K00432
Starch and sucrose metabolism	ko00500	38	GE000204;GE000549;GE000556;GE000675;GE000785;GE000916;GE000919;GE000990;GE001143;GE001150;GE001501;GE001671;GE001677;GE002423;GE002528;GE002530;GE002703;GE002783;GE002821;GE002831;GE002875;GE003417;GE003418;GE003419;GE003441;GE003442;GE003456;GE003457;GE003458;GE003541;GE003545;GE003578;GE003703;GE003704;GE003705;GE003706;GE003707;GE003709	K15778+K05349+K00845+K01179+K01179+K01184+K01051+K00845+K01810+K05349+K00963+K00847+K00012+K01176+K01087+K00697+K05341+K01184+K01179+K01194+K01214+K05349+K05349+K05349+K01179+K01179+K16147+K05343+K00700+K15778+K08679+K05349+K00703+K00700+K01236+K00705+K06044+K01214
Other glycan degradation	ko00511	6	GE000550;GE000551;GE000553;GE001132;GE002482;GE002486	K01192+K12373+K01206+K15923+K01206+K01444
Amino sugar and nucleotide sugar metabolism	ko00520	26	GE000150;GE000154;GE000190;GE000195;GE000203;GE000204;GE000551;GE000556;GE000579;GE000590;GE000591;GE000990;GE001143;GE001167;GE001356;GE001501;GE001671;GE001677;GE001872;GE001908;GE002741;GE002742;GE003541;GE003545;GE003794;GE003796	K04042+K00820+K01711+K10012+K16011+K15778+K12373+K00845+K00790+K00992+K07102+K00845+K01810+K00075+K02474+K00963+K00847+K00012+K03431+K01207+K01443+K00820+K15778+K08679+K01854+K01784
Streptomycin biosynthesis	ko00521	9	GE000199;GE000200;GE000201;GE000202;GE000204;GE000556;GE000906;GE000990;GE003541	K01710+K00973+K01790+K00067+K15778+K00845+K01092+K00845+K15778
Polyketide sugar unit biosynthesis	ko00523	4	GE000199;GE000200;GE000201;GE000202	K01710+K00973+K01790+K00067
Acarbose and validamycin biosynthesis	ko00525	2	GE000199;GE000200	K01710+K00973
Lipopolysaccharide biosynthesis	ko00540	15	GE000254;GE000484;GE000576;GE000577;GE001008;GE001009;GE001562;GE002039;GE002041;GE002042;GE002568;GE002673;GE002674;GE003150;GE003157	K03269+K11211+K03270+K06041+K00912+K00979+K01627+K02536+K00677+K00748+K02535+K02527+K02517+K02847+K02517
Peptidoglycan biosynthesis	ko00550	21	GE000255;GE000329;GE000355;GE000579;GE000633;GE001165;GE001167;GE002160;GE002500;GE002572;GE002573;GE002574;GE002576;GE002577;GE002578;GE002579;GE002601;GE002780;GE002785;GE003501;GE003655	K19302+K07260+K03980+K00790+K01925+K19302+K00075+K03814+K05365+K01921+K01924+K02563+K01000+K01929+K01928+K03587+K05366+K07258+K05515+K06153+K01921
Glycerolipid metabolism	ko00561	7	GE001171;GE002405;GE003008;GE003268;GE003360;GE003489;GE003673	K00128+K00901+K00655+K00631+K00865+K00655+K00864
Inositol phosphate metabolism	ko00562	4	GE000906;GE001865;GE001962;GE002880	K01092+K01803+K00140+K01114
Glycerophospholipid metabolism	ko00564	17	GE000219;GE000968;GE001013;GE001596;GE001986;GE002034;GE002405;GE002880;GE002922;GE003008;GE003100;GE003268;GE003329;GE003355;GE003489;GE003630;GE003676	K17103+K17103+K00995+K01613+K01058+K00981+K00901+K01114+K00057+K00655+K06131+K00631+K06131+K01126+K00655+K18697+K00111
Ether lipid metabolism	ko00565	2	GE001986;GE002880	K01058+K01114
Arachidonic acid metabolism	ko00590	4	GE001679;GE001986;GE001994;GE003367	K00432+K01058+K00432+K00432
Linoleic acid metabolism	ko00591	2	GE001986;GE003036	K01058+K00508
alpha-Linolenic acid metabolism	ko00592	2	GE001285;GE001986	K00632+K01058
Pyruvate metabolism	ko00620	29	GE000072;GE000074;GE000134;GE000136;GE000157;GE000477;GE000964;GE001171;GE001693;GE001699;GE001873;GE001895;GE001990;GE002046;GE002414;GE002663;GE002679;GE002902;GE002920;GE002930;GE002952;GE003115;GE003246;GE003247;GE003249;GE003314;GE003729;GE003759;GE003870	K01961+K02160+K00627+K00382+K01759+K01069+K01007+K00128+K01679+K00382+K01963+K00626+K01676+K01962+K01595+K01649+K00029+K00024+K00156+K00626+K00101+K01895+K00161+K00162+K00627+K03777+K18118+K00163+K00873
Xylene degradation	ko00622	1	GE003462	K02554
Toluene degradation	ko00623	1	GE000835	K01061
Polycyclic aromatic hydrocarbon degradation	ko00624	1	GE002366	K04100
Chloroalkane and chloroalkene degradation	ko00625	4	GE001171;GE002737;GE002848;GE003649	K00128+K00121+K00001+K01563
Naphthalene degradation	ko00626	2	GE002737;GE002848	K00121+K00001
Aminobenzoate degradation	ko00627	3	GE000770;GE002366;GE003107	K01077+K04100+K01113
Glyoxylate and dicarboxylate metabolism	ko00630	27	GE000024;GE000136;GE000166;GE000305;GE000306;GE000686;GE000889;GE000913;GE000987;GE001416;GE001419;GE001699;GE001807;GE001808;GE001895;GE002177;GE002178;GE002431;GE002603;GE002699;GE002902;GE002930;GE003070;GE003360;GE003500;GE003517;GE003869	K01433+K00382+K01091+K03781+K00281+K00123+K00023+K01091+K01625+K01682+K01681+K00382+K01915+K01915+K00626+K02437+K00605+K00600+K01647+K00023+K00024+K00626+K03781+K00865+K01915+K03781+K01091
Nitrotoluene degradation	ko00633	1	GE000846	K10680
Propanoate metabolism	ko00640	20	GE000072;GE000074;GE000136;GE000517;GE000518;GE000519;GE000520;GE001416;GE001699;GE001818;GE001819;GE001873;GE001895;GE001956;GE001962;GE002046;GE002540;GE002541;GE002930;GE003115	K01961+K02160+K00382+K03417+K01659+K20455+K09788+K01682+K00382+K00822+K00822+K01963+K00626+K01782+K00140+K01962+K01902+K01903+K00626+K01895
Styrene degradation	ko00643	3	GE000175;GE000176;GE003238	K16171+K01800+K00451
Butanoate metabolism	ko00650	21	GE000205;GE000206;GE000777;GE000889;GE000970;GE000995;GE000996;GE000997;GE000998;GE001286;GE001442;GE001645;GE001797;GE001895;GE001956;GE002660;GE002661;GE002699;GE002930;GE002957;GE003729	K01028+K01029+K05973+K00023+K03821+K00241+K00242+K00239+K00240+K07516+K01640+K01715+K00135+K00626+K01782+K01652+K11258+K00023+K00626+K00209+K18118
C5-Branched dibasic acid metabolism	ko00660	8	GE002540;GE002541;GE002660;GE002661;GE002666;GE002667;GE002668;GE003101	K01902+K01903+K01652+K11258+K00052+K01704+K01703+K10218
One carbon pool by folate	ko00670	14	GE000024;GE000065;GE000335;GE000585;GE001491;GE001668;GE001669;GE002178;GE002380;GE002382;GE002431;GE002561;GE002622;GE003147	K01433+K00602+K08289+K11175+K01491+K00548+K00548+K00605+K00287+K00560+K00600+K00297+K01934+K00604
Methane metabolism	ko00680	18	GE000655;GE000686;GE000805;GE000964;GE001448;GE001561;GE002414;GE002431;GE002640;GE002735;GE002736;GE002737;GE002879;GE002902;GE002947;GE003115;GE003321;GE003872	K01834+K00123+K00831+K01007+K00058+K01689+K01595+K00600+K21071+K01070+K03396+K00121+K15634+K00024+K03841+K01895+K00058+K01623
Thiamine metabolism	ko00730	7	GE001109;GE002095;GE002252;GE002628;GE002651;GE002863;GE003862	K00941+K01662+K03149+K00788+K03147+K00946+K04487
Riboflavin metabolism	ko00740	6	GE000356;GE002428;GE002865;GE002866;GE002867;GE003155	K11753+K11752+K00794+K14652+K00793+K01497
Vitamin B6 metabolism	ko00750	6	GE000388;GE000805;GE001186;GE001710;GE002376;GE003331	K00275+K00831+K01733+K00868+K00097+K03474
Nicotinate and nicotinamide metabolism	ko00760	13	GE000054;GE000750;GE001074;GE001555;GE001633;GE001634;GE001797;GE001840;GE002438;GE002538;GE002605;GE002767;GE002768	K03426+K00969+K03743+K03787+K01081+K00858+K00135+K00767+K00763+K01916+K01239+K03462+K13522
Pantothenate and CoA biosynthesis	ko00770	14	GE000038;GE000781;GE001140;GE001141;GE001142;GE002330;GE002552;GE002659;GE002660;GE002661;GE003093;GE003108;GE003232;GE003539	K01687+K00954+K00606+K01918+K01579+K00826+K00859+K00053+K01652+K11258+K03525+K06133+K00077+K13038
Biotin metabolism	ko00780	15	GE000163;GE000171;GE000507;GE000509;GE002040;GE002182;GE002996;GE003000;GE003094;GE003260;GE003688;GE003690;GE003691;GE003693;GE003694	K00647+K01935+K00059+K09458+K02372+K00833+K00647+K00059+K03524+K00059+K02169+K00059+K02170+K00652+K01012
Lipoic acid metabolism	ko00785	2	GE002775;GE002776	K03644+K03801
Folate biosynthesis	ko00790	18	GE000173;GE000246;GE000431;GE000486;GE000488;GE000489;GE000490;GE000770;GE001070;GE001136;GE001139;GE002380;GE002517;GE002756;GE003107;GE003290;GE003393;GE003577	K01737+K11754+K10026+K03639+K03637+K03636+K03635+K01077+K00796+K09007+K00950+K00287+K06920+K00950+K01113+K06879+K01495+K01633
Porphyrin and chlorophyll metabolism	ko00860	17	GE000384;GE000527;GE000672;GE001302;GE002011;GE002313;GE002372;GE002629;GE002815;GE002927;GE002928;GE003018;GE003427;GE003511;GE003568;GE003638;GE003875	K01599+K03594+K01885+K02304+K03594+K02492+K00798+K01845+K01749+K01719+K02496+K00228+K01772+K01698+K02259+K03594+K02302
Terpenoid backbone biosynthesis	ko00900	12	GE000359;GE000635;GE000767;GE001164;GE001558;GE001559;GE001895;GE002033;GE002035;GE002095;GE002310;GE002930	K03527+K02523+K00795+K03526+K01770+K00991+K00626+K00806+K00099+K01662+K00919+K00626
Limonene and pinene degradation	ko00903	2	GE001171;GE001956	K00128+K01782
Nitrogen metabolism	ko00910	11	GE001624;GE001650;GE001791;GE001807;GE001808;GE001988;GE002132;GE002988;GE003438;GE003439;GE003500	K01673+K01673+K15371+K01915+K01915+K01673+K00459+K01674+K00265+K00266+K01915
Sulfur metabolism	ko00920	17	GE000160;GE001642;GE002151;GE002180;GE002396;GE002884;GE002885;GE002886;GE002887;GE003512;GE003618;GE003874;GE003882;GE003883;GE003884;GE003885;GE003886	K01738+K01011+K01739+K01082+K03119+K02045+K02047+K02046+K02048+K00380+K00651+K01738+K00390+K00381+K00380+K00957+K00955
Caprolactam degradation	ko00930	3	GE001956;GE002075;GE003731	K01782+K13877+K01053
Aminoacyl-tRNA biosynthesis	ko00970	23	GE000217;GE000357;GE000416;GE000672;GE000747;GE000810;GE000870;GE000927;GE001102;GE001426;GE001468;GE001619;GE002111;GE002112;GE002117;GE002357;GE002470;GE003081;GE003147;GE003435;GE003436;GE003537;GE003557	K01881+K01870+K01876+K01885+K01869+K01875+K01874+K01883+K01872+K04567+K01892+K01893+K01890+K01889+K01868+K01886+K01873+K01867+K00604+K01878+K01879+K01887+K01866
Biosynthesis of unsaturated fatty acids	ko01040	8	GE000346;GE000507;GE000863;GE001956;GE002400;GE003000;GE003260;GE003690	K10805+K00059+K00507+K01782+K10804+K00059+K00059+K00059
Biosynthesis of siderophore group nonribosomal peptides	ko01053	1	GE003526	K02364
Carbon metabolism	ko01200	89	GE000072;GE000074;GE000134;GE000136;GE000160;GE000265;GE000305;GE000306;GE000556;GE000655;GE000686;GE000805;GE000889;GE000964;GE000987;GE000988;GE000989;GE000990;GE000991;GE000995;GE000996;GE000997;GE000998;GE001143;GE001286;GE001416;GE001419;GE001448;GE001491;GE001561;GE001645;GE001693;GE001697;GE001698;GE001699;GE001865;GE001873;GE001895;GE001956;GE001962;GE001990;GE002046;GE002145;GE002146;GE0…	K01961+K02160+K00627+K00382+K01738+K00030+K03781+K00281+K00845+K01834+K00123+K00831+K00023+K01007+K01625+K01690+K01057+K00845+K00036+K00241+K00242+K00239+K00240+K01810+K07516+K01682+K01681+K00058+K01491+K01689+K01715+K01679+K00164+K00658+K00382+K01803+K01963+K00626+K01782+K00140+K01676+K01962+K01752+K01752+K01752+K00605+K00948+K00616+K01595+K00600+K01902+K01903+K00297+K01647+K01807+K21071+K01754+…
2-Oxocarboxylic acid metabolism	ko01210	22	GE000038;GE000265;GE000931;GE000932;GE000934;GE001416;GE001419;GE001436;GE001437;GE001590;GE002330;GE002603;GE002630;GE002659;GE002660;GE002661;GE002663;GE002666;GE002667;GE002668;GE002713;GE003294	K01687+K00030+K01438+K00930+K00145+K01682+K01681+K05825+K05825+K00133+K00826+K01647+K00821+K00053+K01652+K11258+K01649+K00052+K01704+K01703+K14260+K00031
Fatty acid metabolism	ko01212	26	GE000072;GE000074;GE000163;GE000164;GE000505;GE000506;GE000507;GE000509;GE000863;GE001285;GE001286;GE001421;GE001873;GE001895;GE001956;GE002040;GE002046;GE002172;GE002915;GE002930;GE002957;GE002996;GE003000;GE003260;GE003690;GE003749	K01961+K02160+K00647+K01716+K00648+K00645+K00059+K09458+K00507+K00632+K07516+K01897+K01963+K00626+K01782+K02372+K01962+K06445+K00648+K00626+K00209+K00647+K00059+K00059+K00059+K00645
Degradation of aromatic compounds	ko01220	6	GE002075;GE002737;GE002848;GE003462;GE003529;GE003731	K13877+K00121+K00001+K02554+K01607+K01053
Biosynthesis of amino acids	ko01230	107	GE000038;GE000042;GE000075;GE000148;GE000160;GE000181;GE000182;GE000265;GE000289;GE000386;GE000387;GE000510;GE000614;GE000630;GE000655;GE000805;GE000806;GE000807;GE000930;GE000931;GE000932;GE000934;GE000935;GE000938;GE000939;GE001115;GE001182;GE001183;GE001186;GE001416;GE001419;GE001435;GE001436;GE001437;GE001448;GE001459;GE001460;GE001461;GE001462;GE001463;GE001464;GE001465;GE001466;GE001561;GE0…	K01687+K00549+K03786+K04093+K01738+K01697+K01758+K00030+K01586+K01735+K00891+K01657+K00286+K12526+K01834+K00831+K14170+K00800+K01940+K01438+K00930+K00145+K01755+K00931+K00147+K01714+K12524+K00872+K01733+K01682+K01681+K00215+K05825+K05825+K00058+K11755+K02500+K01814+K02501+K01089+K00817+K00013+K00765+K01689+K00133+K01736+K00548+K00548+K04517+K01915+K01915+K01803+K01695+K01696+K01817+K01439+K00674+…
ABC transporters	ko02010	52	GE000128;GE000129;GE000130;GE000184;GE000185;GE000212;GE000213;GE000214;GE000573;GE000709;GE000992;GE001001;GE001002;GE001007;GE001533;GE001534;GE001535;GE001536;GE001580;GE001653;GE001655;GE001656;GE001657;GE001658;GE001799;GE001800;GE001801;GE001806;GE002217;GE002466;GE002467;GE002694;GE002712;GE002884;GE002885;GE002886;GE002887;GE003225;GE003226;GE003299;GE003300;GE003370;GE003371;GE003372;GE0…	K02071+K02072+K02073+K09690+K09691+K02067+K02065+K02066+K06861+K18893+K10112+K09808+K09810+K11085+K02193+K02194+K02195+K02196+K02195+K02040+K02040+K02037+K02038+K02036+K11074+K11075+K11076+K11073+K13409+K11720+K07091+K02012+K11004+K02045+K02047+K02046+K02048+K09696+K09697+K09812+K09811+K07122+K07323+K02067+K02066+K02065+K02013+K05847+K05845+K02017+K02018+K02020
Two-component system	ko02020	97	GE000025;GE000026;GE000027;GE000028;GE000047;GE000048;GE000103;GE000260;GE000261;GE000329;GE000400;GE000402;GE000531;GE000572;GE000770;GE000854;GE001103;GE001104;GE001162;GE001163;GE001211;GE001213;GE001214;GE001237;GE001239;GE001245;GE001257;GE001268;GE001392;GE001395;GE001397;GE001398;GE001401;GE001403;GE001405;GE001406;GE001409;GE001411;GE001413;GE001422;GE001423;GE001425;GE001549;GE001653;GE0…	K07664+K07664+K18322+K18322+K18323+K18322+K02556+K07636+K07657+K07260+K07782+K03406+K02658+K03092+K01077+K14205+K03563+K03406+K15012+K15011+K03407+K03413+K02405+K10941+K03092+K02406+K03415+K03406+K02556+K03408+K03413+K03407+K03406+K05874+K03406+K03406+K03408+K00575+K03412+K13816+K10715+K13815+K03406+K02040+K02040+K00425+K00425+K13924+K01915+K01915+K08082+K00626+K00413+K00412+K00411+K04771+K00990+…
Quorum sensing	ko02024	35	GE000400;GE000510;GE000673;GE000795;GE000917;GE001072;GE001094;GE001421;GE001422;GE001423;GE001425;GE001478;GE001864;GE001918;GE002036;GE002082;GE002135;GE002271;GE002304;GE002325;GE002326;GE002327;GE002428;GE002457;GE002460;GE002565;GE002880;GE002907;GE002923;GE003155;GE003351;GE003615;GE003626;GE003631;GE003728	K07782+K01657+K09823+K03210+K01728+K03666+K01728+K01897+K13816+K10715+K13815+K20266+K03075+K03100+K11749+K03110+K03106+K03076+K03073+K14645+K14645+K14645+K11752+K14645+K14645+K03070+K01114+K01626+K03071+K01497+K03217+K01657+K01658+K10914+K01626
Bacterial chemotaxis	ko02030	33	GE000102;GE000103;GE000402;GE001104;GE001211;GE001212;GE001213;GE001225;GE001226;GE001232;GE001257;GE001268;GE001392;GE001393;GE001395;GE001397;GE001398;GE001401;GE001403;GE001405;GE001406;GE001409;GE001411;GE001412;GE001413;GE001549;GE001795;GE002654;GE002655;GE002656;GE002657;GE002658;GE003804	K02557+K02556+K03406+K03406+K03407+K03414+K03413+K02417+K02416+K02410+K03415+K03406+K02556+K02557+K03408+K03413+K03407+K03406+K05874+K03406+K03406+K03408+K00575+K03411+K03412+K03406+K13924+K05875+K05875+K05875+K05875+K03406+K13924
Flagellar assembly	ko02040	34	GE000102;GE000103;GE001217;GE001218;GE001221;GE001222;GE001223;GE001224;GE001225;GE001226;GE001228;GE001229;GE001230;GE001231;GE001232;GE001233;GE001234;GE001243;GE001244;GE001245;GE001246;GE001247;GE001249;GE001250;GE001251;GE001252;GE001253;GE001254;GE001255;GE001256;GE001258;GE001259;GE001392;GE001393	K02557+K02556+K02400+K02401+K02421+K02420+K02419+K02418+K02417+K02416+K02414+K02413+K02412+K02411+K02410+K02409+K02408+K02422+K02407+K02406+K02397+K02396+K02394+K02393+K02392+K02391+K02390+K02389+K02388+K02387+K02386+K02398+K02556+K02557
Phosphotransferase system (PTS)	ko02060	5	GE000565;GE000567;GE000570;GE000799;GE000801	K08483+K02821+K02806+K02769+K02768
Ribosome	ko03010	54	GE000351;GE000352;GE000354;GE000504;GE001507;GE001509;GE001615;GE001616;GE001617;GE001844;GE002028;GE002114;GE002115;GE002127;GE002130;GE002266;GE002268;GE002269;GE002270;GE002272;GE002273;GE002274;GE002275;GE002276;GE002277;GE002278;GE002279;GE002280;GE002281;GE002282;GE002283;GE002284;GE002285;GE002286;GE002287;GE002288;GE002289;GE002290;GE002291;GE002292;GE002295;GE002296;GE002299;GE002300;GE0…	K02888+K02899+K02968+K02911+K02945+K02919+K02939+K02963+K02990+K02956+K02967+K02887+K02916+K02884+K02959+K02879+K02986+K02948+K02952+K02876+K02907+K02988+K02881+K02933+K02994+K02954+K02931+K02895+K02874+K02961+K02904+K02878+K02982+K02890+K02965+K02886+K02892+K02926+K02906+K02946+K02992+K02950+K02935+K02864+K02863+K02867+K02897+K02909+K02913+K02902+K02914+K02970+K02871+K02996
RNA degradation	ko03018	16	GE000174;GE000259;GE000700;GE001072;GE001138;GE001362;GE001561;GE001664;GE001712;GE001843;GE002510;GE002640;GE003296;GE003298;GE003637;GE003724	K11927+K00937+K05592+K03666+K00970+K08300+K01689+K12573+K04043+K00962+K03654+K21071+K03628+K03732+K08311+K04077
RNA polymerase	ko03020	4	GE002267;GE002297;GE002298;GE002610	K03040+K03046+K03043+K03060
DNA replication	ko03030	17	GE000479;GE000480;GE000491;GE000512;GE000636;GE000749;GE001612;GE001902;GE001972;GE002043;GE002045;GE002469;GE002726;GE003019;GE003347;GE003572;GE003954	K03469+K02342+K02343+K02341+K03111+K02340+K01972+K10747+K02314+K03470+K02337+K02339+K02342+K02335+K02338+K02316+K03111
Protein export	ko03060	16	GE000358;GE000795;GE000796;GE000797;GE001864;GE001918;GE002082;GE002135;GE002271;GE002304;GE002565;GE002923;GE003351;GE003429;GE003430;GE003431	K03101+K03210+K03072+K03074+K03075+K03100+K03110+K03106+K03076+K03073+K03070+K03071+K03217+K03116+K03117+K03118
Bacterial secretion system	ko03070	78	GE000557;GE000727;GE000728;GE000729;GE000731;GE000732;GE000735;GE000737;GE000738;GE000740;GE000741;GE000795;GE000796;GE000797;GE001020;GE001037;GE001148;GE001326;GE001332;GE001334;GE001338;GE001342;GE001743;GE001744;GE001748;GE001751;GE001752;GE001753;GE001759;GE001760;GE001761;GE001762;GE001763;GE001764;GE001765;GE001766;GE001767;GE001768;GE001864;GE002082;GE002135;GE002222;GE002271;GE002304;GE0…	K03205+K03227+K03226+K03225+K03230+K03229+K03222+K03223+K03224+K03228+K03219+K03210+K03072+K03074+K11904+K11891+K03205+K11892+K11892+K11906+K11903+K11907+K03201+K03200+K03199+K03201+K03200+K03199+K03201+K03200+K03199+K03198+K03197+K03194+K03196+K03195+K03204+K03203+K03075+K03110+K03106+K03205+K03076+K03073+K02453+K02462+K02461+K02460+K02459+K02458+K02457+K02456+K02455+K02454+K11904+K03070+K12340+…
Base excision repair	ko03410	15	GE000328;GE000474;GE000622;GE001428;GE001612;GE001648;GE001902;GE001929;GE002083;GE002828;GE002829;GE003019;GE003111;GE003302;GE003552	K01247+K10563+K01246+K07462+K01972+K10773+K10747+K03652+K03575+K05522+K05522+K02335+K01142+K03648+K01142
Nucleotide excision repair	ko03420	8	GE000350;GE000666;GE001012;GE001612;GE001771;GE001902;GE003019;GE003098	K03701+K03723+K03703+K01972+K03702+K10747+K02335+K03657
Mismatch repair	ko03430	19	GE000480;GE000491;GE000512;GE000636;GE000665;GE000749;GE000768;GE000880;GE000885;GE001428;GE001612;GE001629;GE001902;GE002045;GE002469;GE002726;GE003098;GE003347;GE003954	K02342+K02343+K02341+K03111+K03555+K02340+K03602+K03601+K03572+K07462+K01972+K01141+K10747+K02337+K02339+K02342+K03657+K02338+K03111
Homologous recombination	ko03440	24	GE000420;GE000421;GE000423;GE000480;GE000491;GE000493;GE000512;GE000636;GE000749;GE001100;GE001428;GE001914;GE002045;GE002469;GE002607;GE002726;GE003019;GE003305;GE003344;GE003347;GE003375;GE003376;GE003377;GE003954	K01159+K03550+K03551+K02342+K02343+K06187+K02341+K03111+K02340+K03553+K07462+K03584+K02337+K02339+K03655+K02342+K02335+K04066+K03629+K02338+K03583+K03582+K03581+K03111
Non-homologous end-joining	ko03450	2	GE002950;GE002951	K01971+K01971
Sulfur relay system	ko04122	8	GE000486;GE000488;GE000489;GE000490;GE001270;GE001642;GE002251;GE003862	K03639+K03637+K03636+K03635+K00566+K01011+K03154+K04487
