# Supplementary material for: Whole-genome sequencing and comparative genome analysis of Xanthomonas fragariae YM2 causing angular leaf spot disease in strawberry
Source: Front Plant Sci. 2023 Dec 18;14:1267132. doi: 10.3389/fpls.2023.1267132 (PMC10773614; doi:10.3389/fpls.2023.1267132)
Supplement: Supplementary file 4 [file Table_4.xlsx]

## Sheet: Sheet1
Supplementary Table S4： Unique gene clusters and proteins in YM2 genome
cluster_name	protein_number	swiss_prot_id	go_annotation	protein_list
cluster1	131	Q52991	N/A	Xanthomonas_fragariae_YM2|GE001654;Xanthomonas_fragariae_YM2|GE000014;Xanthomonas_fragariae_YM2|GE000045;Xanthomonas_fragariae_YM2|GE000060;Xanthomonas_fragariae_YM2|GE000061;Xanthomonas_fragariae_YM2|GE000079;Xanthomonas_fragariae_YM2|GE000080;Xanthomonas_fragariae_YM2|GE000083;Xanthomonas_fragariae_YM2|GE000224;Xanthomonas_fragariae_YM2|GE000225;Xanthomonas_fragariae_YM2|GE000243;Xanthomonas_fr…
cluster2	39	N/A	N/A	Xanthomonas_fragariae_YM2|GE000444;Xanthomonas_fragariae_YM2|GE000077;Xanthomonas_fragariae_YM2|GE000096;Xanthomonas_fragariae_YM2|GE000304;Xanthomonas_fragariae_YM2|GE000524;Xanthomonas_fragariae_YM2|GE000838;Xanthomonas_fragariae_YM2|GE000844;Xanthomonas_fragariae_YM2|GE001017;Xanthomonas_fragariae_YM2|GE001064;Xanthomonas_fragariae_YM2|GE001207;Xanthomonas_fragariae_YM2|GE001209;Xanthomonas_fr…
cluster4	28	Q79E92	GO:0006313; P:transposition, DNA-mediated; IEA:InterPro	Xanthomonas_fragariae_YM2|GE001315;Xanthomonas_fragariae_YM2|GE001477;Xanthomonas_fragariae_YM2|GE002690;Xanthomonas_fragariae_YM2|GE002958;Xanthomonas_fragariae_YM2|GE000032;Xanthomonas_fragariae_YM2|GE000050;Xanthomonas_fragariae_YM2|GE000273;Xanthomonas_fragariae_YM2|GE000539;Xanthomonas_fragariae_YM2|GE000817;Xanthomonas_fragariae_YM2|GE000945;Xanthomonas_fragariae_YM2|GE001172;Xanthomonas_fr…
cluster6	22	P24580	GO:0006313; P:transposition, DNA-mediated; IEA:InterPro	Xanthomonas_fragariae_YM2|GE002163;Xanthomonas_fragariae_YM2|GE000223;Xanthomonas_fragariae_YM2|GE000336;Xanthomonas_fragariae_YM2|GE000547;Xanthomonas_fragariae_YM2|GE000562;Xanthomonas_fragariae_YM2|GE000598;Xanthomonas_fragariae_YM2|GE000661;Xanthomonas_fragariae_YM2|GE000755;Xanthomonas_fragariae_YM2|GE000950;Xanthomonas_fragariae_YM2|GE001061;Xanthomonas_fragariae_YM2|GE001181;Xanthomonas_fr…
cluster9	15	A0A0H3AIG7	GO:0018153; P:isopeptide cross-linking via N6-(L-isoglutamyl)-L-lysine; IDA:UniProtKB	Xanthomonas_fragariae_YM2|GE003202;Xanthomonas_fragariae_YM2|GE000275;Xanthomonas_fragariae_YM2|GE000280;Xanthomonas_fragariae_YM2|GE001020;Xanthomonas_fragariae_YM2|GE001042;Xanthomonas_fragariae_YM2|GE001045;Xanthomonas_fragariae_YM2|GE001325;Xanthomonas_fragariae_YM2|GE001331;Xanthomonas_fragariae_YM2|GE001344;Xanthomonas_fragariae_YM2|GE001349;Xanthomonas_fragariae_YM2|GE001350;Xanthomonas_fr…
cluster10	11	P24577	GO:0015074; P:DNA integration; IEA:InterPro	Xanthomonas_fragariae_YM2|GE000222;Xanthomonas_fragariae_YM2|GE000546;Xanthomonas_fragariae_YM2|GE000560;Xanthomonas_fragariae_YM2|GE000949;Xanthomonas_fragariae_YM2|GE001179;Xanthomonas_fragariae_YM2|GE002051;Xanthomonas_fragariae_YM2|GE002687;Xanthomonas_fragariae_YM2|GE002718;Xanthomonas_fragariae_YM2|GE003353;Xanthomonas_fragariae_YM2|GE003763;Xanthomonas_fragariae_YM2|GE003385
cluster11	10	N/A	N/A	Xanthomonas_fragariae_YM2|GE002012;Xanthomonas_fragariae_YM2|GE000095;Xanthomonas_fragariae_YM2|GE000374;Xanthomonas_fragariae_YM2|GE001014;Xanthomonas_fragariae_YM2|GE002531;Xanthomonas_fragariae_YM2|GE002824;Xanthomonas_fragariae_YM2|GE003001;Xanthomonas_fragariae_YM2|GE003042;Xanthomonas_fragariae_YM2|GE003052;Xanthomonas_fragariae_YM2|GE002592
cluster13	8	P24537	N/A	Xanthomonas_fragariae_YM2|GE002932;Xanthomonas_fragariae_YM2|GE000787;Xanthomonas_fragariae_YM2|GE001686;Xanthomonas_fragariae_YM2|GE001842;Xanthomonas_fragariae_YM2|GE001880;Xanthomonas_fragariae_YM2|GE002845;Xanthomonas_fragariae_YM2|GE003445;Xanthomonas_fragariae_YM2|GE003492
cluster14	7	P24536	GO:0006313; P:transposition, DNA-mediated; IEA:InterPro	Xanthomonas_fragariae_YM2|GE002933;Xanthomonas_fragariae_YM2|GE000120;Xanthomonas_fragariae_YM2|GE000300;Xanthomonas_fragariae_YM2|GE000460;Xanthomonas_fragariae_YM2|GE001188;Xanthomonas_fragariae_YM2|GE001197;Xanthomonas_fragariae_YM2|GE003043
cluster18	6	P0CF79	GO:0032196; P:transposition; IDA:EcoCyc	Xanthomonas_fragariae_YM2|GE001497;Xanthomonas_fragariae_YM2|GE001312;Xanthomonas_fragariae_YM2|GE002203;Xanthomonas_fragariae_YM2|GE002684;Xanthomonas_fragariae_YM2|GE003648;Xanthomonas_fragariae_YM2|GE003892
cluster19	6	N/A	N/A	Xanthomonas_fragariae_YM2|GE001049;Xanthomonas_fragariae_YM2|GE001055;Xanthomonas_fragariae_YM2|GE001052;Xanthomonas_fragariae_YM2|GE001053;Xanthomonas_fragariae_YM2|GE001054;Xanthomonas_fragariae_YM2|GE001051
cluster20	6	P24536	GO:0006313; P:transposition, DNA-mediated; IEA:InterPro	Xanthomonas_fragariae_YM2|GE002846;Xanthomonas_fragariae_YM2|GE000468;Xanthomonas_fragariae_YM2|GE000786;Xanthomonas_fragariae_YM2|GE001841;Xanthomonas_fragariae_YM2|GE003818;Xanthomonas_fragariae_YM2|GE003446
cluster21	6	P24537	N/A	Xanthomonas_fragariae_YM2|GE000710;Xanthomonas_fragariae_YM2|GE000119;Xanthomonas_fragariae_YM2|GE000663;Xanthomonas_fragariae_YM2|GE001789;Xanthomonas_fragariae_YM2|GE003044;Xanthomonas_fragariae_YM2|GE003819
cluster29	5	P24537	N/A	Xanthomonas_fragariae_YM2|GE000467;Xanthomonas_fragariae_YM2|GE000301;Xanthomonas_fragariae_YM2|GE000544;Xanthomonas_fragariae_YM2|GE001189;Xanthomonas_fragariae_YM2|GE001788
cluster30	5	N/A	N/A	Xanthomonas_fragariae_YM2|GE001328;Xanthomonas_fragariae_YM2|GE001320;Xanthomonas_fragariae_YM2|GE001322;Xanthomonas_fragariae_YM2|GE001324;Xanthomonas_fragariae_YM2|GE001330
cluster31	5	P0CF79	GO:0032196; P:transposition; IDA:EcoCyc	Xanthomonas_fragariae_YM2|GE002471;Xanthomonas_fragariae_YM2|GE001351;Xanthomonas_fragariae_YM2|GE001689;Xanthomonas_fragariae_YM2|GE002960;Xanthomonas_fragariae_YM2|GE003672
cluster33	5	N/A	N/A	Xanthomonas_fragariae_YM2|GE003891;Xanthomonas_fragariae_YM2|GE001352;Xanthomonas_fragariae_YM2|GE001690;Xanthomonas_fragariae_YM2|GE001773;Xanthomonas_fragariae_YM2|GE002959
cluster34	5	N/A	N/A	Xanthomonas_fragariae_YM2|GE001319;Xanthomonas_fragariae_YM2|GE001321;Xanthomonas_fragariae_YM2|GE001323;Xanthomonas_fragariae_YM2|GE001327;Xanthomonas_fragariae_YM2|GE001329
cluster35	5	N/A	N/A	Xanthomonas_fragariae_YM2|GE000094;Xanthomonas_fragariae_YM2|GE000375;Xanthomonas_fragariae_YM2|GE002823;Xanthomonas_fragariae_YM2|GE003002;Xanthomonas_fragariae_YM2|GE003041
cluster42	4	N/A	N/A	Xanthomonas_fragariae_YM2|GE000302;Xanthomonas_fragariae_YM2|GE000466;Xanthomonas_fragariae_YM2|GE000650;Xanthomonas_fragariae_YM2|GE001190
cluster44	4	N/A	N/A	Xanthomonas_fragariae_YM2|GE003200;Xanthomonas_fragariae_YM2|GE001346;Xanthomonas_fragariae_YM2|GE003198;Xanthomonas_fragariae_YM2|GE003199
cluster45	4	N/A	N/A	Xanthomonas_fragariae_YM2|GE001546;Xanthomonas_fragariae_YM2|GE001063;Xanthomonas_fragariae_YM2|GE003056;Xanthomonas_fragariae_YM2|GE001987
cluster46	4	N/A	N/A	Xanthomonas_fragariae_YM2|GE003210;Xanthomonas_fragariae_YM2|GE003212;Xanthomonas_fragariae_YM2|GE003214;Xanthomonas_fragariae_YM2|GE003216
cluster47	4	N/A	N/A	Xanthomonas_fragariae_YM2|GE003215;Xanthomonas_fragariae_YM2|GE003209;Xanthomonas_fragariae_YM2|GE003211;Xanthomonas_fragariae_YM2|GE003213
cluster59	3	P0CE57	GO:0006313; P:transposition, DNA-mediated; IEA:InterPro	Xanthomonas_fragariae_YM2|GE003089;Xanthomonas_fragariae_YM2|GE001692;Xanthomonas_fragariae_YM2|GE002589
cluster61	3	O31998	GO:0004518; F:nuclease activity; IEA:UniProtKB-KW	Xanthomonas_fragariae_YM2|GE001023;Xanthomonas_fragariae_YM2|GE001030;Xanthomonas_fragariae_YM2|GE001032
cluster62	3	P76071	GO:0006313; P:transposition, DNA-mediated; IEA:InterPro	Xanthomonas_fragariae_YM2|GE001688;Xanthomonas_fragariae_YM2|GE001077;Xanthomonas_fragariae_YM2|GE002068
cluster63	3	N/A	N/A	Xanthomonas_fragariae_YM2|GE000284;Xanthomonas_fragariae_YM2|GE000277;Xanthomonas_fragariae_YM2|GE000282
cluster64	3	P08320	GO:0044826; P:viral genome integration into host DNA; IEA:UniProtKB-KW	Xanthomonas_fragariae_YM2|GE001015;Xanthomonas_fragariae_YM2|GE002249;Xanthomonas_fragariae_YM2|GE001016
cluster65	3	N/A	N/A	Xanthomonas_fragariae_YM2|GE002204;Xanthomonas_fragariae_YM2|GE001313;Xanthomonas_fragariae_YM2|GE002685
cluster66	3	N/A	N/A	Xanthomonas_fragariae_YM2|GE000278;Xanthomonas_fragariae_YM2|GE000279;Xanthomonas_fragariae_YM2|GE000283
cluster67	3	N/A	N/A	Xanthomonas_fragariae_YM2|GE002263;Xanthomonas_fragariae_YM2|GE000093;Xanthomonas_fragariae_YM2|GE002122
cluster2613	2	N/A	N/A	Xanthomonas_fragariae_YM2|GE001092;Xanthomonas_fragariae_YM2|GE001083
cluster2614	2	N/A	N/A	Xanthomonas_fragariae_YM2|GE000081;Xanthomonas_fragariae_YM2|GE003263
cluster2615	2	P0CE57	GO:0006313; P:transposition, DNA-mediated; IEA:InterPro	Xanthomonas_fragariae_YM2|GE001758;Xanthomonas_fragariae_YM2|GE002953
cluster2616	2	N/A	N/A	Xanthomonas_fragariae_YM2|GE001377;Xanthomonas_fragariae_YM2|GE001379
cluster2617	2	N/A	N/A	Xanthomonas_fragariae_YM2|GE003930;Xanthomonas_fragariae_YM2|GE003951
cluster2618	2	N/A	N/A	Xanthomonas_fragariae_YM2|GE003941;Xanthomonas_fragariae_YM2|GE003938
cluster2619	2	N/A	N/A	Xanthomonas_fragariae_YM2|GE002224;Xanthomonas_fragariae_YM2|GE001731
cluster2620	2	N/A	N/A	Xanthomonas_fragariae_YM2|GE002208;Xanthomonas_fragariae_YM2|GE002215
cluster2621	2	N/A	N/A	Xanthomonas_fragariae_YM2|GE001749;Xanthomonas_fragariae_YM2|GE001741
cluster2622	2	N/A	N/A	Xanthomonas_fragariae_YM2|GE001048;Xanthomonas_fragariae_YM2|GE001047
cluster2623	2	N/A	N/A	Xanthomonas_fragariae_YM2|GE000581;Xanthomonas_fragariae_YM2|GE003241
cluster2624	2	N/A	N/A	Xanthomonas_fragariae_YM2|GE000078;Xanthomonas_fragariae_YM2|GE003164
cluster2625	2	N/A	N/A	Xanthomonas_fragariae_YM2|GE002936;Xanthomonas_fragariae_YM2|GE002731
cluster2626	2	P17985	GO:0006313; P:transposition, DNA-mediated; IEA:InterPro	Xanthomonas_fragariae_YM2|GE003686;Xanthomonas_fragariae_YM2|GE002870
cluster2627	2	N/A	N/A	Xanthomonas_fragariae_YM2|GE002185;Xanthomonas_fragariae_YM2|GE000168
cluster2628	2	N/A	N/A	Xanthomonas_fragariae_YM2|GE003217;Xanthomonas_fragariae_YM2|GE002519
cluster2629	2	N/A	N/A	Xanthomonas_fragariae_YM2|GE003271;Xanthomonas_fragariae_YM2|GE003223
cluster2630	2	N/A	N/A	Xanthomonas_fragariae_YM2|GE003625;Xanthomonas_fragariae_YM2|GE000773
cluster2631	2	P0CF79	GO:0032196; P:transposition; IDA:EcoCyc	Xanthomonas_fragariae_YM2|GE001496;Xanthomonas_fragariae_YM2|GE003647
cluster2632	2	N/A	N/A	Xanthomonas_fragariae_YM2|GE001332;Xanthomonas_fragariae_YM2|GE001326
cluster2633	2	P36933	N/A	Xanthomonas_fragariae_YM2|GE003181;Xanthomonas_fragariae_YM2|GE002138
cluster2634	2	N/A	N/A	Xanthomonas_fragariae_YM2|GE001345;Xanthomonas_fragariae_YM2|GE003197
cluster2635	2	N/A	N/A	Xanthomonas_fragariae_YM2|GE000941;Xanthomonas_fragariae_YM2|GE001888
cluster2636	2	N/A	N/A	Xanthomonas_fragariae_YM2|GE001348;Xanthomonas_fragariae_YM2|GE003201
cluster2637	2	N/A	N/A	Xanthomonas_fragariae_YM2|GE000338;Xanthomonas_fragariae_YM2|GE001318
cluster2638	2	N/A	N/A	Xanthomonas_fragariae_YM2|GE001732;Xanthomonas_fragariae_YM2|GE002225
cluster2639	2	N/A	N/A	Xanthomonas_fragariae_YM2|GE001094;Xanthomonas_fragariae_YM2|GE002946
cluster2640	2	N/A	N/A	Xanthomonas_fragariae_YM2|GE002192;Xanthomonas_fragariae_YM2|GE000076
