# Supplementary material for: Whole-genome sequencing and comparative genome analysis of Xanthomonas fragariae YM2 causing angular leaf spot disease in strawberry
Source: Front Plant Sci. 2023 Dec 18;14:1267132. doi: 10.3389/fpls.2023.1267132 (PMC10773614; doi:10.3389/fpls.2023.1267132)
Supplement: Supplementary file 5 [file Table_5.xlsx]

## Sheet: YM2 VS YL19
Supplementary Table S5： Collinear genes between YM2 and YL19
YM2 Gene ID	Chr	Location		YL19 Gene ID	Chr	Location
GE001549	Contig00001	1672464-1673345	==	gene-J5I97_RS09665	NZ_CP071955.1	2067324-2068451
GE001550	Contig00001	1673545-1673847	==	gene-J5I97_RS09670	NZ_CP071955.1	2068495-2069115
GE001552	Contig00001	1674565-1675344	==	gene-J5I97_RS09675	NZ_CP071955.1	2069163-2069939
GE001553	Contig00001	1675341-1675955	==	gene-J5I97_RS09680	NZ_CP071955.1	2069936-2070550
GE001554	Contig00001	1675974-1676651	==	gene-J5I97_RS09685	NZ_CP071955.1	2070569-2071246
GE001555	Contig00001	1676648-1677427	==	gene-J5I97_RS09690	NZ_CP071955.1	2071243-2072022
GE001556	Contig00001	1677527-1678066	==	gene-J5I97_RS09695	NZ_CP071955.1	2072122-2072667
GE001557	Contig00001	1678279-1679388	==	gene-J5I97_RS09700	NZ_CP071955.1	2072877-2073986
GE001558	Contig00001	1679497-1679988	==	gene-J5I97_RS09705	NZ_CP071955.1	2074095-2074586
GE001559	Contig00001	1679992-1680786	==	gene-J5I97_RS09710	NZ_CP071955.1	2074590-2075384
GE001560	Contig00001	1680783-1681139	==	gene-J5I97_RS09715	NZ_CP071955.1	2075381-2075737
GE001561	Contig00001	1681143-1682435	==	gene-J5I97_RS09720	NZ_CP071955.1	2075741-2077033
GE001562	Contig00001	1682611-1683486	==	gene-J5I97_RS09725	NZ_CP071955.1	2077209-2078042
GE001563	Contig00001	1683692-1685356	==	gene-J5I97_RS09730	NZ_CP071955.1	2078290-2079954
GE001564	Contig00001	1685533-1685772	==	gene-J5I97_RS09735	NZ_CP071955.1	2080134-2080373
GE001565	Contig00001	1685935-1687824	==	gene-J5I97_RS09740	NZ_CP071955.1	2080536-2082425
GE001566	Contig00001	1688128-1689639	==	gene-J5I97_RS09745	NZ_CP071955.1	2082736-2084241
GE001567	Contig00001	1689861-1690619	==	gene-J5I97_RS09750	NZ_CP071955.1	2084467-2085225
GE001568	Contig00001	1690737-1691864	==	gene-J5I97_RS09755	NZ_CP071955.1	2085343-2086455
GE001569	Contig00001	1691874-1692500	==	gene-J5I97_RS09760	NZ_CP071955.1	2086479-2087105
GE001570	Contig00001	1692766-1694106	==	gene-J5I97_RS09765	NZ_CP071955.1	2087374-2088714
GE001571	Contig00001	1694090-1694761	==	gene-J5I97_RS09770	NZ_CP071955.1	2088698-2089369
GE001573	Contig00001	1696331-1697737	==	gene-J5I97_RS09780	NZ_CP071955.1	2089762-2091168
GE001576	Contig00001	1700045-1700851	==	gene-J5I97_RS09800	NZ_CP071955.1	2092315-2093064
GE001577	Contig00001	1700915-1701496	==	gene-J5I97_RS09805	NZ_CP071955.1	2093116-2093709
GE001578	Contig00001	1701493-1702155	==	gene-J5I97_RS09810	NZ_CP071955.1	2093706-2094368
GE001579	Contig00001	1702152-1703471	==	gene-J5I97_RS09815	NZ_CP071955.1	2094365-2095693
GE001580	Contig00001	1703482-1704066	==	gene-J5I97_RS09820	NZ_CP071955.1	2095704-2096088
GE001581	Contig00001	1704109-1705092	==	gene-J5I97_RS09830	NZ_CP071955.1	2096422-2097507
GE001582	Contig00001	1705092-1705541	==	gene-J5I97_RS09840	NZ_CP071955.1	2097912-2098361
GE001583	Contig00001	1705541-1706251	==	gene-J5I97_RS09845	NZ_CP071955.1	2098355-2099071
GE001586	Contig00001	1708181-1710283	==	gene-J5I97_RS09855	NZ_CP071955.1	2099747-2101825
GE001587	Contig00001	1710246-1711760	==	gene-J5I97_RS09860	NZ_CP071955.1	2101812-2103326
GE001590	Contig00001	1714978-1716003	==	gene-J5I97_RS09875	NZ_CP071955.1	2106063-2107088
GE001591	Contig00001	1716090-1717178	==	gene-J5I97_RS09880	NZ_CP071955.1	2107175-2108278
GE001592	Contig00001	1717171-1718274	==	gene-J5I97_RS09885	NZ_CP071955.1	2108271-2109374
GE001593	Contig00001	1718264-1718779	==	gene-J5I97_RS09890	NZ_CP071955.1	2109393-2109749
GE001594	Contig00001	1718742-1719668	==	gene-J5I97_RS09895	NZ_CP071955.1	2109739-2110665
GE001595	Contig00001	1719750-1720400	==	gene-J5I97_RS09900	NZ_CP071955.1	2110746-2111396
GE001596	Contig00001	1720397-1721245	==	gene-J5I97_RS09905	NZ_CP071955.1	2111393-2112241
GE001597	Contig00001	1721290-1721946	==	gene-J5I97_RS09910	NZ_CP071955.1	2112287-2112943
GE001598	Contig00001	1721888-1722706	==	gene-J5I97_RS09915	NZ_CP071955.1	2112885-2113694
GE001599	Contig00001	1722955-1723230	==	gene-J5I97_RS09920	NZ_CP071955.1	2113944-2114219
GE001600	Contig00001	1723395-1723961	==	gene-J5I97_RS09925	NZ_CP071955.1	2114384-2114953
GE001601	Contig00001	1724457-1725182	==	gene-J5I97_RS09935	NZ_CP071955.1	2115461-2116186
GE001602	Contig00001	1725367-1726743	==	gene-J5I97_RS09945	NZ_CP071955.1	2116513-2117889
GE001603	Contig00001	1726804-1728009	==	gene-J5I97_RS09950	NZ_CP071955.1	2117950-2119155
GE001604	Contig00001	1728023-1729564	==	gene-J5I97_RS09955	NZ_CP071955.1	2119169-2120710
GE001605	Contig00001	1729746-1730609	==	gene-J5I97_RS09960	NZ_CP071955.1	2120882-2121745
GE001606	Contig00001	1730626-1732347	==	gene-J5I97_RS09965	NZ_CP071955.1	2121762-2123486
GE001607	Contig00001	1732817-1733545	==	gene-J5I97_RS09970	NZ_CP071955.1	2123999-2124727
GE001608	Contig00001	1733767-1736478	==	gene-J5I97_RS09985	NZ_CP071955.1	2126711-2129398
GE001609	Contig00001	1736688-1737842	==	gene-J5I97_RS09990	NZ_CP071955.1	2129608-2130672
GE001610	Contig00001	1738003-1738689	==	gene-J5I97_RS10000	NZ_CP071955.1	2130932-2131618
GE001611	Contig00001	1738857-1739819	==	gene-J5I97_RS10005	NZ_CP071955.1	2131786-2132748
GE001612	Contig00001	1739816-1742317	==	gene-J5I97_RS10010	NZ_CP071955.1	2132745-2135255
GE001613	Contig00001	1742501-1743232	==	gene-J5I97_RS10030	NZ_CP071955.1	2137932-2138663
GE001614	Contig00001	1743289-1746792	==	gene-J5I97_RS10035	NZ_CP071955.1	2138720-2142223
GE001615	Contig00001	1747004-1747453	==	gene-J5I97_RS10040	NZ_CP071955.1	2142435-2142884
GE001616	Contig00001	1747683-1747913	==	gene-J5I97_RS10045	NZ_CP071955.1	2143109-2143339
GE001617	Contig00001	1747925-1748362	==	gene-J5I97_RS10050	NZ_CP071955.1	2143351-2143788
GE001618	Contig00001	1748687-1749025	==	gene-J5I97_RS10055	NZ_CP071955.1	2144111-2144449
GE001619	Contig00001	1749227-1750621	==	gene-J5I97_RS10060	NZ_CP071955.1	2144661-2146055
GE001621	Contig00001	1750874-1751179	==	gene-J5I97_RS10070	NZ_CP071955.1	2146308-2146613
GE001622	Contig00001	1751176-1751502	==	gene-J5I97_RS10075	NZ_CP071955.1	2146610-2146936
GE001623	Contig00001	1751504-1752046	==	gene-J5I97_RS10080	NZ_CP071955.1	2146938-2147578
GE001624	Contig00001	1752043-1752705	==	gene-J5I97_RS10085	NZ_CP071955.1	2147671-2148333
GE001625	Contig00001	1752791-1753321	==	gene-J5I97_RS10090	NZ_CP071955.1	2148419-2148949
GE001626	Contig00001	1753382-1755511	==	gene-J5I97_RS10095	NZ_CP071955.1	2149009-2151138
GE001627	Contig00001	1755547-1756818	==	gene-J5I97_RS10100	NZ_CP071955.1	2151174-2152445
GE001628	Contig00001	1756988-1758355	==	gene-J5I97_RS10105	NZ_CP071955.1	2152617-2153984
GE001629	Contig00001	1758454-1759899	==	gene-J5I97_RS10110	NZ_CP071955.1	2154083-2155528
GE001630	Contig00001	1760098-1760580	==	gene-J5I97_RS10115	NZ_CP071955.1	2155525-2156211
GE001631	Contig00001	1760705-1761271	==	gene-J5I97_RS10120	NZ_CP071955.1	2156336-2156902
GE001633	Contig00001	1762662-1763627	==	gene-J5I97_RS10125	NZ_CP071955.1	2157132-2158097
GE001634	Contig00001	1763820-1764596	==	gene-J5I97_RS10130	NZ_CP071955.1	2158258-2159034
GE001635	Contig00001	1764811-1766946	==	gene-J5I97_RS10135	NZ_CP071955.1	2159249-2161384
GE001636	Contig00001	1767283-1768242	==	gene-J5I97_RS10140	NZ_CP071955.1	2161720-2162679
GE001637	Contig00001	1768342-1768848	==	gene-J5I97_RS10145	NZ_CP071955.1	2162779-2163285
GE001638	Contig00001	1768889-1769416	==	gene-J5I97_RS10150	NZ_CP071955.1	2163326-2163853
GE001639	Contig00001	1769413-1769904	==	gene-J5I97_RS10155	NZ_CP071955.1	2163850-2164341
GE001640	Contig00001	1769928-1770503	==	gene-J5I97_RS10160	NZ_CP071955.1	2164365-2164940
GE001641	Contig00001	1770779-1771732	==	gene-J5I97_RS10165	NZ_CP071955.1	2165216-2166169
GE001642	Contig00001	1771821-1772693	==	gene-J5I97_RS10170	NZ_CP071955.1	2166258-2167130
GE001643	Contig00001	1772690-1773493	==	gene-J5I97_RS10175	NZ_CP071955.1	2167127-2167930
GE001644	Contig00001	1773615-1774313	==	gene-J5I97_RS10180	NZ_CP071955.1	2168052-2168750
GE001647	Contig00001	1775284-1775664	==	gene-J5I97_RS10190	NZ_CP071955.1	2169732-2170118
GE001648	Contig00001	1775661-1776371	==	gene-J5I97_RS10195	NZ_CP071955.1	2170115-2170783
GE001649	Contig00001	1776549-1778117	==	gene-J5I97_RS10200	NZ_CP071955.1	2171028-2172596
GE001650	Contig00001	1778129-1778809	==	gene-J5I97_RS10205	NZ_CP071955.1	2172608-2173288
GE001652	Contig00001	1779782-1780123	==	gene-J5I97_RS10210	NZ_CP071955.1	2173402-2173722
GE001653	Contig00001	1781060-1782079	==	gene-J5I97_RS10220	NZ_CP071955.1	2174250-2175269
GE001656	Contig00001	1784975-1785949	==	gene-J5I97_RS10230	NZ_CP071955.1	2176807-2177781
GE001657	Contig00001	1785949-1786812	==	gene-J5I97_RS10235	NZ_CP071955.1	2177781-2178644
GE001658	Contig00001	1786835-1787665	==	gene-J5I97_RS10240	NZ_CP071955.1	2178667-2179497
GE001659	Contig00001	1787794-1788504	==	gene-J5I97_RS10245	NZ_CP071955.1	2179626-2180336
GE001660	Contig00001	1788725-1789360	==	gene-J5I97_RS10250	NZ_CP071955.1	2180551-2181192
GE001661	Contig00001	1789595-1789825	==	gene-J5I97_RS10260	NZ_CP071955.1	2181684-2182286
GE001662	Contig00001	1790652-1791401	==	gene-J5I97_RS10265	NZ_CP071955.1	2182428-2183177
GE001664	Contig00001	1791829-1794360	==	gene-J5I97_RS10270	NZ_CP071955.1	2183344-2185866
GE001665	Contig00001	1794765-1796288	==	gene-J5I97_RS19955	NZ_CP071955.1	2186168-2186568
GE001666	Contig00001	1796566-1797714	==	gene-J5I97_RS10280	NZ_CP071955.1	2186818-2187999
GE001667	Contig00001	1797836-1798831	==	gene-J5I97_RS10285	NZ_CP071955.1	2188088-2189083
GE001668	Contig00001	1798828-1799967	==	gene-J5I97_RS10290	NZ_CP071955.1	2189080-2190222
GE001669	Contig00001	1800140-1802893	==	gene-J5I97_RS10295	NZ_CP071955.1	2190395-2193148
GE001670	Contig00001	1803165-1804370	==	gene-J5I97_RS10300	NZ_CP071955.1	2193419-2194624
GE001671	Contig00001	1804367-1805353	==	gene-J5I97_RS10305	NZ_CP071955.1	2194621-2195607
GE001672	Contig00001	1805350-1806660	==	gene-J5I97_RS10310	NZ_CP071955.1	2195604-2196914
GE001673	Contig00001	1806674-1807843	==	gene-J5I97_RS10315	NZ_CP071955.1	2196929-2198098
GE001674	Contig00001	1807993-1808730	==	gene-J5I97_RS10320	NZ_CP071955.1	2198243-2199085
GE001675	Contig00001	1808986-1809693	==	gene-J5I97_RS10325	NZ_CP071955.1	2199238-2199963
GE001676	Contig00001	1809712-1809948	==	gene-J5I97_RS10330	NZ_CP071955.1	2199964-2200200
GE001677	Contig00001	1809941-1811290	==	gene-J5I97_RS10335	NZ_CP071955.1	2200193-2201542
GE001678	Contig00001	1811315-1812286	==	gene-J5I97_RS10340	NZ_CP071955.1	2201567-2202538
GE001679	Contig00001	1812377-1812934	==	gene-J5I97_RS10345	NZ_CP071955.1	2202630-2203187
GE001681	Contig00001	1813316-1813678	==	gene-J5I97_RS10355	NZ_CP071955.1	2203590-2203952
GE001682	Contig00001	1813675-1814550	==	gene-J5I97_RS10360	NZ_CP071955.1	2203949-2204824
GE001683	Contig00001	1814547-1815533	==	gene-J5I97_RS10365	NZ_CP071955.1	2204821-2205807
GE001684	Contig00001	1815543-1815665	==	gene-J5I97_RS10370	NZ_CP071955.1	2205817-2206029
GE001687	Contig00001	1816807-1817256	==	gene-J5I97_RS10375	NZ_CP071955.1	2206223-2206645
GE001693	Contig00001	1819779-1821188	==	gene-J5I97_RS10380	NZ_CP071955.1	2206771-2208180
GE001694	Contig00001	1821586-1822953	==	gene-J5I97_RS10390	NZ_CP071955.1	2208578-2209945
GE001695	Contig00001	1823158-1824639	==	gene-J5I97_RS10430	NZ_CP071955.1	2215722-2217227
GE001696	Contig00001	1824636-1825562	==	gene-J5I97_RS10435	NZ_CP071955.1	2217224-2218150
GE001697	Contig00001	1825743-1828571	==	gene-J5I97_RS10440	NZ_CP071955.1	2218331-2221159
GE001698	Contig00001	1828613-1829827	==	gene-J5I97_RS10445	NZ_CP071955.1	2221201-2222409
GE001699	Contig00001	1829934-1831376	==	gene-J5I97_RS10450	NZ_CP071955.1	2222516-2223958
GE001700	Contig00001	1831433-1832119	==	gene-J5I97_RS10455	NZ_CP071955.1	2224172-2224765
GE001701	Contig00001	1832629-1833231	==	gene-J5I97_RS19960	NZ_CP071955.1	2225114-2225245
GE001702	Contig00001	1833228-1834997	==	gene-J5I97_RS10465	NZ_CP071955.1	2225242-2227011
GE001705	Contig00001	1835702-1837390	==	gene-J5I97_RS10470	NZ_CP071955.1	2227236-2228305
GE001706	Contig00001	1837374-1838459	==	gene-J5I97_RS10480	NZ_CP071955.1	2228615-2229616
GE001707	Contig00001	1838456-1839859	==	gene-J5I97_RS10490	NZ_CP071955.1	2229633-2231006
GE001708	Contig00001	1840341-1840535	==	gene-J5I97_RS10500	NZ_CP071955.1	2231640-2231834
GE001709	Contig00001	1840790-1841917	==	gene-J5I97_RS10505	NZ_CP071955.1	2232085-2233212
GE001710	Contig00001	1841914-1842822	==	gene-J5I97_RS10510	NZ_CP071955.1	2233209-2234117
GE001711	Contig00001	1843090-1844223	==	gene-J5I97_RS10515	NZ_CP071955.1	2234355-2235488
GE001712	Contig00001	1844378-1846303	==	gene-J5I97_RS10520	NZ_CP071955.1	2235643-2237568
GE001713	Contig00001	1846446-1846964	==	gene-J5I97_RS10525	NZ_CP071955.1	2237711-2238229
GE001715	Contig00001	1847081-1848133	==	gene-J5I97_RS10530	NZ_CP071955.1	2238329-2239360
GE001716	Contig00001	1848252-1849916	==	gene-J5I97_RS10535	NZ_CP071955.1	2239499-2241163
GE001717	Contig00001	1850246-1850656	==	gene-J5I97_RS10540	NZ_CP071955.1	2241494-2241904
GE001718	Contig00001	1850761-1851156	==	gene-J5I97_RS10545	NZ_CP071955.1	2242009-2242404
GE001719	Contig00001	1851490-1851765	==	gene-J5I97_RS10550	NZ_CP071955.1	2242745-2243026
GE001720	Contig00001	1851780-1852211	==	gene-J5I97_RS10555	NZ_CP071955.1	2243041-2243472
GE001721	Contig00001	1852272-1852775	==	gene-J5I97_RS10560	NZ_CP071955.1	2243533-2244036
GE001722	Contig00001	1852909-1854201	==	gene-J5I97_RS10565	NZ_CP071955.1	2244166-2246613
GE001741	Contig00001	1873361-1874704	==	gene-J5I97_RS10580	NZ_CP071955.1	2249480-2250118
GE001742	Contig00001	1874752-1875405	==	gene-J5I97_RS10585	NZ_CP071955.1	2250855-2251433
GE001743	Contig00001	1875921-1877006	==	gene-J5I97_RS10595	NZ_CP071955.1	2252008-2253075
GE001744	Contig00001	1877102-1877749	==	gene-J5I97_RS10600	NZ_CP071955.1	2253179-2253979
GE001748	Contig00001	1879269-1881512	==	gene-J5I97_RS10605	NZ_CP071955.1	2253972-2256227
GE001749	Contig00001	1881785-1883089	==	gene-J5I97_RS19965	NZ_CP071955.1	2257795-2258433
GE001750	Contig00001	1883199-1883999	==	gene-J5I97_RS10620	NZ_CP071955.1	2259173-2259961
GE001751	Contig00001	1884549-1885637	==	gene-J5I97_RS10635	NZ_CP071955.1	2261905-2262996
GE001755	Contig00001	1888979-1889575	==	gene-J5I97_RS10655	NZ_CP071955.1	2266315-2266911
GE001759	Contig00001	1892390-1893496	==	gene-J5I97_RS10695	NZ_CP071955.1	2274926-2275993
GE001760	Contig00001	1893592-1894416	==	gene-J5I97_RS10700	NZ_CP071955.1	2276097-2276897
GE001761	Contig00001	1894409-1896862	==	gene-J5I97_RS10705	NZ_CP071955.1	2276890-2279343
GE001762	Contig00001	1896963-1897274	==	gene-J5I97_RS10710	NZ_CP071955.1	2279444-2279755
GE001763	Contig00001	1897267-1897674	==	gene-J5I97_RS10715	NZ_CP071955.1	2279748-2280152
GE001764	Contig00001	1897733-1898563	==	gene-J5I97_RS10720	NZ_CP071955.1	2280211-2281029
GE001765	Contig00001	1898610-1899650	==	gene-J5I97_RS10725	NZ_CP071955.1	2281087-2282127
GE001766	Contig00001	1899665-1900846	==	gene-J5I97_RS10730	NZ_CP071955.1	2282142-2282930
GE001767	Contig00001	1900978-1901610	==	gene-J5I97_RS10735	NZ_CP071955.1	2283320-2284087
GE001768	Contig00001	1901607-1902617	==	gene-J5I97_RS10740	NZ_CP071955.1	2284084-2285094
GE001769	Contig00001	1902743-1903360	==	gene-J5I97_RS10745	NZ_CP071955.1	2285221-2285631
GE001771	Contig00001	1904456-1906477	==	gene-J5I97_RS10760	NZ_CP071955.1	2286600-2288621
GE001775	Contig00001	1908731-1908826	==	gene-J5I97_RS10780	NZ_CP071955.1	2289902-2290054
GE002250	Contig00001	2423769-2425586	==	gene-J5I97_RS15340	NZ_CP071955.1	3248048-3249832
GE002251	Contig00001	2425744-2425944	==	gene-J5I97_RS15345	NZ_CP071955.1	3250036-3250236
GE002252	Contig00001	2425994-2426788	==	gene-J5I97_RS15350	NZ_CP071955.1	3250286-3251080
GE002253	Contig00001	2426949-2427707	==	gene-J5I97_RS15355	NZ_CP071955.1	3251241-3251999
GE002254	Contig00001	2427776-2429638	==	gene-J5I97_RS15360	NZ_CP071955.1	3252068-3253930
GE002255	Contig00001	2430320-2430595	==	gene-J5I97_RS15370	NZ_CP071955.1	3254612-3254887
GE002256	Contig00001	2430692-2431405	==	gene-J5I97_RS15375	NZ_CP071955.1	3254983-3255697
GE002257	Contig00001	2431466-2431897	==	gene-J5I97_RS15380	NZ_CP071955.1	3255758-3256189
GE002259	Contig00001	2432519-2434252	==	gene-J5I97_RS20125	NZ_CP071955.1	3257699-3258343
GE002262	Contig00001	2436043-2436375	==	gene-J5I97_RS15395	NZ_CP071955.1	3258385-3259007
GE002265	Contig00001	2438263-2438841	==	gene-J5I97_RS15410	NZ_CP071955.1	3259999-3260517
GE002266	Contig00001	2439116-2439499	==	gene-J5I97_RS15420	NZ_CP071955.1	3260997-3261380
GE002267	Contig00001	2439685-2440683	==	gene-J5I97_RS15425	NZ_CP071955.1	3261566-3262564
GE002268	Contig00001	2440737-2441363	==	gene-J5I97_RS15430	NZ_CP071955.1	3262618-3263244
GE002269	Contig00001	2441379-2441771	==	gene-J5I97_RS15435	NZ_CP071955.1	3263260-3263652
GE002270	Contig00001	2441782-2442138	==	gene-J5I97_RS15440	NZ_CP071955.1	3263663-3264019
GE002271	Contig00001	2442469-2443836	==	gene-J5I97_RS15445	NZ_CP071955.1	3264350-3265717
GE002272	Contig00001	2443844-2444287	==	gene-J5I97_RS15450	NZ_CP071955.1	3265725-3266168
GE002273	Contig00001	2444292-2444483	==	gene-J5I97_RS15455	NZ_CP071955.1	3266173-3266364
GE002274	Contig00001	2444476-2445018	==	gene-J5I97_RS15460	NZ_CP071955.1	3266357-3266899
GE002275	Contig00001	2445178-2445537	==	gene-J5I97_RS15465	NZ_CP071955.1	3267060-3267419
GE002276	Contig00001	2445627-2446154	==	gene-J5I97_RS15470	NZ_CP071955.1	3267511-3268038
GE002277	Contig00001	2446169-2446567	==	gene-J5I97_RS15475	NZ_CP071955.1	3268054-3268452
GE002278	Contig00001	2446774-2447079	==	gene-J5I97_RS15480	NZ_CP071955.1	3268658-3268963
GE002279	Contig00001	2447098-2447640	==	gene-J5I97_RS15485	NZ_CP071955.1	3268982-3269524
GE002280	Contig00001	2447652-2447969	==	gene-J5I97_RS15490	NZ_CP071955.1	3269536-3269853
GE002281	Contig00001	2447985-2448353	==	gene-J5I97_RS15495	NZ_CP071955.1	3269869-3270237
GE002282	Contig00001	2448368-2448637	==	gene-J5I97_RS15500	NZ_CP071955.1	3270252-3270521
GE002283	Contig00001	2448649-2448834	==	gene-J5I97_RS15505	NZ_CP071955.1	3270533-3270718
GE002284	Contig00001	2448834-2449247	==	gene-J5I97_RS15510	NZ_CP071955.1	3270718-3271131
GE002285	Contig00001	2449253-2449987	==	gene-J5I97_RS15515	NZ_CP071955.1	3271137-3271871
GE002286	Contig00001	2450005-2450340	==	gene-J5I97_RS15520	NZ_CP071955.1	3271889-3272224
GE002287	Contig00001	2450353-2450622	==	gene-J5I97_RS15525	NZ_CP071955.1	3272238-3272507
GE002288	Contig00001	2450629-2451456	==	gene-J5I97_RS15530	NZ_CP071955.1	3272514-3273341
GE002289	Contig00001	2451467-2451766	==	gene-J5I97_RS15535	NZ_CP071955.1	3273352-3273651
GE002290	Contig00001	2451763-2452368	==	gene-J5I97_RS15540	NZ_CP071955.1	3273648-3274253
GE002291	Contig00001	2452381-2453031	==	gene-J5I97_RS15545	NZ_CP071955.1	3274267-3274917
GE002292	Contig00001	2453043-2453354	==	gene-J5I97_RS15550	NZ_CP071955.1	3274929-3275240
GE002293	Contig00001	2453823-2455013	==	gene-J5I97_RS15555	NZ_CP071955.1	3275710-3276900
GE002294	Contig00001	2455062-2457179	==	gene-J5I97_RS15560	NZ_CP071955.1	3276950-3279067
GE002295	Contig00001	2457317-2457784	==	gene-J5I97_RS15565	NZ_CP071955.1	3279205-3279672
GE002296	Contig00001	2457797-2458171	==	gene-J5I97_RS15570	NZ_CP071955.1	3279685-3280059
GE002297	Contig00001	2458394-2462608	==	gene-J5I97_RS15575	NZ_CP071955.1	3280282-3284496
GE002298	Contig00001	2462763-2466914	==	gene-J5I97_RS15580	NZ_CP071955.1	3284651-3288802
GE002299	Contig00001	2467187-2467552	==	gene-J5I97_RS15585	NZ_CP071955.1	3289074-3289439
GE002300	Contig00001	2467608-2468141	==	gene-J5I97_RS15590	NZ_CP071955.1	3289493-3290026
GE002301	Contig00001	2468685-2469383	==	gene-J5I97_RS15595	NZ_CP071955.1	3290573-3291271
GE002302	Contig00001	2469387-2469815	==	gene-J5I97_RS15600	NZ_CP071955.1	3291275-3291703
GE002303	Contig00001	2470015-2470572	==	gene-J5I97_RS15605	NZ_CP071955.1	3291903-3292460
GE002304	Contig00001	2470586-2470996	==	gene-J5I97_RS15610	NZ_CP071955.1	3292474-3292884
GE002305	Contig00001	2471227-2472417	==	gene-J5I97_RS15620	NZ_CP071955.1	3293116-3294306
GE002306	Contig00001	2472919-2474010	==	gene-J5I97_RS15640	NZ_CP071955.1	3294808-3295899
GE002307	Contig00001	2474085-2474669	==	gene-J5I97_RS15645	NZ_CP071955.1	3295974-3296558
GE002308	Contig00001	2474721-2475353	==	gene-J5I97_RS15650	NZ_CP071955.1	3296610-3297242
GE002309	Contig00001	2475464-2476423	==	gene-J5I97_RS15655	NZ_CP071955.1	3297353-3298312
GE002310	Contig00001	2476688-2477575	==	gene-J5I97_RS15665	NZ_CP071955.1	3298543-3299430
GE002311	Contig00001	2477557-2478210	==	gene-J5I97_RS15670	NZ_CP071955.1	3299412-3300065
GE002312	Contig00001	2478207-2479895	==	gene-J5I97_RS15675	NZ_CP071955.1	3300062-3301750
GE002313	Contig00001	2479961-2481259	==	gene-J5I97_RS15680	NZ_CP071955.1	3301816-3303114
GE002314	Contig00001	2481237-2482322	==	gene-J5I97_RS15685	NZ_CP071955.1	3303092-3304177
GE002315	Contig00001	2482319-2484025	==	gene-J5I97_RS15690	NZ_CP071955.1	3304174-3305951
GE002316	Contig00001	2484100-2484618	==	gene-J5I97_RS15695	NZ_CP071955.1	3305961-3306479
GE002317	Contig00001	2484649-2485431	==	gene-J5I97_RS15700	NZ_CP071955.1	3306511-3307293
GE002318	Contig00001	2485413-2486639	==	gene-J5I97_RS15705	NZ_CP071955.1	3307275-3308501
GE002319	Contig00001	2486991-2487602	==	gene-J5I97_RS15715	NZ_CP071955.1	3308852-3309463
GE002320	Contig00001	2487599-2488876	==	gene-J5I97_RS15720	NZ_CP071955.1	3309460-3310737
GE002321	Contig00001	2488988-2489584	==	gene-J5I97_RS15725	NZ_CP071955.1	3310789-3311445
GE002322	Contig00001	2489581-2489925	==	gene-J5I97_RS15730	NZ_CP071955.1	3311442-3311786
GE002323	Contig00001	2490018-2490503	==	gene-J5I97_RS15735	NZ_CP071955.1	3311877-3312362
GE002324	Contig00001	2490508-2490981	==	gene-J5I97_RS15740	NZ_CP071955.1	3312367-3312838
GE002325	Contig00001	2491031-2492731	==	gene-J5I97_RS15745	NZ_CP071955.1	3312888-3314588
GE002328	Contig00001	2494144-2494296	==	gene-J5I97_RS15750	NZ_CP071955.1	3314788-3315652
GE002330	Contig00001	2495415-2496500	==	gene-J5I97_RS15755	NZ_CP071955.1	3315970-3317055
GE002331	Contig00001	2496565-2497119	==	gene-J5I97_RS15760	NZ_CP071955.1	3317121-3317675
GE002332	Contig00001	2497304-2497723	==	gene-J5I97_RS15765	NZ_CP071955.1	3317859-3318278
GE002334	Contig00001	2497927-2498085	==	gene-J5I97_RS15770	NZ_CP071955.1	3318485-3318607
GE002335	Contig00001	2498106-2498771	==	gene-J5I97_RS15775	NZ_CP071955.1	3318777-3319340
GE002336	Contig00001	2498768-2499118	==	gene-J5I97_RS15780	NZ_CP071955.1	3319337-3319687
GE002337	Contig00001	2499124-2499597	==	gene-J5I97_RS15785	NZ_CP071955.1	3319693-3320166
GE002338	Contig00001	2500047-2502401	==	gene-J5I97_RS15795	NZ_CP071955.1	3320718-3323069
GE002339	Contig00001	2503039-2503614	==	gene-J5I97_RS15805	NZ_CP071955.1	3323714-3324289
GE002340	Contig00001	2503629-2504597	==	gene-J5I97_RS15810	NZ_CP071955.1	3324286-3325272
GE002341	Contig00001	2504594-2505145	==	gene-J5I97_RS15815	NZ_CP071955.1	3325269-3325820
GE002342	Contig00001	2505138-2505950	==	gene-J5I97_RS15820	NZ_CP071955.1	3325813-3326598
GE002344	Contig00001	2507458-2508399	==	gene-J5I97_RS15825	NZ_CP071955.1	3326752-3327693
GE002345	Contig00001	2508493-2509353	==	gene-J5I97_RS15830	NZ_CP071955.1	3327783-3328661
GE002346	Contig00001	2509552-2510115	==	gene-J5I97_RS15835	NZ_CP071955.1	3328860-3329423
GE002347	Contig00001	2510337-2511929	==	gene-J5I97_RS15840	NZ_CP071955.1	3329647-3331239
GE002348	Contig00001	2512020-2512961	==	gene-J5I97_RS15845	NZ_CP071955.1	3331330-3332271
GE002349	Contig00001	2513149-2513580	==	gene-J5I97_RS15850	NZ_CP071955.1	3332460-3332887
GE002350	Contig00001	2513650-2514618	==	gene-J5I97_RS15855	NZ_CP071955.1	3332950-3333918
GE002351	Contig00001	2514759-2515409	==	gene-J5I97_RS15860	NZ_CP071955.1	3334059-3334709
GE002356	Contig00001	2517201-2517842	==	gene-J5I97_RS15870	NZ_CP071955.1	3335171-3335386
GE002357	Contig00001	2518077-2519816	==	gene-J5I97_RS15875	NZ_CP071955.1	3335621-3337360
GE002358	Contig00001	2519953-2520345	==	gene-J5I97_RS15880	NZ_CP071955.1	3337717-3338109
GE002359	Contig00001	2520345-2520905	==	gene-J5I97_RS15885	NZ_CP071955.1	3338109-3338669
GE002360	Contig00001	2520942-2521985	==	gene-J5I97_RS15890	NZ_CP071955.1	3338706-3339749
GE002361	Contig00001	2522196-2523305	==	gene-J5I97_RS15895	NZ_CP071955.1	3339842-3340951
GE002362	Contig00001	2523430-2524332	==	gene-J5I97_RS15900	NZ_CP071955.1	3341077-3341979
GE002363	Contig00001	2524415-2525137	==	gene-J5I97_RS15905	NZ_CP071955.1	3342062-3342784
GE002365	Contig00001	2526350-2527351	==	gene-J5I97_RS15920	NZ_CP071955.1	3343950-3344951
GE002366	Contig00001	2527413-2527817	==	gene-J5I97_RS15925	NZ_CP071955.1	3344964-3345392
GE002367	Contig00001	2528008-2528328	==	gene-J5I97_RS15930	NZ_CP071955.1	3345602-3346276
GE002369	Contig00001	2528939-2530120	==	gene-J5I97_RS15935	NZ_CP071955.1	3346542-3347723
GE002371	Contig00001	2531573-2532151	==	gene-J5I97_RS15945	NZ_CP071955.1	3349178-3349756
GE002372	Contig00001	2532155-2532712	==	gene-J5I97_RS15950	NZ_CP071955.1	3349760-3350317
GE002373	Contig00001	2532751-2533659	==	gene-J5I97_RS15955	NZ_CP071955.1	3350356-3351264
GE002374	Contig00001	2533848-2536217	==	gene-J5I97_RS15960	NZ_CP071955.1	3351381-3353822
GE002375	Contig00001	2536214-2537614	==	gene-J5I97_RS15965	NZ_CP071955.1	3353819-3355213
GE002376	Contig00001	2537622-2538590	==	gene-J5I97_RS15970	NZ_CP071955.1	3355218-3356189
GE002377	Contig00001	2538707-2539495	==	gene-J5I97_RS15975	NZ_CP071955.1	3356306-3357094
GE002378	Contig00001	2539532-2539915	==	gene-J5I97_RS15980	NZ_CP071955.1	3357132-3357515
GE002379	Contig00001	2539944-2540888	==	gene-J5I97_RS15985	NZ_CP071955.1	3357544-3358488
GE002380	Contig00001	2540941-2541435	==	gene-J5I97_RS15990	NZ_CP071955.1	3358541-3359035
GE002381	Contig00001	2541432-2541719	==	gene-J5I97_RS15995	NZ_CP071955.1	3359032-3359319
GE002382	Contig00001	2541786-2542580	==	gene-J5I97_RS16000	NZ_CP071955.1	3359386-3360180
GE002383	Contig00001	2542577-2543467	==	gene-J5I97_RS16005	NZ_CP071955.1	3360177-3361067
GE002384	Contig00001	2543521-2544012	==	gene-J5I97_RS16010	NZ_CP071955.1	3361120-3361611
GE002385	Contig00001	2544012-2544899	==	gene-J5I97_RS16015	NZ_CP071955.1	3361611-3362498
GE002386	Contig00001	2545463-2546419	==	gene-J5I97_RS16020	NZ_CP071955.1	3363063-3364019
GE002387	Contig00001	2546510-2547808	==	gene-J5I97_RS16025	NZ_CP071955.1	3364110-3365408
GE002389	Contig00001	2549458-2549691	==	gene-J5I97_RS16035	NZ_CP071955.1	3367065-3367304
GE002391	Contig00001	2550522-2550875	==	gene-J5I97_RS16045	NZ_CP071955.1	3367542-3367895
GE002401	Contig00001	2559587-2560300	==	gene-J5I97_RS16135	NZ_CP071955.1	3387844-3388545
GE002679	Contig00001	2879155-2881473	==	gene-J5I97_RS16060	NZ_CP071955.1	3368545-3370839
GE002680	Contig00001	2881673-2883019	==	gene-J5I97_RS16065	NZ_CP071955.1	3371039-3372385
GE002681	Contig00001	2883268-2884476	==	gene-J5I97_RS16070	NZ_CP071955.1	3372685-3373857
GE002682	Contig00001	2884661-2887336	==	gene-J5I97_RS16075	NZ_CP071955.1	3374071-3376716
GE002691	Contig00001	2891526-2892239	==	gene-J5I97_RS16080	NZ_CP071955.1	3376759-3377628
GE002692	Contig00001	2892420-2893076	==	gene-J5I97_RS16085	NZ_CP071955.1	3377801-3378439
GE002694	Contig00001	2893579-2894628	==	gene-J5I97_RS16125	NZ_CP071955.1	3385417-3386466
GE002695	Contig00001	2894628-2896013	==	gene-J5I97_RS16130	NZ_CP071955.1	3386466-3387851
GE002696	Contig00001	2896006-2896707	==	gene-J5I97_RS16135	NZ_CP071955.1	3387844-3388545
GE002697	Contig00001	2896949-2898142	==	gene-J5I97_RS16140	NZ_CP071955.1	3388780-3389973
GE002698	Contig00001	2898248-2899576	==	gene-J5I97_RS16145	NZ_CP071955.1	3390079-3391407
GE002699	Contig00001	2899680-2900420	==	gene-J5I97_RS16150	NZ_CP071955.1	3391525-3392265
GE002700	Contig00001	2900436-2901575	==	gene-J5I97_RS16160	NZ_CP071955.1	3392532-3393563
GE002701	Contig00001	2901655-2902971	==	gene-J5I97_RS16165	NZ_CP071955.1	3393643-3394959
GE002702	Contig00001	2903241-2905703	==	gene-J5I97_RS16175	NZ_CP071955.1	3395228-3397681
GE002703	Contig00001	2905738-2907657	==	gene-J5I97_RS16180	NZ_CP071955.1	3397716-3399635
GE002704	Contig00001	2907703-2908965	==	gene-J5I97_RS16185	NZ_CP071955.1	3399680-3400942
GE002705	Contig00001	2908965-2910056	==	gene-J5I97_RS16190	NZ_CP071955.1	3400944-3402035
GE002707	Contig00001	2911096-2917251	==	gene-J5I97_RS16195	NZ_CP071955.1	3402258-3403949
GE002711	Contig00001	2920263-2921684	==	gene-J5I97_RS16205	NZ_CP071955.1	3404948-3406369
GE002712	Contig00001	2921681-2923846	==	gene-J5I97_RS16210	NZ_CP071955.1	3406366-3408531
GE002713	Contig00001	2924134-2925405	==	gene-J5I97_RS16215	NZ_CP071955.1	3408821-3410092
GE002714	Contig00001	2925402-2926256	==	gene-J5I97_RS16220	NZ_CP071955.1	3410089-3410742
GE002715	Contig00001	2926343-2927014	==	gene-J5I97_RS16225	NZ_CP071955.1	3411030-3411701
GE002716	Contig00001	2927273-2928049	==	gene-J5I97_RS16240	NZ_CP071955.1	3413567-3414358
GE002717	Contig00001	2928110-2929036	==	gene-J5I97_RS16245	NZ_CP071955.1	3414404-3415330
GE002728	Contig00001	2936227-2936787	==	gene-J5I97_RS16260	NZ_CP071955.1	3417477-3418037
GE002729	Contig00001	2936931-2937200	==	gene-J5I97_RS16265	NZ_CP071955.1	3418122-3418430
GE002732	Contig00001	2937754-2938569	==	gene-J5I97_RS16270	NZ_CP071955.1	3418608-3419423
GE002734	Contig00001	2939139-2939477	==	gene-J5I97_RS16280	NZ_CP071955.1	3419995-3420333
GE002735	Contig00001	2939578-2940408	==	gene-J5I97_RS16285	NZ_CP071955.1	3420387-3421217
GE002737	Contig00001	2940790-2941899	==	gene-J5I97_RS16290	NZ_CP071955.1	3421401-3422510
GE002738	Contig00001	2941966-2942241	==	gene-J5I97_RS16295	NZ_CP071955.1	3422577-3422852
GE002739	Contig00001	2942542-2945040	==	gene-J5I97_RS16305	NZ_CP071955.1	3423297-3426875
GE002741	Contig00001	2946925-2948079	==	gene-J5I97_RS16310	NZ_CP071955.1	3427225-3428379
GE002742	Contig00001	2948082-2949110	==	gene-J5I97_RS16315	NZ_CP071955.1	3428382-3429410
GE002743	Contig00001	2949116-2950213	==	gene-J5I97_RS16320	NZ_CP071955.1	3429416-3430483
GE002744	Contig00001	2950224-2951501	==	gene-J5I97_RS16325	NZ_CP071955.1	3430524-3431801
GE002745	Contig00001	2951546-2952301	==	gene-J5I97_RS16330	NZ_CP071955.1	3431847-3432602
GE002747	Contig00001	2953316-2953582	==	gene-J5I97_RS16340	NZ_CP071955.1	3433559-3434089
GE002750	Contig00001	2955365-2956081	==	gene-J5I97_RS16365	NZ_CP071955.1	3438956-3439674
GE002751	Contig00001	2956229-2956546	==	gene-J5I97_RS16370	NZ_CP071955.1	3439671-3440119
GE002753	Contig00001	2956804-2957379	==	gene-J5I97_RS16380	NZ_CP071955.1	3440538-3440951
GE002754	Contig00001	2957376-2958560	==	gene-J5I97_RS16385	NZ_CP071955.1	3440939-3442192
GE002755	Contig00001	2958628-2959365	==	gene-J5I97_RS16390	NZ_CP071955.1	3442191-3442928
GE002756	Contig00001	2959553-2960071	==	gene-J5I97_RS16395	NZ_CP071955.1	3443116-3443634
GE002757	Contig00001	2960163-2961665	==	gene-J5I97_RS16400	NZ_CP071955.1	3443726-3445228
GE002758	Contig00001	2961669-2962109	==	gene-J5I97_RS16405	NZ_CP071955.1	3445232-3445672
GE002759	Contig00001	2962106-2963917	==	gene-J5I97_RS16410	NZ_CP071955.1	3445669-3447480
GE002760	Contig00001	2964205-2964576	==	gene-J5I97_RS16420	NZ_CP071955.1	3447913-3448290
GE002761	Contig00001	2964728-2965786	==	gene-J5I97_RS16425	NZ_CP071955.1	3448442-3449500
GE002762	Contig00001	2965994-2966935	==	gene-J5I97_RS16430	NZ_CP071955.1	3449711-3450652
GE002763	Contig00001	2966945-2968360	==	gene-J5I97_RS16435	NZ_CP071955.1	3450673-3451977
GE002764	Contig00001	2968458-2968838	==	gene-J5I97_RS16440	NZ_CP071955.1	3452174-3452554
GE002765	Contig00001	2968964-2969689	==	gene-J5I97_RS16445	NZ_CP071955.1	3452680-3453465
GE002767	Contig00001	2971252-2972655	==	gene-J5I97_RS16460	NZ_CP071955.1	3454782-3456185
GE002769	Contig00001	2973426-2975609	==	gene-J5I97_RS16470	NZ_CP071955.1	3456712-3458871
GE002770	Contig00001	2975942-2976217	==	gene-J5I97_RS16510	NZ_CP071955.1	3468102-3468533
GE002772	Contig00001	2976537-2977061	==	gene-J5I97_RS16520	NZ_CP071955.1	3470016-3470696
GE002775	Contig00001	2978415-2979452	==	gene-J5I97_RS16525	NZ_CP071955.1	3471505-3472560
GE002776	Contig00001	2979465-2980073	==	gene-J5I97_RS16530	NZ_CP071955.1	3472574-3473272
GE002777	Contig00001	2980151-2980507	==	gene-J5I97_RS16535	NZ_CP071955.1	3473260-3473538
GE002778	Contig00001	2980683-2981744	==	gene-J5I97_RS16540	NZ_CP071955.1	3473809-3474870
GE002780	Contig00001	2981878-2983080	==	gene-J5I97_RS16545	NZ_CP071955.1	3475001-3476203
GE002781	Contig00001	2983342-2984754	==	gene-J5I97_RS16550	NZ_CP071955.1	3476466-3477875
GE002782	Contig00001	2984751-2985890	==	gene-J5I97_RS16555	NZ_CP071955.1	3477872-3479020
GE002783	Contig00001	2986331-2987728	==	gene-J5I97_RS16560	NZ_CP071955.1	3479363-3480760
GE002784	Contig00001	2988049-2989167	==	gene-J5I97_RS16565	NZ_CP071955.1	3481055-3482173
GE002785	Contig00001	2989164-2991224	==	gene-J5I97_RS16570	NZ_CP071955.1	3482170-3484230
GE002786	Contig00001	2991228-2991713	==	gene-J5I97_RS16575	NZ_CP071955.1	3484234-3484719
GE002787	Contig00001	2991710-2992945	==	gene-J5I97_RS16580	NZ_CP071955.1	3484716-3485957
GE002788	Contig00001	2993106-2994152	==	gene-J5I97_RS16585	NZ_CP071955.1	3486117-3487163
GE002789	Contig00001	2994436-2995368	==	gene-J5I97_RS16590	NZ_CP071955.1	3487447-3488379
GE002790	Contig00001	2995550-2996173	==	gene-J5I97_RS16600	NZ_CP071955.1	3488713-3489324
GE002791	Contig00001	2996176-2996895	==	gene-J5I97_RS16605	NZ_CP071955.1	3489339-3490058
GE002792	Contig00001	2997181-2999115	==	gene-J5I97_RS16610	NZ_CP071955.1	3490323-3492284
GE002793	Contig00001	2999190-3000080	==	gene-J5I97_RS16615	NZ_CP071955.1	3492359-3493249
GE002794	Contig00001	3000274-3001035	==	gene-J5I97_RS16620	NZ_CP071955.1	3493443-3494204
GE002795	Contig00001	3001065-3001406	==	gene-J5I97_RS16625	NZ_CP071955.1	3494292-3495941
GE002797	Contig00001	3003696-3003851	==	gene-J5I97_RS16630	NZ_CP071955.1	3495938-3497017
GE002798	Contig00001	3004177-3004632	==	gene-J5I97_RS16640	NZ_CP071955.1	3497543-3497998
GE002800	Contig00001	3005186-3006553	==	gene-J5I97_RS16645	NZ_CP071955.1	3498289-3499656
GE002801	Contig00001	3006665-3007216	==	gene-J5I97_RS16650	NZ_CP071955.1	3499768-3500319
GE002802	Contig00001	3007597-3008514	==	gene-J5I97_RS16655	NZ_CP071955.1	3500701-3501618
GE002803	Contig00001	3008571-3009257	==	gene-J5I97_RS16660	NZ_CP071955.1	3501675-3502361
GE002804	Contig00001	3009257-3010108	==	gene-J5I97_RS16665	NZ_CP071955.1	3502361-3503212
GE002805	Contig00001	3010098-3010352	==	gene-J5I97_RS16670	NZ_CP071955.1	3503202-3503456
GE002806	Contig00001	3011339-3013453	==	gene-J5I97_RS16700	NZ_CP071955.1	3510744-3512858
GE002807	Contig00001	3013551-3014747	==	gene-J5I97_RS16705	NZ_CP071955.1	3512968-3514188
GE002810	Contig00001	3017843-3018154	==	gene-J5I97_RS16725	NZ_CP071955.1	3518192-3518503
GE002811	Contig00001	3018378-3018947	==	gene-J5I97_RS16730	NZ_CP071955.1	3518723-3519292
GE002812	Contig00001	3019212-3020177	==	gene-J5I97_RS16735	NZ_CP071955.1	3519683-3520648
GE002813	Contig00001	3020468-3021268	==	gene-J5I97_RS16740	NZ_CP071955.1	3520943-3521743
GE002815	Contig00001	3021432-3022346	==	gene-J5I97_RS16745	NZ_CP071955.1	3521903-3522817
GE002816	Contig00001	3022425-3023156	==	gene-J5I97_RS16750	NZ_CP071955.1	3522896-3523627
GE002818	Contig00001	3023579-3024244	==	gene-J5I97_RS16760	NZ_CP071955.1	3524031-3524699
GE002819	Contig00001	3024397-3026334	==	gene-J5I97_RS16765	NZ_CP071955.1	3524849-3526786
GE002820	Contig00001	3026933-3028420	==	gene-J5I97_RS16780	NZ_CP071955.1	3527531-3529018
GE002821	Contig00001	3028629-3030035	==	gene-J5I97_RS16785	NZ_CP071955.1	3529230-3530660
GE002826	Contig00001	3034692-3037583	==	gene-J5I97_RS16795	NZ_CP071955.1	3534157-3537039
GE002827	Contig00001	3037610-3038878	==	gene-J5I97_RS16800	NZ_CP071955.1	3537123-3538133
GE002828	Contig00001	3038956-3039558	==	gene-J5I97_RS16805	NZ_CP071955.1	3538408-3539163
GE002830	Contig00001	3039919-3040359	==	gene-J5I97_RS16810	NZ_CP071955.1	3539270-3540046
GE002831	Contig00001	3040913-3042586	==	gene-J5I97_RS16815	NZ_CP071955.1	3540393-3542066
GE002832	Contig00001	3042974-3043669	==	gene-J5I97_RS16820	NZ_CP071955.1	3542465-3543160
GE002834	Contig00001	3044217-3045128	==	gene-J5I97_RS16830	NZ_CP071955.1	3543710-3544621
GE002835	Contig00001	3045374-3046483	==	gene-J5I97_RS16835	NZ_CP071955.1	3544866-3545897
GE002836	Contig00001	3046643-3048001	==	gene-J5I97_RS16840	NZ_CP071955.1	3546127-3547503
GE002837	Contig00001	3048621-3048836	==	gene-J5I97_RS16850	NZ_CP071955.1	3549780-3549998
GE002838	Contig00001	3049255-3049557	==	gene-J5I97_RS16860	NZ_CP071955.1	3550416-3551291
GE002840	Contig00001	3050304-3051233	==	gene-J5I97_RS16865	NZ_CP071955.1	3551462-3552391
GE002841	Contig00001	3051442-3052533	==	gene-J5I97_RS16870	NZ_CP071955.1	3552600-3553691
GE002842	Contig00001	3052816-3055140	==	gene-J5I97_RS16875	NZ_CP071955.1	3553973-3556297
GE002843	Contig00001	3056030-3057616	==	gene-J5I97_RS16890	NZ_CP071955.1	3557190-3558776
GE002844	Contig00001	3058170-3058430	==	gene-J5I97_RS17015	NZ_CP071955.1	3581742-3582713
GE001905	Contig00001	2060658-2060867	==	gene-J5I97_RS11020	NZ_CP071955.1	2336396-2336617
GE001923	Contig00001	2077353-2079215	==	gene-J5I97_RS11100	NZ_CP071955.1	2355029-2356870
GE001924	Contig00001	2079314-2080408	==	gene-J5I97_RS11105	NZ_CP071955.1	2356991-2358085
GE001926	Contig00001	2081434-2081610	==	gene-J5I97_RS11110	NZ_CP071955.1	2358256-2358432
GE001927	Contig00001	2081837-2082238	==	gene-J5I97_RS11115	NZ_CP071955.1	2358655-2359056
GE001928	Contig00001	2082566-2082742	==	gene-J5I97_RS11130	NZ_CP071955.1	2360850-2361026
GE001929	Contig00001	2083000-2083620	==	gene-J5I97_RS11135	NZ_CP071955.1	2361286-2361906
GE001930	Contig00001	2083560-2087954	==	gene-J5I97_RS11140	NZ_CP071955.1	2361846-2366299
GE001931	Contig00001	2088189-2088533	==	gene-J5I97_RS11145	NZ_CP071955.1	2366498-2366878
GE001932	Contig00001	2088747-2089187	==	gene-J5I97_RS11150	NZ_CP071955.1	2367093-2367533
GE001933	Contig00001	2089266-2089901	==	gene-J5I97_RS11155	NZ_CP071955.1	2367612-2368247
GE001934	Contig00001	2090067-2090825	==	gene-J5I97_RS11160	NZ_CP071955.1	2368413-2369171
GE001935	Contig00001	2090818-2092077	==	gene-J5I97_RS11165	NZ_CP071955.1	2369164-2370423
GE001936	Contig00001	2092077-2092721	==	gene-J5I97_RS11170	NZ_CP071955.1	2370423-2371067
GE001937	Contig00001	2093104-2094090	==	gene-J5I97_RS11175	NZ_CP071955.1	2371450-2372442
GE001939	Contig00001	2094540-2096009	==	gene-J5I97_RS11180	NZ_CP071955.1	2372687-2374156
GE001946	Contig00001	2102554-2102865	==	gene-J5I97_RS11185	NZ_CP071955.1	2374181-2374766
GE001968	Contig00001	2127570-2128256	==	gene-J5I97_RS11195	NZ_CP071955.1	2375372-2376516
GE001970	Contig00001	2129143-2129868	==	gene-J5I97_RS11200	NZ_CP071955.1	2376631-2377356
GE001971	Contig00001	2130068-2131486	==	gene-J5I97_RS11205	NZ_CP071955.1	2377649-2379067
GE001972	Contig00001	2131588-2133015	==	gene-J5I97_RS11210	NZ_CP071955.1	2379169-2380596
GE001973	Contig00001	2133236-2133790	==	gene-J5I97_RS11215	NZ_CP071955.1	2380818-2381372
GE001974	Contig00001	2133870-2135810	==	gene-J5I97_RS11220	NZ_CP071955.1	2381452-2383392
GE001975	Contig00001	2135833-2136486	==	gene-J5I97_RS11225	NZ_CP071955.1	2383415-2384053
GE001976	Contig00001	2136635-2137063	==	gene-J5I97_RS11235	NZ_CP071955.1	2384665-2385048
GE001977	Contig00001	2137492-2138280	==	gene-J5I97_RS11245	NZ_CP071955.1	2385416-2386207
GE001978	Contig00001	2138426-2138641	==	gene-J5I97_RS11250	NZ_CP071955.1	2386354-2386569
GE001979	Contig00001	2138641-2139408	==	gene-J5I97_RS11255	NZ_CP071955.1	2386569-2387336
GE001980	Contig00001	2139452-2140282	==	gene-J5I97_RS11260	NZ_CP071955.1	2387380-2388210
GE001981	Contig00001	2140345-2140773	==	gene-J5I97_RS11265	NZ_CP071955.1	2388273-2388701
GE001982	Contig00001	2140904-2141386	==	gene-J5I97_RS11270	NZ_CP071955.1	2388831-2389313
GE001983	Contig00001	2141526-2141741	==	gene-J5I97_RS11275	NZ_CP071955.1	2389455-2389670
GE001985	Contig00001	2141969-2142454	==	gene-J5I97_RS11280	NZ_CP071955.1	2389903-2390388
GE001986	Contig00001	2142467-2143123	==	gene-J5I97_RS11285	NZ_CP071955.1	2390441-2390649
GE001988	Contig00001	2144172-2144885	==	gene-J5I97_RS11300	NZ_CP071955.1	2391246-2391512
GE001990	Contig00001	2145295-2146815	==	gene-J5I97_RS11305	NZ_CP071955.1	2391840-2393360
GE001991	Contig00001	2147026-2148903	==	gene-J5I97_RS11315	NZ_CP071955.1	2393715-2395595
GE001992	Contig00001	2149099-2149878	==	gene-J5I97_RS11320	NZ_CP071955.1	2395785-2396564
GE001994	Contig00001	2150837-2151343	==	gene-J5I97_RS11325	NZ_CP071955.1	2396665-2397171
GE001995	Contig00001	2151843-2153846	==	gene-J5I97_RS11330	NZ_CP071955.1	2397476-2398359
GE001996	Contig00001	2153947-2154456	==	gene-J5I97_RS11345	NZ_CP071955.1	2398507-2399007
GE001997	Contig00001	2154514-2155359	==	gene-J5I97_RS11350	NZ_CP071955.1	2399074-2399919
GE001998	Contig00001	2155409-2155678	==	gene-J5I97_RS11355	NZ_CP071955.1	2399970-2400254
GE001999	Contig00001	2155907-2156107	==	gene-J5I97_RS11360	NZ_CP071955.1	2400469-2400669
GE002000	Contig00001	2156251-2156859	==	gene-J5I97_RS11365	NZ_CP071955.1	2400814-2401422
GE002001	Contig00001	2156867-2158432	==	gene-J5I97_RS11370	NZ_CP071955.1	2401430-2402995
GE002003	Contig00001	2159339-2160508	==	gene-J5I97_RS11375	NZ_CP071955.1	2403118-2404251
GE002004	Contig00001	2161258-2161434	==	gene-J5I97_RS19990	NZ_CP071955.1	2404972-2405191
GE002005	Contig00001	2161406-2162986	==	gene-J5I97_RS11385	NZ_CP071955.1	2405196-2406776
GE002006	Contig00001	2162993-2164186	==	gene-J5I97_RS11390	NZ_CP071955.1	2406783-2407976
GE002007	Contig00001	2164197-2165711	==	gene-J5I97_RS11395	NZ_CP071955.1	2407987-2409501
GE002008	Contig00001	2165708-2166148	==	gene-J5I97_RS11400	NZ_CP071955.1	2409498-2409938
GE002009	Contig00001	2166597-2168840	==	gene-J5I97_RS11410	NZ_CP071955.1	2410385-2412628
GE002011	Contig00001	2169236-2169721	==	gene-J5I97_RS11415	NZ_CP071955.1	2413024-2413509
GE002013	Contig00001	2170722-2173139	==	gene-J5I97_RS11420	NZ_CP071955.1	2413657-2416074
GE002014	Contig00001	2173481-2175622	==	gene-J5I97_RS11425	NZ_CP071955.1	2416419-2417599
GE002015	Contig00001	2175936-2176985	==	gene-J5I97_RS11430	NZ_CP071955.1	2418066-2419115
GE002016	Contig00001	2177043-2178737	==	gene-J5I97_RS11435	NZ_CP071955.1	2419180-2420874
GE002017	Contig00001	2179031-2180161	==	gene-J5I97_RS11440	NZ_CP071955.1	2421168-2422298
GE002018	Contig00001	2180372-2180728	==	gene-J5I97_RS11450	NZ_CP071955.1	2422654-2423010
GE002019	Contig00001	2180952-2182121	==	gene-J5I97_RS11455	NZ_CP071955.1	2423224-2424381
GE002020	Contig00001	2182142-2184751	==	gene-J5I97_RS11460	NZ_CP071955.1	2424413-2427022
GE002021	Contig00001	2184748-2185524	==	gene-J5I97_RS11465	NZ_CP071955.1	2427019-2427795
GE002022	Contig00001	2185845-2186369	==	gene-J5I97_RS11470	NZ_CP071955.1	2428116-2428640
GE002023	Contig00001	2186378-2187148	==	gene-J5I97_RS11475	NZ_CP071955.1	2428649-2429419
GE002024	Contig00001	2187165-2189513	==	gene-J5I97_RS11480	NZ_CP071955.1	2429436-2431784
GE002026	Contig00001	2190593-2190937	==	gene-J5I97_RS11490	NZ_CP071955.1	2432864-2433190
GE002028	Contig00001	2191948-2192766	==	gene-J5I97_RS11500	NZ_CP071955.1	2434207-2435025
GE002029	Contig00001	2192936-2193814	==	gene-J5I97_RS11505	NZ_CP071955.1	2435196-2436074
GE002030	Contig00001	2194116-2194553	==	gene-J5I97_RS19995	NZ_CP071955.1	2436378-2436742
GE002031	Contig00001	2194791-2195513	==	gene-J5I97_RS11515	NZ_CP071955.1	2436977-2437699
GE002032	Contig00001	2195862-2196419	==	gene-J5I97_RS11520	NZ_CP071955.1	2438048-2438605
GE002033	Contig00001	2196437-2197198	==	gene-J5I97_RS11525	NZ_CP071955.1	2438623-2439384
GE002034	Contig00001	2197195-2198016	==	gene-J5I97_RS11530	NZ_CP071955.1	2439381-2440202
GE002035	Contig00001	2198019-2199209	==	gene-J5I97_RS11535	NZ_CP071955.1	2440205-2441395
GE002036	Contig00001	2199236-2200582	==	gene-J5I97_RS11540	NZ_CP071955.1	2441422-2442765
GE002037	Contig00001	2200579-2203032	==	gene-J5I97_RS11545	NZ_CP071955.1	2442849-2445215
GE002038	Contig00001	2203116-2203307	==	gene-J5I97_RS11550	NZ_CP071955.1	2445299-2445490
GE002039	Contig00001	2203436-2204449	==	gene-J5I97_RS11555	NZ_CP071955.1	2445619-2446632
GE002040	Contig00001	2204446-2204907	==	gene-J5I97_RS11560	NZ_CP071955.1	2446629-2447090
GE002042	Contig00001	2205719-2207008	==	gene-J5I97_RS11570	NZ_CP071955.1	2447962-2449152
GE002043	Contig00001	2207005-2207742	==	gene-J5I97_RS11575	NZ_CP071955.1	2449188-2449925
GE002045	Contig00001	2207967-2211551	==	gene-J5I97_RS11580	NZ_CP071955.1	2450141-2453719
GE002046	Contig00001	2211694-2212653	==	gene-J5I97_RS11585	NZ_CP071955.1	2453869-2454828
GE002047	Contig00001	2212813-2213259	==	gene-J5I97_RS11590	NZ_CP071955.1	2454988-2455434
GE002048	Contig00001	2213334-2213942	==	gene-J5I97_RS11595	NZ_CP071955.1	2455509-2456111
GE002052	Contig00001	2217165-2217761	==	gene-J5I97_RS11645	NZ_CP071955.1	2466836-2468806
GE002053	Contig00001	2217922-2218428	==	gene-J5I97_RS11650	NZ_CP071955.1	2468831-2469337
GE002054	Contig00001	2218485-2220971	==	gene-J5I97_RS11655	NZ_CP071955.1	2469499-2471874
GE002055	Contig00001	2221119-2224016	==	gene-J5I97_RS11660	NZ_CP071955.1	2472022-2474919
GE002056	Contig00001	2224369-2224704	==	gene-J5I97_RS11665	NZ_CP071955.1	2475295-2475559
GE002057	Contig00001	2224756-2225715	==	gene-J5I97_RS11670	NZ_CP071955.1	2475664-2477250
GE002059	Contig00001	2225914-2231781	==	gene-J5I97_RS11695	NZ_CP071955.1	2484050-2489710
GE002062	Contig00001	2236431-2238788	==	gene-J5I97_RS11700	NZ_CP071955.1	2489920-2492283
GE002063	Contig00001	2239254-2240822	==	gene-J5I97_RS11715	NZ_CP071955.1	2493939-2494682
GE002064	Contig00001	2241038-2241334	==	gene-J5I97_RS11750	NZ_CP071955.1	2500323-2500619
GE002066	Contig00001	2242715-2243557	==	gene-J5I97_RS11755	NZ_CP071955.1	2500842-2502479
GE002070	Contig00001	2245511-2247841	==	gene-J5I97_RS11760	NZ_CP071955.1	2502479-2504817
GE002071	Contig00001	2247831-2249417	==	gene-J5I97_RS11765	NZ_CP071955.1	2504807-2506393
GE002072	Contig00001	2249473-2251335	==	gene-J5I97_RS11770	NZ_CP071955.1	2506449-2508311
GE002074	Contig00001	2253269-2254468	==	gene-J5I97_RS11780	NZ_CP071955.1	2510218-2511417
GE002075	Contig00001	2254465-2256060	==	gene-J5I97_RS11785	NZ_CP071955.1	2511414-2513009
GE002076	Contig00001	2256263-2257168	==	gene-J5I97_RS11790	NZ_CP071955.1	2513211-2514116
GE002077	Contig00001	2257165-2258478	==	gene-J5I97_RS11795	NZ_CP071955.1	2514113-2515426
GE002078	Contig00001	2258471-2258716	==	gene-J5I97_RS11800	NZ_CP071955.1	2515419-2515664
GE002079	Contig00001	2258713-2259864	==	gene-J5I97_RS11805	NZ_CP071955.1	2515661-2516812
GE002080	Contig00001	2259903-2260841	==	gene-J5I97_RS11810	NZ_CP071955.1	2516851-2517789
GE002081	Contig00001	2261002-2261718	==	gene-J5I97_RS11815	NZ_CP071955.1	2517950-2518666
GE002082	Contig00001	2261889-2263565	==	gene-J5I97_RS11820	NZ_CP071955.1	2518874-2520514
GE002083	Contig00001	2263613-2264686	==	gene-J5I97_RS11825	NZ_CP071955.1	2520562-2521635
GE002084	Contig00001	2264848-2265126	==	gene-J5I97_RS11830	NZ_CP071955.1	2521798-2522076
GE003673	Contig00001	3953268-3954767	==	gene-J5I97_RS01475	NZ_CP071955.1	319445-320944
GE003674	Contig00001	3954909-3955730	==	gene-J5I97_RS01480	NZ_CP071955.1	321085-321906
GE003676	Contig00001	3955909-3957420	==	gene-J5I97_RS01485	NZ_CP071955.1	322085-323596
GE003677	Contig00001	3957648-3958475	==	gene-J5I97_RS01490	NZ_CP071955.1	323823-324650
GE003679	Contig00001	3959453-3960313	==	gene-J5I97_RS01510	NZ_CP071955.1	325697-326557
GE003682	Contig00001	3961829-3963733	==	gene-J5I97_RS01515	NZ_CP071955.1	326900-328801
GE003683	Contig00001	3964314-3964787	==	gene-J5I97_RS01520	NZ_CP071955.1	329398-329871
GE003684	Contig00001	3964946-3965905	==	gene-J5I97_RS01525	NZ_CP071955.1	330030-330989
GE003685	Contig00001	3965890-3966507	==	gene-J5I97_RS01530	NZ_CP071955.1	330974-331591
GE003687	Contig00001	3967065-3967970	==	gene-J5I97_RS01540	NZ_CP071955.1	331885-332790
GE003688	Contig00001	3968233-3969117	==	gene-J5I97_RS01545	NZ_CP071955.1	333045-333929
GE003690	Contig00001	3969620-3970321	==	gene-J5I97_RS01550	NZ_CP071955.1	334212-334794
GE003691	Contig00001	3970396-3971157	==	gene-J5I97_RS01555	NZ_CP071955.1	334839-335600
GE003692	Contig00001	3971287-3971526	==	gene-J5I97_RS01560	NZ_CP071955.1	335669-336031
GE003693	Contig00001	3971710-3972915	==	gene-J5I97_RS01565	NZ_CP071955.1	336172-337377
GE003694	Contig00001	3973007-3974041	==	gene-J5I97_RS01570	NZ_CP071955.1	337411-338502
GE003695	Contig00001	3974091-3974816	==	gene-J5I97_RS01575	NZ_CP071955.1	338552-339277
GE003696	Contig00001	3975045-3975950	==	gene-J5I97_RS01580	NZ_CP071955.1	339458-340363
GE003697	Contig00001	3976636-3976977	==	gene-J5I97_RS01620	NZ_CP071955.1	348056-348397
GE003698	Contig00001	3977332-3979761	==	gene-J5I97_RS01625	NZ_CP071955.1	348755-351178
GE003699	Contig00001	3979946-3981664	==	gene-J5I97_RS01630	NZ_CP071955.1	351364-353088
GE003700	Contig00001	3981913-3982851	==	gene-J5I97_RS01635	NZ_CP071955.1	353331-354269
GE003701	Contig00001	3983229-3984623	==	gene-J5I97_RS01640	NZ_CP071955.1	354717-356030
GE003702	Contig00001	3984728-3986356	==	gene-J5I97_RS01645	NZ_CP071955.1	356129-357757
GE003703	Contig00001	3986901-3988430	==	gene-J5I97_RS01650	NZ_CP071955.1	358264-359847
GE003704	Contig00001	3988427-3990658	==	gene-J5I97_RS01655	NZ_CP071955.1	359844-362075
GE003706	Contig00001	3992415-3994349	==	gene-J5I97_RS01665	NZ_CP071955.1	363832-365766
GE003707	Contig00001	3994346-3996949	==	gene-J5I97_RS01670	NZ_CP071955.1	365763-368366
GE003708	Contig00001	3996963-3997148	==	gene-J5I97_RS01675	NZ_CP071955.1	368380-368565
GE003710	Contig00001	3999579-4000211	==	gene-J5I97_RS01690	NZ_CP071955.1	370996-371628
GE003713	Contig00001	4001598-4003472	==	gene-J5I97_RS01710	NZ_CP071955.1	378313-383583
GE003716	Contig00001	4006624-4007388	==	gene-J5I97_RS01745	NZ_CP071955.1	393040-394165
GE003718	Contig00001	4008086-4010419	==	gene-J5I97_RS01785	NZ_CP071955.1	400789-403122
GE003719	Contig00001	4010425-4010814	==	gene-J5I97_RS01790	NZ_CP071955.1	403128-403460
GE003723	Contig00001	4013541-4013828	==	gene-J5I97_RS01800	NZ_CP071955.1	404076-404363
GE003724	Contig00001	4013970-4015610	==	gene-J5I97_RS01805	NZ_CP071955.1	404508-406148
GE003725	Contig00001	4016290-4018425	==	gene-J5I97_RS01840	NZ_CP071955.1	414766-416871
GE003727	Contig00001	4021034-4021246	==	gene-J5I97_RS01850	NZ_CP071955.1	419541-419755
GE003728	Contig00001	4021854-4022927	==	gene-J5I97_RS01865	NZ_CP071955.1	420514-421587
GE003730	Contig00001	4025051-4027258	==	gene-J5I97_RS01870	NZ_CP071955.1	422160-424556
GE003731	Contig00001	4027482-4028402	==	gene-J5I97_RS01875	NZ_CP071955.1	424830-425123
GE003732	Contig00001	4028399-4028917	==	gene-J5I97_RS01880	NZ_CP071955.1	425126-425320
GE003733	Contig00001	4029081-4031897	==	gene-J5I97_RS01885	NZ_CP071955.1	425495-428311
GE003734	Contig00001	4032002-4032508	==	gene-J5I97_RS01890	NZ_CP071955.1	428435-428941
GE003735	Contig00001	4032691-4033752	==	gene-J5I97_RS01895	NZ_CP071955.1	429388-430335
GE003736	Contig00001	4033775-4034365	==	gene-J5I97_RS01900	NZ_CP071955.1	430473-431063
GE003737	Contig00001	4034599-4035333	==	gene-J5I97_RS01905	NZ_CP071955.1	431291-432043
GE003749	Contig00001	4042866-4043786	==	gene-J5I97_RS19700	NZ_CP071955.1	432446-432646
GE003752	Contig00001	4045921-4046340	==	gene-J5I97_RS01930	NZ_CP071955.1	433773-434192
GE003753	Contig00001	4046337-4046768	==	gene-J5I97_RS01935	NZ_CP071955.1	434189-434620
GE003754	Contig00001	4046765-4048846	==	gene-J5I97_RS01940	NZ_CP071955.1	434617-436698
GE003755	Contig00001	4048943-4049611	==	gene-J5I97_RS01945	NZ_CP071955.1	436864-437463
GE003758	Contig00001	4050662-4051789	==	gene-J5I97_RS01950	NZ_CP071955.1	437659-438789
GE003759	Contig00001	4052253-4054940	==	gene-J5I97_RS01955	NZ_CP071955.1	439246-441933
GE003769	Contig00001	4060805-4061281	==	gene-J5I97_RS01975	NZ_CP071955.1	445028-445352
GE003773	Contig00001	4065530-4065742	==	gene-J5I97_RS01980	NZ_CP071955.1	445657-445893
GE003775	Contig00001	4066810-4067550	==	gene-J5I97_RS02005	NZ_CP071955.1	448731-449453
GE003776	Contig00001	4067547-4068983	==	gene-J5I97_RS02010	NZ_CP071955.1	449450-450886
GE003777	Contig00001	4068983-4070251	==	gene-J5I97_RS02015	NZ_CP071955.1	450886-452154
GE003778	Contig00001	4070335-4072479	==	gene-J5I97_RS02020	NZ_CP071955.1	452239-454383
GE003779	Contig00001	4072652-4073323	==	gene-J5I97_RS02025	NZ_CP071955.1	454555-455226
GE003780	Contig00001	4073320-4073994	==	gene-J5I97_RS02030	NZ_CP071955.1	455223-455897
GE003781	Contig00001	4073991-4076495	==	gene-J5I97_RS02035	NZ_CP071955.1	455894-458365
GE003782	Contig00001	4076473-4077210	==	gene-J5I97_RS02040	NZ_CP071955.1	458376-459113
GE003784	Contig00001	4078478-4078693	==	gene-J5I97_RS02045	NZ_CP071955.1	460565-460780
GE003785	Contig00001	4078703-4079125	==	gene-J5I97_RS02050	NZ_CP071955.1	460790-461041
GE003788	Contig00001	4081981-4082148	==	gene-J5I97_RS02085	NZ_CP071955.1	465122-465283
GE003789	Contig00001	4082236-4083399	==	gene-J5I97_RS02090	NZ_CP071955.1	465371-465571
GE003790	Contig00001	4083659-4084291	==	gene-J5I97_RS02095	NZ_CP071955.1	465881-466510
GE003792	Contig00001	4084676-4086454	==	gene-J5I97_RS02105	NZ_CP071955.1	466877-468673
GE003793	Contig00001	4086451-4087602	==	gene-J5I97_RS02110	NZ_CP071955.1	468670-469821
GE003794	Contig00001	4087696-4088892	==	gene-J5I97_RS02115	NZ_CP071955.1	469915-471102
GE003795	Contig00001	4088880-4090064	==	gene-J5I97_RS02120	NZ_CP071955.1	471099-472283
GE003796	Contig00001	4090105-4091274	==	gene-J5I97_RS02125	NZ_CP071955.1	472321-473490
GE003797	Contig00001	4091691-4092557	==	gene-J5I97_RS02130	NZ_CP071955.1	473882-474748
GE003798	Contig00001	4092788-4093429	==	gene-J5I97_RS02135	NZ_CP071955.1	474978-475619
GE003799	Contig00001	4093577-4093762	==	gene-J5I97_RS02140	NZ_CP071955.1	475770-475955
GE003801	Contig00001	4094619-4095899	==	gene-J5I97_RS02150	NZ_CP071955.1	476814-478094
GE003802	Contig00001	4095899-4096141	==	gene-J5I97_RS02155	NZ_CP071955.1	478094-478336
GE003803	Contig00001	4096135-4096518	==	gene-J5I97_RS02160	NZ_CP071955.1	478330-478713
GE003804	Contig00001	4096642-4100289	==	gene-J5I97_RS02165	NZ_CP071955.1	478924-482472
GE003805	Contig00001	4100888-4101460	==	gene-J5I97_RS02175	NZ_CP071955.1	483073-483645
GE003806	Contig00001	4101717-4102616	==	gene-J5I97_RS02185	NZ_CP071955.1	483850-484749
GE003807	Contig00001	4102754-4103260	==	gene-J5I97_RS02190	NZ_CP071955.1	484887-485393
GE003808	Contig00001	4103382-4103834	==	gene-J5I97_RS02195	NZ_CP071955.1	485414-485953
GE003809	Contig00001	4104313-4105908	==	gene-J5I97_RS02205	NZ_CP071955.1	486441-488036
GE003810	Contig00001	4105999-4106598	==	gene-J5I97_RS02210	NZ_CP071955.1	488127-488726
GE003811	Contig00001	4107025-4107984	==	gene-J5I97_RS02215	NZ_CP071955.1	489183-490103
GE003812	Contig00001	4108069-4110174	==	gene-J5I97_RS02220	NZ_CP071955.1	490193-492262
GE003813	Contig00001	4110289-4110984	==	gene-J5I97_RS02225	NZ_CP071955.1	492413-493108
GE003814	Contig00001	4111090-4112085	==	gene-J5I97_RS02230	NZ_CP071955.1	493214-494209
GE003815	Contig00001	4112297-4113541	==	gene-J5I97_RS02235	NZ_CP071955.1	494422-495666
GE003816	Contig00001	4113812-4115248	==	gene-J5I97_RS02240	NZ_CP071955.1	495932-497377
GE003817	Contig00001	4115688-4116245	==	gene-J5I97_RS02250	NZ_CP071955.1	497956-498513
GE003820	Contig00001	4117474-4118115	==	gene-J5I97_RS02255	NZ_CP071955.1	498892-499170
GE003821	Contig00001	4118784-4120421	==	gene-J5I97_RS02265	NZ_CP071955.1	499949-501586
GE003822	Contig00001	4120497-4121060	==	gene-J5I97_RS02270	NZ_CP071955.1	501662-501940
GE001206	Contig00001	1298555-1299034	==	gene-J5I97_RS08360	NZ_CP071955.1	1789952-1790107
GE001208	Contig00001	1300065-1300250	==	gene-J5I97_RS08370	NZ_CP071955.1	1791149-1793026
GE001211	Contig00001	1303205-1304860	==	gene-J5I97_RS08375	NZ_CP071955.1	1793428-1795083
GE001212	Contig00001	1304863-1305492	==	gene-J5I97_RS08380	NZ_CP071955.1	1795086-1795712
GE001213	Contig00001	1305489-1305881	==	gene-J5I97_RS08385	NZ_CP071955.1	1795712-1796104
GE001214	Contig00001	1305905-1306672	==	gene-J5I97_RS08390	NZ_CP071955.1	1796129-1796896
GE001215	Contig00001	1306669-1307553	==	gene-J5I97_RS08395	NZ_CP071955.1	1796893-1797777
GE001216	Contig00001	1307540-1309195	==	gene-J5I97_RS08400	NZ_CP071955.1	1797764-1799407
GE001217	Contig00001	1310100-1312193	==	gene-J5I97_RS08460	NZ_CP071955.1	1810109-1812202
GE001218	Contig00001	1312190-1313320	==	gene-J5I97_RS08465	NZ_CP071955.1	1812199-1813329
GE001219	Contig00001	1313670-1316591	==	gene-J5I97_RS08470	NZ_CP071955.1	1813682-1816603
GE001221	Contig00001	1317771-1318562	==	gene-J5I97_RS08480	NZ_CP071955.1	1817051-1817842
GE001222	Contig00001	1318576-1318845	==	gene-J5I97_RS08485	NZ_CP071955.1	1817856-1818125
GE001223	Contig00001	1319012-1319845	==	gene-J5I97_RS08500	NZ_CP071955.1	1818710-1819543
GE001224	Contig00001	1319847-1320254	==	gene-J5I97_RS08505	NZ_CP071955.1	1819545-1819952
GE001225	Contig00001	1320251-1320589	==	gene-J5I97_RS08510	NZ_CP071955.1	1819949-1820287
GE001226	Contig00001	1320586-1321599	==	gene-J5I97_RS08515	NZ_CP071955.1	1820284-1821297
GE001227	Contig00001	1321610-1322134	==	gene-J5I97_RS08520	NZ_CP071955.1	1821308-1821856
GE001228	Contig00001	1322324-1323637	==	gene-J5I97_RS08525	NZ_CP071955.1	1822022-1823326
GE001229	Contig00001	1323634-1324089	==	gene-J5I97_RS08530	NZ_CP071955.1	1823323-1823778
GE001230	Contig00001	1324093-1325469	==	gene-J5I97_RS08535	NZ_CP071955.1	1823782-1825158
GE001231	Contig00001	1325466-1326086	==	gene-J5I97_RS08540	NZ_CP071955.1	1825155-1825775
GE001232	Contig00001	1326083-1327072	==	gene-J5I97_RS08545	NZ_CP071955.1	1825772-1826761
GE001233	Contig00001	1327083-1328816	==	gene-J5I97_RS08550	NZ_CP071955.1	1826772-1828505
GE001234	Contig00001	1328830-1329234	==	gene-J5I97_RS08555	NZ_CP071955.1	1828522-1828893
GE001235	Contig00001	1329633-1333160	==	gene-J5I97_RS08565	NZ_CP071955.1	1829329-1832829
GE001237	Contig00001	1334547-1336031	==	gene-J5I97_RS08575	NZ_CP071955.1	1833238-1834725
GE001238	Contig00001	1336024-1336407	==	gene-J5I97_RS08580	NZ_CP071955.1	1834718-1835101
GE001239	Contig00001	1336416-1337819	==	gene-J5I97_RS08585	NZ_CP071955.1	1835110-1836513
GE001240	Contig00001	1338043-1338708	==	gene-J5I97_RS08590	NZ_CP071955.1	1836737-1837369
GE001241	Contig00001	1338745-1339311	==	gene-J5I97_RS08595	NZ_CP071955.1	1837439-1838005
GE001242	Contig00001	1339311-1339604	==	gene-J5I97_RS08600	NZ_CP071955.1	1838005-1838298
GE001243	Contig00001	1339613-1340026	==	gene-J5I97_RS08605	NZ_CP071955.1	1838307-1838720
GE001244	Contig00001	1340176-1341501	==	gene-J5I97_RS08610	NZ_CP071955.1	1838870-1840195
GE001245	Contig00001	1341753-1342952	==	gene-J5I97_RS08615	NZ_CP071955.1	1840448-1841647
GE001246	Contig00001	1343270-1344475	==	gene-J5I97_RS08620	NZ_CP071955.1	1841966-1843171
GE001247	Contig00001	1344475-1346349	==	gene-J5I97_RS08625	NZ_CP071955.1	1843171-1845045
GE001248	Contig00001	1346361-1347545	==	gene-J5I97_RS08630	NZ_CP071955.1	1845057-1846241
GE001249	Contig00001	1347547-1348665	==	gene-J5I97_RS08635	NZ_CP071955.1	1846243-1847361
GE001250	Contig00001	1348676-1349368	==	gene-J5I97_RS08640	NZ_CP071955.1	1847372-1848064
GE001251	Contig00001	1349407-1350192	==	gene-J5I97_RS08645	NZ_CP071955.1	1848103-1848888
GE001254	Contig00001	1352824-1353489	==	gene-J5I97_RS08660	NZ_CP071955.1	1851519-1852184
GE001255	Contig00001	1353530-1353937	==	gene-J5I97_RS08665	NZ_CP071955.1	1852233-1852640
GE001256	Contig00001	1353941-1354342	==	gene-J5I97_RS08670	NZ_CP071955.1	1852644-1853045
GE001257	Contig00001	1354656-1355600	==	gene-J5I97_RS08680	NZ_CP071955.1	1854246-1855190
GE001258	Contig00001	1355884-1356528	==	gene-J5I97_RS08685	NZ_CP071955.1	1855493-1856137
GE001259	Contig00001	1356595-1356906	==	gene-J5I97_RS08690	NZ_CP071955.1	1856204-1856515
GE001260	Contig00001	1356926-1357252	==	gene-J5I97_RS08695	NZ_CP071955.1	1856529-1856861
GE001261	Contig00001	1357417-1358643	==	gene-J5I97_RS08700	NZ_CP071955.1	1857026-1858252
GE001262	Contig00001	1358771-1360492	==	gene-J5I97_RS08710	NZ_CP071955.1	1858525-1860246
GE001263	Contig00001	1360496-1362586	==	gene-J5I97_RS08715	NZ_CP071955.1	1860250-1862379
GE001264	Contig00001	1362746-1363804	==	gene-J5I97_RS08720	NZ_CP071955.1	1862501-1863420
GE001267	Contig00001	1366183-1366467	==	gene-J5I97_RS08730	NZ_CP071955.1	1864040-1864324
GE001268	Contig00001	1366552-1367742	==	gene-J5I97_RS08735	NZ_CP071955.1	1864410-1865687
GE001269	Contig00001	1367890-1368504	==	gene-J5I97_RS08740	NZ_CP071955.1	1865748-1866362
GE001270	Contig00001	1368504-1369640	==	gene-J5I97_RS08745	NZ_CP071955.1	1866362-1867498
GE001271	Contig00001	1369637-1370101	==	gene-J5I97_RS08750	NZ_CP071955.1	1867495-1867959
GE001272	Contig00001	1370346-1370666	==	gene-J5I97_RS08760	NZ_CP071955.1	1868204-1868524
GE001273	Contig00001	1370810-1373092	==	gene-J5I97_RS08765	NZ_CP071955.1	1868668-1870950
GE001274	Contig00001	1373363-1373581	==	gene-J5I97_RS08770	NZ_CP071955.1	1871219-1871437
GE001275	Contig00001	1373661-1374410	==	gene-J5I97_RS08775	NZ_CP071955.1	1871527-1872276
GE001276	Contig00001	1374657-1375775	==	gene-J5I97_RS08780	NZ_CP071955.1	1872523-1873641
GE001277	Contig00001	1375833-1376801	==	gene-J5I97_RS08785	NZ_CP071955.1	1873699-1874667
GE001278	Contig00001	1377086-1379440	==	gene-J5I97_RS08790	NZ_CP071955.1	1874952-1877306
GE001279	Contig00001	1379642-1381567	==	gene-J5I97_RS08795	NZ_CP071955.1	1877508-1879433
GE001280	Contig00001	1381674-1382303	==	gene-J5I97_RS08800	NZ_CP071955.1	1879498-1880169
GE001281	Contig00001	1382380-1383756	==	gene-J5I97_RS08805	NZ_CP071955.1	1880330-1881622
GE001284	Contig00001	1385474-1386706	==	gene-J5I97_RS08810	NZ_CP071955.1	1881829-1883163
GE001285	Contig00001	1387011-1388216	==	gene-J5I97_RS08815	NZ_CP071955.1	1883368-1884573
GE001286	Contig00001	1388446-1390818	==	gene-J5I97_RS08820	NZ_CP071955.1	1884802-1887174
GE001287	Contig00001	1390844-1391476	==	gene-J5I97_RS08825	NZ_CP071955.1	1887201-1887833
GE001288	Contig00001	1391696-1392121	==	gene-J5I97_RS08830	NZ_CP071955.1	1888053-1888478
GE001289	Contig00001	1392140-1393345	==	gene-J5I97_RS08835	NZ_CP071955.1	1888509-1889702
GE001290	Contig00001	1393332-1394144	==	gene-J5I97_RS08840	NZ_CP071955.1	1889713-1890501
GE001291	Contig00001	1394141-1395004	==	gene-J5I97_RS08845	NZ_CP071955.1	1890498-1891361
GE001292	Contig00001	1395075-1395713	==	gene-J5I97_RS08850	NZ_CP071955.1	1891432-1892070
GE001293	Contig00001	1395713-1396930	==	gene-J5I97_RS08855	NZ_CP071955.1	1892070-1893287
GE001294	Contig00001	1396941-1398338	==	gene-J5I97_RS08860	NZ_CP071955.1	1893298-1894695
GE001295	Contig00001	1398401-1399729	==	gene-J5I97_RS08865	NZ_CP071955.1	1894860-1896080
GE001296	Contig00001	1399901-1401043	==	gene-J5I97_RS08870	NZ_CP071955.1	1896252-1897412
GE001297	Contig00001	1401297-1403975	==	gene-J5I97_RS08875	NZ_CP071955.1	1897648-1900356
GE001298	Contig00001	1404014-1404769	==	gene-J5I97_RS08880	NZ_CP071955.1	1900648-1901418
GE001300	Contig00001	1406340-1406909	==	gene-J5I97_RS08895	NZ_CP071955.1	1903152-1903721
GE001301	Contig00001	1406893-1407255	==	gene-J5I97_RS08900	NZ_CP071955.1	1903705-1904067
GE001302	Contig00001	1407283-1408281	==	gene-J5I97_RS08905	NZ_CP071955.1	1904095-1905093
GE001307	Contig00001	1410620-1411129	==	gene-J5I97_RS08920	NZ_CP071955.1	1906549-1907058
GE001308	Contig00001	1411780-1412037	==	gene-J5I97_RS08930	NZ_CP071955.1	1907854-1908111
GE001310	Contig00001	1413427-1426494	==	gene-J5I97_RS08950	NZ_CP071955.1	1909784-1919980
GE001811	Contig00001	1952352-1953170	==	gene-J5I97_RS12085	NZ_CP071955.1	2575513-2576657
GE001826	Contig00001	1973270-1973695	==	gene-J5I97_RS12105	NZ_CP071955.1	2579597-2580013
GE001827	Contig00001	1973699-1977595	==	gene-J5I97_RS12110	NZ_CP071955.1	2580026-2583778
GE001828	Contig00001	1977965-1978978	==	gene-J5I97_RS12120	NZ_CP071955.1	2584298-2585311
GE001829	Contig00001	1979419-1980009	==	gene-J5I97_RS12130	NZ_CP071955.1	2585752-2586279
GE001830	Contig00001	1980174-1981205	==	gene-J5I97_RS12135	NZ_CP071955.1	2586527-2587537
GE001831	Contig00001	1981363-1982748	==	gene-J5I97_RS12150	NZ_CP071955.1	2588570-2589955
GE001832	Contig00001	1982854-1986081	==	gene-J5I97_RS12155	NZ_CP071955.1	2590061-2593285
GE001833	Contig00001	1986479-1987078	==	gene-J5I97_RS12160	NZ_CP071955.1	2593682-2594281
GE001834	Contig00001	1987075-1987818	==	gene-J5I97_RS12165	NZ_CP071955.1	2594278-2595021
GE001835	Contig00001	1987815-1988135	==	gene-J5I97_RS12170	NZ_CP071955.1	2595018-2595338
GE001836	Contig00001	1988257-1988835	==	gene-J5I97_RS12175	NZ_CP071955.1	2595461-2596039
GE001837	Contig00001	1988977-1990122	==	gene-J5I97_RS12180	NZ_CP071955.1	2596182-2597327
GE001838	Contig00001	1990119-1990622	==	gene-J5I97_RS12185	NZ_CP071955.1	2597324-2597827
GE001839	Contig00001	1990681-1990950	==	gene-J5I97_RS12190	NZ_CP071955.1	2597886-2598155
GE001840	Contig00001	1990959-1991834	==	gene-J5I97_RS12195	NZ_CP071955.1	2598152-2599036
GE001843	Contig00001	1993271-1995385	==	gene-J5I97_RS12210	NZ_CP071955.1	2599761-2601875
GE001844	Contig00001	1995555-1995815	==	gene-J5I97_RS12215	NZ_CP071955.1	2602046-2602306
GE001845	Contig00001	1995973-1996899	==	gene-J5I97_RS12225	NZ_CP071955.1	2602611-2603534
GE001846	Contig00001	1996987-1997379	==	gene-J5I97_RS12230	NZ_CP071955.1	2603622-2604014
GE001847	Contig00001	1997523-2000234	==	gene-J5I97_RS12235	NZ_CP071955.1	2604158-2606869
GE001848	Contig00001	2000331-2001842	==	gene-J5I97_RS12240	NZ_CP071955.1	2606966-2608477
GE001849	Contig00001	2001847-2002437	==	gene-J5I97_RS12245	NZ_CP071955.1	2608482-2609072
GE001850	Contig00001	2002926-2004386	==	gene-J5I97_RS12255	NZ_CP071955.1	2609562-2611022
GE001853	Contig00001	2008134-2008439	==	gene-J5I97_RS12270	NZ_CP071955.1	2614774-2615079
GE001854	Contig00001	2008436-2009095	==	gene-J5I97_RS12275	NZ_CP071955.1	2615076-2615738
GE001855	Contig00001	2009103-2009591	==	gene-J5I97_RS12280	NZ_CP071955.1	2615743-2616231
GE001856	Contig00001	2009595-2010686	==	gene-J5I97_RS12285	NZ_CP071955.1	2616235-2617326
GE001857	Contig00001	2010683-2012917	==	gene-J5I97_RS12290	NZ_CP071955.1	2617323-2619557
GE001858	Contig00001	2012914-2014248	==	gene-J5I97_RS12295	NZ_CP071955.1	2619554-2620888
GE001859	Contig00001	2014252-2014779	==	gene-J5I97_RS12300	NZ_CP071955.1	2620892-2621419
GE001860	Contig00001	2014776-2016083	==	gene-J5I97_RS12305	NZ_CP071955.1	2621416-2622723
GE001861	Contig00001	2016080-2016832	==	gene-J5I97_RS12310	NZ_CP071955.1	2622720-2623471
GE001862	Contig00001	2016869-2017423	==	gene-J5I97_RS12315	NZ_CP071955.1	2623508-2624062
GE001863	Contig00001	2017414-2017770	==	gene-J5I97_RS12320	NZ_CP071955.1	2624053-2624409
GE001864	Contig00001	2018009-2018464	==	gene-J5I97_RS12330	NZ_CP071955.1	2624648-2625103
GE001865	Contig00001	2018498-2019253	==	gene-J5I97_RS12335	NZ_CP071955.1	2625137-2625892
GE001866	Contig00001	2019366-2020166	==	gene-J5I97_RS12340	NZ_CP071955.1	2626009-2626809
GE001867	Contig00001	2020224-2020652	==	gene-J5I97_RS12345	NZ_CP071955.1	2626868-2627296
GE001868	Contig00001	2020652-2021524	==	gene-J5I97_RS12350	NZ_CP071955.1	2627296-2628168
GE001869	Contig00001	2021521-2023884	==	gene-J5I97_RS12355	NZ_CP071955.1	2628165-2630528
GE001870	Contig00001	2023881-2024570	==	gene-J5I97_RS12360	NZ_CP071955.1	2630525-2631214
GE001871	Contig00001	2024774-2025712	==	gene-J5I97_RS12365	NZ_CP071955.1	2631418-2632356
GE001872	Contig00001	2025838-2027187	==	gene-J5I97_RS12370	NZ_CP071955.1	2632482-2633831
GE001873	Contig00001	2027318-2028220	==	gene-J5I97_RS12375	NZ_CP071955.1	2633956-2634840
GE001874	Contig00001	2028485-2029291	==	gene-J5I97_RS12385	NZ_CP071955.1	2635884-2636687
GE001876	Contig00001	2029504-2030721	==	gene-J5I97_RS12390	NZ_CP071955.1	2636899-2638116
GE001877	Contig00001	2030827-2031741	==	gene-J5I97_RS12395	NZ_CP071955.1	2638222-2639136
GE001878	Contig00001	2032313-2034061	==	gene-J5I97_RS12400	NZ_CP071955.1	2639710-2641485
GE001881	Contig00001	2036395-2037063	==	gene-J5I97_RS12405	NZ_CP071955.1	2641775-2642443
GE001882	Contig00001	2037060-2037833	==	gene-J5I97_RS12410	NZ_CP071955.1	2642440-2643213
GE001883	Contig00001	2037990-2038397	==	gene-J5I97_RS12415	NZ_CP071955.1	2643380-2643643
GE001884	Contig00001	2038394-2040355	==	gene-J5I97_RS12420	NZ_CP071955.1	2643640-2645586
GE001885	Contig00001	2040635-2042170	==	gene-J5I97_RS12425	NZ_CP071955.1	2645866-2647446
GE001886	Contig00001	2042499-2044004	==	gene-J5I97_RS12430	NZ_CP071955.1	2647723-2649228
GE001889	Contig00001	2044535-2044789	==	gene-J5I97_RS12440	NZ_CP071955.1	2649761-2650015
GE001890	Contig00001	2044959-2045132	==	gene-J5I97_RS12445	NZ_CP071955.1	2650182-2650355
GE001891	Contig00001	2045677-2046204	==	gene-J5I97_RS12455	NZ_CP071955.1	2650896-2651423
GE001893	Contig00001	2047245-2048345	==	gene-J5I97_RS12465	NZ_CP071955.1	2652161-2653261
GE001895	Contig00001	2050450-2051625	==	gene-J5I97_RS12475	NZ_CP071955.1	2653838-2655013
GE001896	Contig00001	2051748-2052089	==	gene-J5I97_RS12480	NZ_CP071955.1	2655136-2655477
GE001897	Contig00001	2052311-2052637	==	gene-J5I97_RS12485	NZ_CP071955.1	2655706-2656032
GE001898	Contig00001	2052910-2053467	==	gene-J5I97_RS12490	NZ_CP071955.1	2656303-2656860
GE001899	Contig00001	2053464-2053829	==	gene-J5I97_RS12495	NZ_CP071955.1	2656857-2657222
GE001900	Contig00001	2054310-2055347	==	gene-J5I97_RS12505	NZ_CP071955.1	2657713-2658735
GE001901	Contig00001	2055344-2055568	==	gene-J5I97_RS12510	NZ_CP071955.1	2658732-2658956
GE001902	Contig00001	2055565-2057169	==	gene-J5I97_RS12515	NZ_CP071955.1	2658953-2660557
GE001903	Contig00001	2057166-2059658	==	gene-J5I97_RS12520	NZ_CP071955.1	2660554-2663046
GE001904	Contig00001	2059648-2060292	==	gene-J5I97_RS12525	NZ_CP071955.1	2663036-2663680
GE001905	Contig00001	2060658-2060867	==	gene-J5I97_RS12530	NZ_CP071955.1	2664044-2664253
GE001906	Contig00001	2060955-2061707	==	gene-J5I97_RS12535	NZ_CP071955.1	2664341-2665093
GE001907	Contig00001	2061796-2062350	==	gene-J5I97_RS12540	NZ_CP071955.1	2665182-2665736
GE001908	Contig00001	2062350-2063354	==	gene-J5I97_RS12545	NZ_CP071955.1	2665736-2666740
GE001909	Contig00001	2063480-2065057	==	gene-J5I97_RS12550	NZ_CP071955.1	2666866-2668443
GE001910	Contig00001	2065238-2066266	==	gene-J5I97_RS12555	NZ_CP071955.1	2668624-2669652
GE001911	Contig00001	2066332-2066820	==	gene-J5I97_RS12560	NZ_CP071955.1	2669718-2670206
GE001912	Contig00001	2066914-2068383	==	gene-J5I97_RS12565	NZ_CP071955.1	2670321-2671655
GE001913	Contig00001	2068409-2069131	==	gene-J5I97_RS12570	NZ_CP071955.1	2671816-2672538
GE001914	Contig00001	2069250-2069972	==	gene-J5I97_RS12575	NZ_CP071955.1	2672657-2673379
GE001915	Contig00001	2070189-2071088	==	gene-J5I97_RS12585	NZ_CP071955.1	2673748-2674647
GE001916	Contig00001	2071085-2071765	==	gene-J5I97_RS12590	NZ_CP071955.1	2674644-2675324
GE001917	Contig00001	2071755-2072162	==	gene-J5I97_RS12595	NZ_CP071955.1	2675314-2675721
GE001918	Contig00001	2072162-2072962	==	gene-J5I97_RS12600	NZ_CP071955.1	2675721-2676521
GE001919	Contig00001	2073068-2074858	==	gene-J5I97_RS12605	NZ_CP071955.1	2676627-2678417
GE000521	Contig00001	568038-570254	==	gene-J5I97_RS05510	NZ_CP071955.1	1196045-1198408
GE000544	Contig00001	594131-594352	==	gene-J5I97_RS05635	NZ_CP071955.1	1218576-1219381
GE000557	Contig00001	614362-616095	==	gene-J5I97_RS05665	NZ_CP071955.1	1227525-1229258
GE000564	Contig00001	622925-624286	==	gene-J5I97_RS05730	NZ_CP071955.1	1242852-1244213
GE000565	Contig00001	624577-626307	==	gene-J5I97_RS05735	NZ_CP071955.1	1244356-1246086
GE000566	Contig00001	626366-626635	==	gene-J5I97_RS05740	NZ_CP071955.1	1246145-1246414
GE000567	Contig00001	626628-627020	==	gene-J5I97_RS05745	NZ_CP071955.1	1246407-1246799
GE000568	Contig00001	627175-628047	==	gene-J5I97_RS05750	NZ_CP071955.1	1246971-1247843
GE000569	Contig00001	628044-628994	==	gene-J5I97_RS05755	NZ_CP071955.1	1247840-1248790
GE000570	Contig00001	628991-629449	==	gene-J5I97_RS05760	NZ_CP071955.1	1248787-1249245
GE000571	Contig00001	629471-629788	==	gene-J5I97_RS05765	NZ_CP071955.1	1249267-1249584
GE000572	Contig00001	629876-631273	==	gene-J5I97_RS05770	NZ_CP071955.1	1249672-1251069
GE000573	Contig00001	631356-632075	==	gene-J5I97_RS05775	NZ_CP071955.1	1251152-1251871
GE000574	Contig00001	632075-632635	==	gene-J5I97_RS05780	NZ_CP071955.1	1251871-1252431
GE000575	Contig00001	632613-633188	==	gene-J5I97_RS05785	NZ_CP071955.1	1252409-1252984
GE000576	Contig00001	633185-633733	==	gene-J5I97_RS05790	NZ_CP071955.1	1252981-1253529
GE000577	Contig00001	633782-634783	==	gene-J5I97_RS05795	NZ_CP071955.1	1253578-1254579
GE000578	Contig00001	634837-635064	==	gene-J5I97_RS05800	NZ_CP071955.1	1254633-1254860
GE000579	Contig00001	635185-636459	==	gene-J5I97_RS05805	NZ_CP071955.1	1254980-1256254
GE000580	Contig00001	636456-636773	==	gene-J5I97_RS05810	NZ_CP071955.1	1256251-1256574
GE000582	Contig00001	637530-637847	==	gene-J5I97_RS05820	NZ_CP071955.1	1256818-1257739
GE000583	Contig00001	638079-638762	==	gene-J5I97_RS05825	NZ_CP071955.1	1257924-1258607
GE000585	Contig00001	639629-640297	==	gene-J5I97_RS05835	NZ_CP071955.1	1259474-1260142
GE000586	Contig00001	640402-641427	==	gene-J5I97_RS05840	NZ_CP071955.1	1260247-1261272
GE000587	Contig00001	641569-642669	==	gene-J5I97_RS05845	NZ_CP071955.1	1261402-1262514
GE000588	Contig00001	642666-643832	==	gene-J5I97_RS05850	NZ_CP071955.1	1262511-1263677
GE000589	Contig00001	643829-644530	==	gene-J5I97_RS05855	NZ_CP071955.1	1263674-1264375
GE000590	Contig00001	644858-645568	==	gene-J5I97_RS05865	NZ_CP071955.1	1264704-1265414
GE000591	Contig00001	645565-646584	==	gene-J5I97_RS05870	NZ_CP071955.1	1265411-1266430
GE000592	Contig00001	646642-646914	==	gene-J5I97_RS05875	NZ_CP071955.1	1266488-1266760
GE000593	Contig00001	647092-648585	==	gene-J5I97_RS05880	NZ_CP071955.1	1266938-1268432
GE000594	Contig00001	648785-649117	==	gene-J5I97_RS05885	NZ_CP071955.1	1268557-1268964
GE000595	Contig00001	649404-650069	==	gene-J5I97_RS05890	NZ_CP071955.1	1269251-1269928
GE000596	Contig00001	650537-650719	==	gene-J5I97_RS05905	NZ_CP071955.1	1272046-1273020
GE000599	Contig00001	652051-652791	==	gene-J5I97_RS05925	NZ_CP071955.1	1275252-1276019
GE000600	Contig00001	652784-653470	==	gene-J5I97_RS05930	NZ_CP071955.1	1276012-1276698
GE000601	Contig00001	653519-655837	==	gene-J5I97_RS05935	NZ_CP071955.1	1276747-1279065
GE000602	Contig00001	656247-656576	==	gene-J5I97_RS05940	NZ_CP071955.1	1279465-1279794
GE000603	Contig00001	656573-657112	==	gene-J5I97_RS05945	NZ_CP071955.1	1279791-1280330
GE000604	Contig00001	657303-658547	==	gene-J5I97_RS05955	NZ_CP071955.1	1280772-1282016
GE000605	Contig00001	658544-659806	==	gene-J5I97_RS05960	NZ_CP071955.1	1282013-1283275
GE000606	Contig00001	659806-660570	==	gene-J5I97_RS05965	NZ_CP071955.1	1283275-1284039
GE000608	Contig00001	662155-662772	==	gene-J5I97_RS05975	NZ_CP071955.1	1285624-1286082
GE000609	Contig00001	662787-663254	==	gene-J5I97_RS05980	NZ_CP071955.1	1286256-1286723
GE000610	Contig00001	663647-664243	==	gene-J5I97_RS05990	NZ_CP071955.1	1287109-1287705
GE000611	Contig00001	664356-664664	==	gene-J5I97_RS05995	NZ_CP071955.1	1287818-1288130
GE000612	Contig00001	664756-665187	==	gene-J5I97_RS06000	NZ_CP071955.1	1288222-1288863
GE000613	Contig00001	665504-665929	==	gene-J5I97_RS06005	NZ_CP071955.1	1288970-1289395
GE000614	Contig00001	666492-667346	==	gene-J5I97_RS06010	NZ_CP071955.1	1289967-1290836
GE000615	Contig00001	667404-668324	==	gene-J5I97_RS06015	NZ_CP071955.1	1290894-1291586
GE000616	Contig00001	668450-669487	==	gene-J5I97_RS06020	NZ_CP071955.1	1291941-1292978
GE000622	Contig00001	671984-672541	==	gene-J5I97_RS06030	NZ_CP071955.1	1294500-1295057
GE000623	Contig00001	672837-673403	==	gene-J5I97_RS06035	NZ_CP071955.1	1295352-1295918
GE000624	Contig00001	673396-673863	==	gene-J5I97_RS06040	NZ_CP071955.1	1295911-1296378
GE000625	Contig00001	673877-674824	==	gene-J5I97_RS06045	NZ_CP071955.1	1296392-1297339
GE000626	Contig00001	675040-675474	==	gene-J5I97_RS06050	NZ_CP071955.1	1297574-1298008
GE000627	Contig00001	675627-676229	==	gene-J5I97_RS06055	NZ_CP071955.1	1298161-1298763
GE000628	Contig00001	676526-677407	==	gene-J5I97_RS06065	NZ_CP071955.1	1300138-1301019
GE000630	Contig00001	677929-680538	==	gene-J5I97_RS06075	NZ_CP071955.1	1301537-1304146
GE000631	Contig00001	680522-680980	==	gene-J5I97_RS06080	NZ_CP071955.1	1304130-1304588
GE000632	Contig00001	680977-682335	==	gene-J5I97_RS06085	NZ_CP071955.1	1304585-1305940
GE000633	Contig00001	682316-683725	==	gene-J5I97_RS06090	NZ_CP071955.1	1305921-1307330
GE000634	Contig00001	683889-684689	==	gene-J5I97_RS06095	NZ_CP071955.1	1307496-1308296
GE000635	Contig00001	684877-685875	==	gene-J5I97_RS06100	NZ_CP071955.1	1308485-1309483
GE000636	Contig00001	686150-686665	==	gene-J5I97_RS06105	NZ_CP071955.1	1309758-1310276
GE000637	Contig00001	686821-688305	==	gene-J5I97_RS06110	NZ_CP071955.1	1310432-1311916
GE000638	Contig00001	688601-689227	==	gene-J5I97_RS06115	NZ_CP071955.1	1312371-1312838
GE000639	Contig00001	689218-690237	==	gene-J5I97_RS06120	NZ_CP071955.1	1312835-1313884
GE000640	Contig00001	690362-690736	==	gene-J5I97_RS06125	NZ_CP071955.1	1314073-1314321
GE000641	Contig00001	690871-691479	==	gene-J5I97_RS06130	NZ_CP071955.1	1314468-1315076
GE000642	Contig00001	691768-693015	==	gene-J5I97_RS06135	NZ_CP071955.1	1315358-1316605
GE000643	Contig00001	693082-693762	==	gene-J5I97_RS06140	NZ_CP071955.1	1316672-1317352
GE000644	Contig00001	694002-694226	==	gene-J5I97_RS06145	NZ_CP071955.1	1317593-1317817
GE000645	Contig00001	694226-696298	==	gene-J5I97_RS06150	NZ_CP071955.1	1317817-1319889
GE000653	Contig00001	698985-699446	==	gene-J5I97_RS06155	NZ_CP071955.1	1320983-1321444
GE000655	Contig00001	700769-701518	==	gene-J5I97_RS06170	NZ_CP071955.1	1322477-1323226
GE000656	Contig00001	701668-701832	==	gene-J5I97_RS19815	NZ_CP071955.1	1323407-1323648
GE001058	Contig00001	1138282-1138659	==	gene-J5I97_RS07030	NZ_CP071955.1	1507382-1508158
GE001060	Contig00001	1139966-1140775	==	gene-J5I97_RS07140	NZ_CP071955.1	1530570-1531681
GE001066	Contig00001	1143424-1143798	==	gene-J5I97_RS07195	NZ_CP071955.1	1538971-1539345
GE001067	Contig00001	1143815-1144120	==	gene-J5I97_RS07200	NZ_CP071955.1	1539362-1539667
GE001068	Contig00001	1144187-1144819	==	gene-J5I97_RS07205	NZ_CP071955.1	1539734-1540366
GE001069	Contig00001	1144879-1146819	==	gene-J5I97_RS07210	NZ_CP071955.1	1540428-1542368
GE001070	Contig00001	1147238-1148140	==	gene-J5I97_RS07215	NZ_CP071955.1	1542790-1543692
GE001071	Contig00001	1148140-1149123	==	gene-J5I97_RS07220	NZ_CP071955.1	1543692-1544660
GE001072	Contig00001	1149202-1149480	==	gene-J5I97_RS07225	NZ_CP071955.1	1544754-1545032
GE001073	Contig00001	1149492-1150811	==	gene-J5I97_RS07230	NZ_CP071955.1	1545044-1546363
GE001074	Contig00001	1151179-1151673	==	gene-J5I97_RS07235	NZ_CP071955.1	1546737-1547225
GE001097	Contig00001	1171227-1171856	==	gene-J5I97_RS07240	NZ_CP071955.1	1547368-1547679
GE001098	Contig00001	1172397-1174073	==	gene-J5I97_RS07250	NZ_CP071955.1	1548162-1549838
GE001099	Contig00001	1174168-1174809	==	gene-J5I97_RS07255	NZ_CP071955.1	1549934-1550575
GE001100	Contig00001	1174982-1176013	==	gene-J5I97_RS07260	NZ_CP071955.1	1550761-1551792
GE001101	Contig00001	1176301-1176792	==	gene-J5I97_RS07270	NZ_CP071955.1	1552239-1552727
GE001102	Contig00001	1176901-1179549	==	gene-J5I97_RS07275	NZ_CP071955.1	1552829-1555477
GE001103	Contig00001	1179689-1179901	==	gene-J5I97_RS07280	NZ_CP071955.1	1555618-1555830
GE001105	Contig00001	1181684-1182385	==	gene-J5I97_RS07295	NZ_CP071955.1	1557783-1558484
GE001106	Contig00001	1182522-1183475	==	gene-J5I97_RS07300	NZ_CP071955.1	1558621-1559565
GE001107	Contig00001	1183513-1183824	==	gene-J5I97_RS07305	NZ_CP071955.1	1559661-1560076
GE001108	Contig00001	1184305-1184439	==	gene-J5I97_RS07320	NZ_CP071955.1	1560457-1560618
GE001109	Contig00001	1184436-1185245	==	gene-J5I97_RS07325	NZ_CP071955.1	1560615-1561424
GE001110	Contig00001	1185323-1185805	==	gene-J5I97_RS07330	NZ_CP071955.1	1561496-1561978
GE001111	Contig00001	1185805-1187202	==	gene-J5I97_RS07335	NZ_CP071955.1	1561978-1563375
GE001112	Contig00001	1187284-1187766	==	gene-J5I97_RS07340	NZ_CP071955.1	1563457-1563939
GE001113	Contig00001	1187804-1188154	==	gene-J5I97_RS07345	NZ_CP071955.1	1563977-1564327
GE001114	Contig00001	1188168-1188743	==	gene-J5I97_RS07350	NZ_CP071955.1	1564341-1564916
GE001115	Contig00001	1188825-1189796	==	gene-J5I97_RS07355	NZ_CP071955.1	1565078-1565986
GE001116	Contig00001	1189813-1190328	==	gene-J5I97_RS07360	NZ_CP071955.1	1566003-1566518
GE001117	Contig00001	1190451-1190774	==	gene-J5I97_RS07365	NZ_CP071955.1	1566641-1566964
GE001118	Contig00001	1190943-1191821	==	gene-J5I97_RS07370	NZ_CP071955.1	1567133-1568011
GE001119	Contig00001	1191818-1192729	==	gene-J5I97_RS07375	NZ_CP071955.1	1568008-1568919
GE001120	Contig00001	1192723-1193871	==	gene-J5I97_RS07380	NZ_CP071955.1	1568913-1570061
GE001121	Contig00001	1193868-1194500	==	gene-J5I97_RS07385	NZ_CP071955.1	1570058-1570690
GE001122	Contig00001	1194680-1195651	==	gene-J5I97_RS07390	NZ_CP071955.1	1570872-1571843
GE001123	Contig00001	1195856-1196425	==	gene-J5I97_RS07395	NZ_CP071955.1	1572048-1572617
GE001124	Contig00001	1196455-1198026	==	gene-J5I97_RS07400	NZ_CP071955.1	1572647-1574221
GE001125	Contig00001	1198052-1198627	==	gene-J5I97_RS07405	NZ_CP071955.1	1574247-1574822
GE001127	Contig00001	1199411-1200229	==	gene-J5I97_RS07420	NZ_CP071955.1	1576709-1577501
GE001128	Contig00001	1200709-1203450	==	gene-J5I97_RS07425	NZ_CP071955.1	1577981-1580722
GE001129	Contig00001	1203543-1205459	==	gene-J5I97_RS07430	NZ_CP071955.1	1580815-1582731
GE001130	Contig00001	1205477-1207213	==	gene-J5I97_RS07435	NZ_CP071955.1	1582743-1584485
GE001131	Contig00001	1207341-1210244	==	gene-J5I97_RS07440	NZ_CP071955.1	1584609-1587512
GE001132	Contig00001	1210327-1212723	==	gene-J5I97_RS07445	NZ_CP071955.1	1587604-1589991
GE001133	Contig00001	1212720-1214213	==	gene-J5I97_RS07450	NZ_CP071955.1	1589988-1591481
GE001134	Contig00001	1214249-1215589	==	gene-J5I97_RS07455	NZ_CP071955.1	1591517-1592857
GE001135	Contig00001	1215675-1217102	==	gene-J5I97_RS07460	NZ_CP071955.1	1592942-1594369
GE001138	Contig00001	1218222-1219586	==	gene-J5I97_RS07475	NZ_CP071955.1	1595861-1597225
GE001139	Contig00001	1219590-1220075	==	gene-J5I97_RS07480	NZ_CP071955.1	1597229-1597714
GE001140	Contig00001	1220110-1220925	==	gene-J5I97_RS07485	NZ_CP071955.1	1597748-1598563
GE001141	Contig00001	1220922-1221788	==	gene-J5I97_RS07490	NZ_CP071955.1	1598560-1599402
GE001142	Contig00001	1221875-1222255	==	gene-J5I97_RS07495	NZ_CP071955.1	1599512-1599892
GE001143	Contig00001	1222252-1223766	==	gene-J5I97_RS07500	NZ_CP071955.1	1599889-1601403
GE001144	Contig00001	1223884-1224738	==	gene-J5I97_RS07505	NZ_CP071955.1	1601521-1602375
GE001145	Contig00001	1224789-1226462	==	gene-J5I97_RS07510	NZ_CP071955.1	1602426-1604618
GE001147	Contig00001	1226984-1227838	==	gene-J5I97_RS07515	NZ_CP071955.1	1604628-1605473
GE001148	Contig00001	1227900-1229705	==	gene-J5I97_RS07520	NZ_CP071955.1	1605541-1607340
GE001149	Contig00001	1230041-1231996	==	gene-J5I97_RS07540	NZ_CP071955.1	1612808-1614763
GE001150	Contig00001	1232431-1235043	==	gene-J5I97_RS07545	NZ_CP071955.1	1615192-1617804
GE001151	Contig00001	1235301-1236863	==	gene-J5I97_RS07550	NZ_CP071955.1	1618062-1619624
GE001154	Contig00001	1237690-1237899	==	gene-J5I97_RS07565	NZ_CP071955.1	1620436-1620837
GE001157	Contig00001	1239537-1239869	==	gene-J5I97_RS19880	NZ_CP071955.1	1621729-1623696
GE001159	Contig00001	1241064-1241591	==	gene-J5I97_RS07580	NZ_CP071955.1	1623696-1624223
GE001160	Contig00001	1241695-1243551	==	gene-J5I97_RS07585	NZ_CP071955.1	1624327-1626183
GE001162	Contig00001	1244016-1244594	==	gene-J5I97_RS07595	NZ_CP071955.1	1626641-1627219
GE001163	Contig00001	1244591-1245817	==	gene-J5I97_RS07600	NZ_CP071955.1	1627216-1628445
GE001164	Contig00001	1245938-1247203	==	gene-J5I97_RS07605	NZ_CP071955.1	1628566-1629831
GE001165	Contig00001	1247184-1247915	==	gene-J5I97_RS07610	NZ_CP071955.1	1629812-1630543
GE001166	Contig00001	1248601-1249470	==	gene-J5I97_RS07620	NZ_CP071955.1	1630993-1631904
GE001167	Contig00001	1249506-1250558	==	gene-J5I97_RS07625	NZ_CP071955.1	1631898-1632950
GE001168	Contig00001	1250555-1251610	==	gene-J5I97_RS07630	NZ_CP071955.1	1632947-1634002
GE001169	Contig00001	1251616-1252383	==	gene-J5I97_RS07635	NZ_CP071955.1	1634008-1634775
GE001170	Contig00001	1252386-1252670	==	gene-J5I97_RS07640	NZ_CP071955.1	1634778-1635062
GE001171	Contig00001	1253004-1254536	==	gene-J5I97_RS07645	NZ_CP071955.1	1635358-1636890
GE000128	Contig00001	128714-129721	==	gene-J5I97_RS02605	NZ_CP071955.1	553456-554463
GE000129	Contig00001	129718-130413	==	gene-J5I97_RS02610	NZ_CP071955.1	554460-555155
GE000130	Contig00001	130600-131400	==	gene-J5I97_RS02615	NZ_CP071955.1	555342-556145
GE000131	Contig00001	131534-132091	==	gene-J5I97_RS02620	NZ_CP071955.1	556279-556836
GE000132	Contig00001	132285-132956	==	gene-J5I97_RS02625	NZ_CP071955.1	557012-557683
GE000133	Contig00001	133097-133657	==	gene-J5I97_RS02630	NZ_CP071955.1	557824-558384
GE000134	Contig00001	134235-135653	==	gene-J5I97_RS02640	NZ_CP071955.1	558996-560762
GE000135	Contig00001	135745-135954	==	gene-J5I97_RS02645	NZ_CP071955.1	560872-561063
GE000137	Contig00001	137927-138259	==	gene-J5I97_RS02655	NZ_CP071955.1	563036-563845
GE000139	Contig00001	139289-139654	==	gene-J5I97_RS02660	NZ_CP071955.1	564403-564768
GE000140	Contig00001	139680-140480	==	gene-J5I97_RS02665	NZ_CP071955.1	564794-565594
GE000141	Contig00001	140558-140860	==	gene-J5I97_RS02670	NZ_CP071955.1	565672-565974
GE000142	Contig00001	140974-141444	==	gene-J5I97_RS02675	NZ_CP071955.1	566088-566558
GE000143	Contig00001	141448-141975	==	gene-J5I97_RS02680	NZ_CP071955.1	566562-567089
GE000144	Contig00001	142023-143585	==	gene-J5I97_RS02685	NZ_CP071955.1	567137-568699
GE000145	Contig00001	143776-144639	==	gene-J5I97_RS02690	NZ_CP071955.1	568889-569752
GE000147	Contig00001	146325-146747	==	gene-J5I97_RS02700	NZ_CP071955.1	571439-571861
GE000148	Contig00001	146980-147549	==	gene-J5I97_RS02705	NZ_CP071955.1	572094-572663
GE000149	Contig00001	147638-148021	==	gene-J5I97_RS02710	NZ_CP071955.1	572771-573154
GE000150	Contig00001	148166-149530	==	gene-J5I97_RS02715	NZ_CP071955.1	573298-574662
GE000151	Contig00001	149624-150595	==	gene-J5I97_RS02720	NZ_CP071955.1	574758-575729
GE000153	Contig00001	150997-151374	==	gene-J5I97_RS02725	NZ_CP071955.1	575788-576149
GE000154	Contig00001	151712-153541	==	gene-J5I97_RS02730	NZ_CP071955.1	576271-578100
GE000155	Contig00001	153936-154409	==	gene-J5I97_RS02740	NZ_CP071955.1	578544-579017
GE000157	Contig00001	155335-155859	==	gene-J5I97_RS02745	NZ_CP071955.1	579940-580464
GE000158	Contig00001	156064-157008	==	gene-J5I97_RS02750	NZ_CP071955.1	580669-581613
GE000159	Contig00001	157005-158813	==	gene-J5I97_RS02755	NZ_CP071955.1	581610-583436
GE000160	Contig00001	159452-160555	==	gene-J5I97_RS02765	NZ_CP071955.1	584038-585141
GE000161	Contig00001	160656-162680	==	gene-J5I97_RS02770	NZ_CP071955.1	585241-587265
GE000162	Contig00001	162886-163341	==	gene-J5I97_RS02775	NZ_CP071955.1	587468-587923
GE000163	Contig00001	163733-164941	==	gene-J5I97_RS02780	NZ_CP071955.1	588299-589507
GE000164	Contig00001	164941-165456	==	gene-J5I97_RS02785	NZ_CP071955.1	589507-590022
GE000165	Contig00001	165802-166881	==	gene-J5I97_RS02790	NZ_CP071955.1	590367-591446
GE000166	Contig00001	167015-167665	==	gene-J5I97_RS02795	NZ_CP071955.1	591580-592230
GE000169	Contig00001	169788-170165	==	gene-J5I97_RS02825	NZ_CP071955.1	596137-596529
GE000170	Contig00001	170177-170659	==	gene-J5I97_RS02830	NZ_CP071955.1	596526-597008
GE000171	Contig00001	170971-171645	==	gene-J5I97_RS02835	NZ_CP071955.1	597320-597994
GE000172	Contig00001	171924-172217	==	gene-J5I97_RS02840	NZ_CP071955.1	598270-598632
GE000173	Contig00001	172506-172877	==	gene-J5I97_RS02845	NZ_CP071955.1	598840-599193
GE000174	Contig00001	172976-174370	==	gene-J5I97_RS02850	NZ_CP071955.1	599309-600706
GE000175	Contig00001	174748-175737	==	gene-J5I97_RS02855	NZ_CP071955.1	601084-602073
GE000176	Contig00001	175781-176449	==	gene-J5I97_RS02860	NZ_CP071955.1	602117-602788
GE000177	Contig00001	176868-178001	==	gene-J5I97_RS02865	NZ_CP071955.1	602814-603947
GE000178	Contig00001	178100-178483	==	gene-J5I97_RS02870	NZ_CP071955.1	604046-604429
GE000179	Contig00001	178480-179370	==	gene-J5I97_RS02875	NZ_CP071955.1	604426-605316
GE000180	Contig00001	179723-179941	==	gene-J5I97_RS02880	NZ_CP071955.1	605674-605892
GE000181	Contig00001	180162-181532	==	gene-J5I97_RS02890	NZ_CP071955.1	606259-607629
GE000182	Contig00001	181621-182820	==	gene-J5I97_RS02895	NZ_CP071955.1	607719-608915
GE000184	Contig00001	184298-185083	==	gene-J5I97_RS02900	NZ_CP071955.1	608912-609751
GE000185	Contig00001	185080-186366	==	gene-J5I97_RS02905	NZ_CP071955.1	609741-611105
GE000197	Contig00001	199717-200661	==	gene-J5I97_RS02980	NZ_CP071955.1	629095-630039
GE000198	Contig00001	200661-201407	==	gene-J5I97_RS02985	NZ_CP071955.1	630039-630785
GE000199	Contig00001	201636-202691	==	gene-J5I97_RS02990	NZ_CP071955.1	631015-632070
GE000200	Contig00001	202748-203635	==	gene-J5I97_RS02995	NZ_CP071955.1	632127-633014
GE000201	Contig00001	203638-204189	==	gene-J5I97_RS03000	NZ_CP071955.1	633011-633568
GE000202	Contig00001	204186-205091	==	gene-J5I97_RS03005	NZ_CP071955.1	633565-634470
GE000203	Contig00001	205214-206617	==	gene-J5I97_RS03010	NZ_CP071955.1	634589-635992
GE000204	Contig00001	206666-208012	==	gene-J5I97_RS03015	NZ_CP071955.1	636041-637387
GE000205	Contig00001	208146-208877	==	gene-J5I97_RS03020	NZ_CP071955.1	637521-638252
GE000206	Contig00001	208877-209515	==	gene-J5I97_RS03025	NZ_CP071955.1	638252-638893
GE000207	Contig00001	209540-212365	==	gene-J5I97_RS03030	NZ_CP071955.1	638919-640985
GE000208	Contig00001	212388-214037	==	gene-J5I97_RS03035	NZ_CP071955.1	641003-642652
GE000209	Contig00001	214170-214505	==	gene-J5I97_RS03040	NZ_CP071955.1	642780-643379
GE000211	Contig00001	214776-215420	==	gene-J5I97_RS03045	NZ_CP071955.1	643394-644038
GE000212	Contig00001	215417-216343	==	gene-J5I97_RS03050	NZ_CP071955.1	644035-644961
GE000213	Contig00001	216346-217179	==	gene-J5I97_RS03055	NZ_CP071955.1	644964-645797
GE000214	Contig00001	217264-218376	==	gene-J5I97_RS03060	NZ_CP071955.1	645882-646994
GE000215	Contig00001	218542-219801	==	gene-J5I97_RS03065	NZ_CP071955.1	647161-648420
GE000216	Contig00001	219861-220319	==	gene-J5I97_RS03070	NZ_CP071955.1	648480-648938
GE000217	Contig00001	220463-222397	==	gene-J5I97_RS03075	NZ_CP071955.1	649082-650776
GE000218	Contig00001	222575-223009	==	gene-J5I97_RS03085	NZ_CP071955.1	651115-651510
GE000219	Contig00001	223105-223878	==	gene-J5I97_RS03090	NZ_CP071955.1	651645-652418
GE000220	Contig00001	223917-224390	==	gene-J5I97_RS03095	NZ_CP071955.1	652443-652910
GE000221	Contig00001	224387-224872	==	gene-J5I97_RS03100	NZ_CP071955.1	652907-653392
GE000304	Contig00001	325623-326429	==	gene-J5I97_RS05190	NZ_CP071955.1	1127672-1128405
GE000305	Contig00001	326647-328755	==	gene-J5I97_RS05200	NZ_CP071955.1	1129527-1131635
GE000306	Contig00001	329127-332042	==	gene-J5I97_RS05205	NZ_CP071955.1	1131989-1134973
GE000307	Contig00001	332377-332616	==	gene-J5I97_RS05210	NZ_CP071955.1	1135371-1135745
GE000309	Contig00001	332864-333268	==	gene-J5I97_RS05215	NZ_CP071955.1	1135795-1136199
GE000310	Contig00001	333261-335351	==	gene-J5I97_RS05220	NZ_CP071955.1	1136192-1138282
GE000311	Contig00001	335459-337126	==	gene-J5I97_RS05225	NZ_CP071955.1	1138390-1140057
GE000313	Contig00001	338001-338444	==	gene-J5I97_RS05235	NZ_CP071955.1	1140919-1142190
GE000316	Contig00001	339323-340081	==	gene-J5I97_RS05240	NZ_CP071955.1	1142328-1143044
GE000317	Contig00001	340074-341375	==	gene-J5I97_RS05245	NZ_CP071955.1	1143037-1144341
GE000318	Contig00001	341560-342051	==	gene-J5I97_RS05250	NZ_CP071955.1	1144523-1145020
GE000319	Contig00001	342187-342444	==	gene-J5I97_RS05255	NZ_CP071955.1	1145154-1145411
GE000320	Contig00001	342447-343256	==	gene-J5I97_RS05260	NZ_CP071955.1	1145414-1146223
GE000321	Contig00001	343294-344034	==	gene-J5I97_RS05265	NZ_CP071955.1	1146260-1146994
GE000322	Contig00001	344038-344637	==	gene-J5I97_RS05270	NZ_CP071955.1	1146998-1147597
GE000323	Contig00001	344894-346090	==	gene-J5I97_RS05280	NZ_CP071955.1	1148003-1149199
GE000324	Contig00001	346090-346731	==	gene-J5I97_RS05285	NZ_CP071955.1	1149199-1149840
GE000326	Contig00001	347100-348281	==	gene-J5I97_RS05290	NZ_CP071955.1	1150205-1151386
GE000327	Contig00001	348380-348751	==	gene-J5I97_RS05295	NZ_CP071955.1	1151467-1151853
GE000328	Contig00001	348754-349428	==	gene-J5I97_RS05300	NZ_CP071955.1	1151856-1152530
GE000329	Contig00001	349466-350263	==	gene-J5I97_RS05305	NZ_CP071955.1	1152568-1153365
GE000332	Contig00001	351487-351666	==	gene-J5I97_RS05310	NZ_CP071955.1	1153648-1153827
GE000333	Contig00001	351670-351939	==	gene-J5I97_RS05315	NZ_CP071955.1	1153831-1154109
GE000334	Contig00001	351948-352817	==	gene-J5I97_RS05320	NZ_CP071955.1	1154118-1154987
GE000335	Contig00001	352947-354149	==	gene-J5I97_RS05325	NZ_CP071955.1	1155117-1156319
GE000341	Contig00001	358928-360226	==	gene-J5I97_RS05350	NZ_CP071955.1	1162502-1162842
GE000342	Contig00001	360210-360965	==	gene-J5I97_RS05355	NZ_CP071955.1	1162895-1163650
GE000343	Contig00001	361165-361788	==	gene-J5I97_RS05360	NZ_CP071955.1	1163850-1164446
GE000345	Contig00001	362531-363184	==	gene-J5I97_RS05365	NZ_CP071955.1	1164925-1165437
GE000346	Contig00001	363138-364043	==	gene-J5I97_RS05370	NZ_CP071955.1	1165532-1166437
GE000347	Contig00001	364116-364886	==	gene-J5I97_RS05375	NZ_CP071955.1	1166510-1167280
GE000348	Contig00001	364910-365380	==	gene-J5I97_RS05380	NZ_CP071955.1	1167346-1167774
GE000349	Contig00001	365634-366038	==	gene-J5I97_RS05385	NZ_CP071955.1	1168006-1168410
GE000350	Contig00001	366038-369004	==	gene-J5I97_RS05390	NZ_CP071955.1	1168410-1171376
GE000351	Contig00001	369296-369616	==	gene-J5I97_RS05395	NZ_CP071955.1	1171670-1171990
GE000352	Contig00001	369629-369889	==	gene-J5I97_RS05400	NZ_CP071955.1	1172003-1172263
GE000353	Contig00001	370134-371201	==	gene-J5I97_RS05405	NZ_CP071955.1	1172514-1173563
GE000354	Contig00001	371293-371562	==	gene-J5I97_RS05410	NZ_CP071955.1	1173655-1173924
GE000355	Contig00001	371679-373271	==	gene-J5I97_RS05415	NZ_CP071955.1	1174041-1175633
GE000356	Contig00001	373490-374512	==	gene-J5I97_RS05420	NZ_CP071955.1	1175852-1176874
GE000357	Contig00001	374570-377350	==	gene-J5I97_RS05425	NZ_CP071955.1	1176881-1179712
GE000358	Contig00001	377496-378008	==	gene-J5I97_RS05430	NZ_CP071955.1	1179858-1180370
GE000359	Contig00001	378088-379038	==	gene-J5I97_RS05435	NZ_CP071955.1	1180450-1181400
GE000360	Contig00001	379546-380553	==	gene-J5I97_RS05445	NZ_CP071955.1	1182021-1182974
GE000361	Contig00001	380553-382553	==	gene-J5I97_RS05450	NZ_CP071955.1	1182974-1184974
GE000362	Contig00001	382556-383182	==	gene-J5I97_RS05455	NZ_CP071955.1	1184971-1185603
GE000363	Contig00001	383182-383517	==	gene-J5I97_RS05460	NZ_CP071955.1	1185603-1185938
GE000364	Contig00001	383686-385566	==	gene-J5I97_RS05470	NZ_CP071955.1	1186251-1188131
GE000365	Contig00001	385883-387286	==	gene-J5I97_RS05475	NZ_CP071955.1	1188444-1189835
GE000366	Contig00001	387713-387976	==	gene-J5I97_RS05480	NZ_CP071955.1	1190281-1190527
GE000367	Contig00001	388358-389143	==	gene-J5I97_RS05495	NZ_CP071955.1	1191199-1191984
GE000368	Contig00001	390159-391589	==	gene-J5I97_RS05500	NZ_CP071955.1	1193057-1194412
GE000369	Contig00001	392035-392223	==	gene-J5I97_RS05510	NZ_CP071955.1	1196045-1198408
GE000376	Contig00001	395541-396836	==	gene-J5I97_RS05530	NZ_CP071955.1	1199585-1200748
GE000377	Contig00001	396829-397197	==	gene-J5I97_RS05535	NZ_CP071955.1	1200741-1201109
GE000380	Contig00001	398404-401934	==	gene-J5I97_RS05550	NZ_CP071955.1	1202956-1203840
GE000381	Contig00001	402102-405716	==	gene-J5I97_RS05555	NZ_CP071955.1	1204134-1207667
GE000383	Contig00001	407137-408558	==	gene-J5I97_RS05560	NZ_CP071955.1	1207959-1208579
GE000384	Contig00001	408683-409747	==	gene-J5I97_RS05565	NZ_CP071955.1	1208631-1209695
GE000385	Contig00001	409757-410008	==	gene-J5I97_RS05570	NZ_CP071955.1	1209705-1209956
GE000386	Contig00001	410203-411330	==	gene-J5I97_RS05575	NZ_CP071955.1	1210151-1211278
GE000387	Contig00001	411327-411869	==	gene-J5I97_RS05580	NZ_CP071955.1	1211275-1211817
GE000388	Contig00001	412035-412634	==	gene-J5I97_RS05590	NZ_CP071955.1	1212196-1212795
GE000389	Contig00001	412923-413339	==	gene-J5I97_RS05595	NZ_CP071955.1	1213082-1213498
GE000390	Contig00001	413352-414125	==	gene-J5I97_RS05600	NZ_CP071955.1	1213511-1214284
GE000391	Contig00001	414657-415328	==	gene-J5I97_RS05610	NZ_CP071955.1	1214809-1215486
GE000392	Contig00001	415366-415770	==	gene-J5I97_RS05615	NZ_CP071955.1	1215525-1215929
GE000393	Contig00001	415783-416358	==	gene-J5I97_RS05620	NZ_CP071955.1	1215942-1216511
GE000394	Contig00001	416360-417526	==	gene-J5I97_RS05625	NZ_CP071955.1	1216513-1217679
GE000399	Contig00001	421984-423366	==	gene-J5I97_RS05675	NZ_CP071955.1	1229687-1231069
GE000400	Contig00001	423560-424324	==	gene-J5I97_RS05680	NZ_CP071955.1	1231263-1232027
GE000401	Contig00001	424566-425507	==	gene-J5I97_RS05685	NZ_CP071955.1	1232269-1233210
GE000404	Contig00001	430227-432419	==	gene-J5I97_RS05695	NZ_CP071955.1	1234643-1236028
GE000405	Contig00001	433006-434235	==	gene-J5I97_RS05705	NZ_CP071955.1	1236695-1237924
GE002937	Contig00001	3160000-3160278	==	gene-J5I97_RS17865	NZ_CP071955.1	3737961-3738272
GE002938	Contig00001	3160308-3161366	==	gene-J5I97_RS17870	NZ_CP071955.1	3738269-3739330
GE002939	Contig00001	3161476-3161835	==	gene-J5I97_RS17875	NZ_CP071955.1	3739440-3739799
GE002940	Contig00001	3162148-3162594	==	gene-J5I97_RS17880	NZ_CP071955.1	3740112-3740558
GE002942	Contig00001	3163188-3163586	==	gene-J5I97_RS17895	NZ_CP071955.1	3741469-3741867
GE002944	Contig00001	3164011-3164823	==	gene-J5I97_RS17905	NZ_CP071955.1	3742310-3743104
GE002945	Contig00001	3165043-3165684	==	gene-J5I97_RS17915	NZ_CP071955.1	3743390-3744031
GE002947	Contig00001	3167633-3168688	==	gene-J5I97_RS17925	NZ_CP071955.1	3745487-3746503
GE002948	Contig00001	3168943-3170145	==	gene-J5I97_RS17930	NZ_CP071955.1	3746763-3747965
GE002949	Contig00001	3170436-3170615	==	gene-J5I97_RS17935	NZ_CP071955.1	3748267-3748446
GE002951	Contig00001	3171611-3171889	==	gene-J5I97_RS20185	NZ_CP071955.1	3748574-3748753
GE002952	Contig00001	3171998-3173158	==	gene-J5I97_RS17940	NZ_CP071955.1	3748914-3750074
GE002957	Contig00001	3177025-3178233	==	gene-J5I97_RS17945	NZ_CP071955.1	3750592-3751800
GE002961	Contig00001	3179687-3181222	==	gene-J5I97_RS18045	NZ_CP071955.1	3775936-3779820
GE002964	Contig00001	3182567-3183196	==	gene-J5I97_RS18060	NZ_CP071955.1	3780782-3781411
GE002965	Contig00001	3183593-3183949	==	gene-J5I97_RS18085	NZ_CP071955.1	3785853-3786206
GE002966	Contig00001	3184730-3185806	==	gene-J5I97_RS18090	NZ_CP071955.1	3786847-3787923
GE002967	Contig00001	3185665-3186036	==	gene-J5I97_RS18095	NZ_CP071955.1	3787914-3788153
GE002968	Contig00001	3186392-3186970	==	gene-J5I97_RS18100	NZ_CP071955.1	3788264-3788668
GE002969	Contig00001	3187664-3188578	==	gene-J5I97_RS18105	NZ_CP071955.1	3789622-3790833
GE002970	Contig00001	3188696-3189358	==	gene-J5I97_RS18110	NZ_CP071955.1	3790830-3793916
GE002973	Contig00001	3192161-3192505	==	gene-J5I97_RS18115	NZ_CP071955.1	3794148-3794492
GE002974	Contig00001	3193202-3193990	==	gene-J5I97_RS18120	NZ_CP071955.1	3794750-3795538
GE002975	Contig00001	3194001-3196658	==	gene-J5I97_RS18125	NZ_CP071955.1	3795549-3798206
GE002976	Contig00001	3197340-3199490	==	gene-J5I97_RS18135	NZ_CP071955.1	3799006-3801138
GE002977	Contig00001	3199807-3201339	==	gene-J5I97_RS18140	NZ_CP071955.1	3801285-3801827
GE002978	Contig00001	3201336-3203831	==	gene-J5I97_RS18145	NZ_CP071955.1	3801975-3802142
GE002979	Contig00001	3204005-3204667	==	gene-J5I97_RS18150	NZ_CP071955.1	3802327-3802989
GE002981	Contig00001	3205229-3205558	==	gene-J5I97_RS18155	NZ_CP071955.1	3803023-3803349
GE002982	Contig00001	3205527-3206012	==	gene-J5I97_RS18160	NZ_CP071955.1	3803321-3803803
GE002983	Contig00001	3206321-3207364	==	gene-J5I97_RS18170	NZ_CP071955.1	3804696-3805739
GE002984	Contig00001	3207531-3210029	==	gene-J5I97_RS18175	NZ_CP071955.1	3805871-3808369
GE002985	Contig00001	3210732-3211772	==	gene-J5I97_RS18180	NZ_CP071955.1	3808881-3809921
GE002986	Contig00001	3211882-3214590	==	gene-J5I97_RS18185	NZ_CP071955.1	3810030-3812738
GE002987	Contig00001	3214755-3216122	==	gene-J5I97_RS18195	NZ_CP071955.1	3814144-3815511
GE002988	Contig00001	3216723-3217550	==	gene-J5I97_RS18200	NZ_CP071955.1	3816112-3816939
GE002989	Contig00001	3217633-3217797	==	gene-J5I97_RS18205	NZ_CP071955.1	3817169-3818980
GE002991	Contig00001	3218815-3220641	==	gene-J5I97_RS18210	NZ_CP071955.1	3819101-3820948
GE002992	Contig00001	3220638-3222437	==	gene-J5I97_RS18215	NZ_CP071955.1	3820945-3822744
GE002993	Contig00001	3222501-3222830	==	gene-J5I97_RS18220	NZ_CP071955.1	3822850-3823139
GE002994	Contig00001	3222857-3226177	==	gene-J5I97_RS18225	NZ_CP071955.1	3823166-3826486
GE002995	Contig00001	3226170-3226430	==	gene-J5I97_RS18230	NZ_CP071955.1	3826479-3826739
GE002996	Contig00001	3226647-3227843	==	gene-J5I97_RS18235	NZ_CP071955.1	3826956-3828152
GE002997	Contig00001	3227843-3228616	==	gene-J5I97_RS18240	NZ_CP071955.1	3828152-3828934
GE002998	Contig00001	3228613-3229434	==	gene-J5I97_RS18245	NZ_CP071955.1	3828931-3829752
GE002999	Contig00001	3229431-3231053	==	gene-J5I97_RS18250	NZ_CP071955.1	3829749-3831371
GE003000	Contig00001	3231252-3231989	==	gene-J5I97_RS18260	NZ_CP071955.1	3831808-3832545
GE003003	Contig00001	3233010-3233447	==	gene-J5I97_RS18265	NZ_CP071955.1	3832718-3833158
GE003004	Contig00001	3233434-3235800	==	gene-J5I97_RS18270	NZ_CP071955.1	3833145-3835511
GE003005	Contig00001	3235983-3236603	==	gene-J5I97_RS18275	NZ_CP071955.1	3835690-3836310
GE003006	Contig00001	3236554-3237528	==	gene-J5I97_RS18280	NZ_CP071955.1	3836261-3837235
GE003007	Contig00001	3237525-3237812	==	gene-J5I97_RS18285	NZ_CP071955.1	3837232-3837519
GE003008	Contig00001	3237824-3238573	==	gene-J5I97_RS18290	NZ_CP071955.1	3837531-3838280
GE003009	Contig00001	3238626-3239372	==	gene-J5I97_RS18295	NZ_CP071955.1	3838334-3839017
GE003010	Contig00001	3239347-3239616	==	gene-J5I97_RS18300	NZ_CP071955.1	3839055-3839324
GE003011	Contig00001	3239888-3241246	==	gene-J5I97_RS18305	NZ_CP071955.1	3839596-3840954
GE003012	Contig00001	3241243-3242274	==	gene-J5I97_RS18310	NZ_CP071955.1	3840951-3841988
GE003013	Contig00001	3242319-3243626	==	gene-J5I97_RS18315	NZ_CP071955.1	3842026-3843369
GE003014	Contig00001	3244403-3246772	==	gene-J5I97_RS18320	NZ_CP071955.1	3843830-3846190
GE003015	Contig00001	3247101-3247817	==	gene-J5I97_RS18325	NZ_CP071955.1	3846499-3847215
GE003016	Contig00001	3247814-3248386	==	gene-J5I97_RS18330	NZ_CP071955.1	3847212-3847787
GE003018	Contig00001	3248743-3249642	==	gene-J5I97_RS18400	NZ_CP071955.1	3860644-3861543
GE003019	Contig00001	3250072-3252879	==	gene-J5I97_RS18410	NZ_CP071955.1	3862119-3864926
GE003020	Contig00001	3252957-3253244	==	gene-J5I97_RS18415	NZ_CP071955.1	3865004-3865291
GE003421	Contig00001	3680381-3680608	==	gene-J5I97_RS00435	NZ_CP071955.1	87436-87755
GE003422	Contig00001	3680770-3681843	==	gene-J5I97_RS00440	NZ_CP071955.1	87918-88991
GE003423	Contig00001	3682208-3683119	==	gene-J5I97_RS00445	NZ_CP071955.1	89358-90272
GE003424	Contig00001	3683183-3684088	==	gene-J5I97_RS00450	NZ_CP071955.1	90336-91241
GE003425	Contig00001	3684236-3685147	==	gene-J5I97_RS00460	NZ_CP071955.1	91515-92300
GE003426	Contig00001	3685220-3686092	==	gene-J5I97_RS00465	NZ_CP071955.1	92373-93239
GE003427	Contig00001	3686089-3687045	==	gene-J5I97_RS00470	NZ_CP071955.1	93242-94207
GE003428	Contig00001	3687209-3688093	==	gene-J5I97_RS00475	NZ_CP071955.1	94362-95252
GE003429	Contig00001	3688167-3688394	==	gene-J5I97_RS00480	NZ_CP071955.1	95326-95553
GE003430	Contig00001	3688410-3689021	==	gene-J5I97_RS00485	NZ_CP071955.1	95569-96231
GE003431	Contig00001	3689018-3689755	==	gene-J5I97_RS00490	NZ_CP071955.1	96228-96965
GE003432	Contig00001	3690079-3690978	==	gene-J5I97_RS00500	NZ_CP071955.1	97709-98608
GE003433	Contig00001	3691024-3691788	==	gene-J5I97_RS00505	NZ_CP071955.1	98654-99419
GE003434	Contig00001	3692395-3694209	==	gene-J5I97_RS00510	NZ_CP071955.1	100016-101830
GE003435	Contig00001	3694300-3695208	==	gene-J5I97_RS00515	NZ_CP071955.1	101922-102830
GE003436	Contig00001	3695396-3697636	==	gene-J5I97_RS00520	NZ_CP071955.1	103020-105203
GE003437	Contig00001	3698910-3699290	==	gene-J5I97_RS00530	NZ_CP071955.1	106548-106928
GE003438	Contig00001	3699493-3703965	==	gene-J5I97_RS00535	NZ_CP071955.1	107131-111603
GE003439	Contig00001	3704093-3705574	==	gene-J5I97_RS00540	NZ_CP071955.1	111732-113213
GE003440	Contig00001	3705705-3706763	==	gene-J5I97_RS00545	NZ_CP071955.1	113355-114413
GE003441	Contig00001	3707072-3708145	==	gene-J5I97_RS00550	NZ_CP071955.1	114723-115796
GE003448	Contig00001	3714267-3716123	==	gene-J5I97_RS00570	NZ_CP071955.1	118374-119855
GE003449	Contig00001	3717339-3719516	==	gene-J5I97_RS00580	NZ_CP071955.1	121477-123582
GE003454	Contig00001	3728802-3729641	==	gene-J5I97_RS00605	NZ_CP071955.1	130807-131643
GE003456	Contig00001	3731228-3734344	==	gene-J5I97_RS00615	NZ_CP071955.1	133208-136324
GE003457	Contig00001	3734341-3737691	==	gene-J5I97_RS00620	NZ_CP071955.1	136321-139671
GE003458	Contig00001	3737691-3739886	==	gene-J5I97_RS00625	NZ_CP071955.1	139683-141866
GE003459	Contig00001	3740128-3741276	==	gene-J5I97_RS00630	NZ_CP071955.1	142108-143256
GE003460	Contig00001	3741329-3742762	==	gene-J5I97_RS00635	NZ_CP071955.1	143309-144931
GE003461	Contig00001	3742932-3743987	==	gene-J5I97_RS00640	NZ_CP071955.1	144928-145923
GE003462	Contig00001	3744127-3744963	==	gene-J5I97_RS00645	NZ_CP071955.1	146123-146959
GE003463	Contig00001	3744986-3746425	==	gene-J5I97_RS00650	NZ_CP071955.1	146982-147980
GE003464	Contig00001	3746425-3747651	==	gene-J5I97_RS00660	NZ_CP071955.1	148512-149795
GE003465	Contig00001	3747806-3748318	==	gene-J5I97_RS00665	NZ_CP071955.1	149897-151480
GE003467	Contig00001	3749482-3750540	==	gene-J5I97_RS00670	NZ_CP071955.1	151618-152676
GE003468	Contig00001	3750704-3751972	==	gene-J5I97_RS00675	NZ_CP071955.1	153007-154131
GE003469	Contig00001	3752175-3753023	==	gene-J5I97_RS00680	NZ_CP071955.1	154322-155176
GE003470	Contig00001	3753182-3753943	==	gene-J5I97_RS00685	NZ_CP071955.1	155334-156089
GE003471	Contig00001	3754168-3755058	==	gene-J5I97_RS00690	NZ_CP071955.1	156266-157156
GE003472	Contig00001	3755186-3755668	==	gene-J5I97_RS00695	NZ_CP071955.1	157284-157766
GE003473	Contig00001	3756060-3756902	==	gene-J5I97_RS00700	NZ_CP071955.1	157872-158714
GE003474	Contig00001	3757054-3757620	==	gene-J5I97_RS00710	NZ_CP071955.1	159005-159154
GE003475	Contig00001	3757669-3758406	==	gene-J5I97_RS00720	NZ_CP071955.1	159626-160363
GE003476	Contig00001	3758403-3759875	==	gene-J5I97_RS00725	NZ_CP071955.1	160360-161832
GE003477	Contig00001	3759935-3761116	==	gene-J5I97_RS00730	NZ_CP071955.1	161892-163073
GE003478	Contig00001	3761188-3762468	==	gene-J5I97_RS00735	NZ_CP071955.1	163139-164428
GE003479	Contig00001	3762465-3763451	==	gene-J5I97_RS00740	NZ_CP071955.1	164425-165411
GE003480	Contig00001	3763468-3763737	==	gene-J5I97_RS00745	NZ_CP071955.1	165428-165697
GE003481	Contig00001	3763888-3767580	==	gene-J5I97_RS00750	NZ_CP071955.1	165860-169552
GE003482	Contig00001	3768095-3768355	==	gene-J5I97_RS00755	NZ_CP071955.1	169660-170053
GE003483	Contig00001	3768815-3769774	==	gene-J5I97_RS00760	NZ_CP071955.1	170570-171487
GE003484	Contig00001	3770098-3770730	==	gene-J5I97_RS00765	NZ_CP071955.1	171785-172417
GE003485	Contig00001	3770744-3771220	==	gene-J5I97_RS00770	NZ_CP071955.1	172431-172907
GE003486	Contig00001	3771281-3771796	==	gene-J5I97_RS00775	NZ_CP071955.1	172911-173483
GE003487	Contig00001	3771793-3773811	==	gene-J5I97_RS00780	NZ_CP071955.1	173480-175498
GE003488	Contig00001	3774068-3774496	==	gene-J5I97_RS00790	NZ_CP071955.1	175890-176318
GE003489	Contig00001	3774614-3775417	==	gene-J5I97_RS00795	NZ_CP071955.1	176440-177243
GE003490	Contig00001	3775481-3776488	==	gene-J5I97_RS00800	NZ_CP071955.1	177307-178278
GE003491	Contig00001	3776665-3778737	==	gene-J5I97_RS00810	NZ_CP071955.1	178491-180563
GE003497	Contig00001	3783091-3784146	==	gene-J5I97_RS00840	NZ_CP071955.1	186538-187593
GE003097	Contig00001	3321264-3321686	==	gene-J5I97_RS18425	NZ_CP071955.1	3865587-3866009
GE003098	Contig00001	3322123-3324294	==	gene-J5I97_RS18435	NZ_CP071955.1	3866450-3868636
GE003099	Contig00001	3324433-3325824	==	gene-J5I97_RS18440	NZ_CP071955.1	3868760-3870145
GE003100	Contig00001	3326223-3327641	==	gene-J5I97_RS18445	NZ_CP071955.1	3870526-3871944
GE003101	Contig00001	3327943-3328107	==	gene-J5I97_RS18450	NZ_CP071955.1	3872166-3872378
GE003102	Contig00001	3328334-3328501	==	gene-J5I97_RS18455	NZ_CP071955.1	3872608-3872775
GE003103	Contig00001	3328515-3328751	==	gene-J5I97_RS18460	NZ_CP071955.1	3872789-3873025
GE003106	Contig00001	3329970-3330662	==	gene-J5I97_RS18470	NZ_CP071955.1	3874134-3874772
GE003108	Contig00001	3331477-3332073	==	gene-J5I97_RS18480	NZ_CP071955.1	3875544-3876140
GE003109	Contig00001	3332200-3332451	==	gene-J5I97_RS18485	NZ_CP071955.1	3876267-3876518
GE003110	Contig00001	3332505-3332942	==	gene-J5I97_RS18490	NZ_CP071955.1	3876573-3877010
GE003111	Contig00001	3332939-3333724	==	gene-J5I97_RS18495	NZ_CP071955.1	3877007-3877792
GE003112	Contig00001	3334042-3335769	==	gene-J5I97_RS18505	NZ_CP071955.1	3878158-3879885
GE003113	Contig00001	3335766-3336083	==	gene-J5I97_RS18510	NZ_CP071955.1	3879882-3880199
GE003114	Contig00001	3336169-3337551	==	gene-J5I97_RS18515	NZ_CP071955.1	3880285-3880608
GE003115	Contig00001	3337791-3339734	==	gene-J5I97_RS18520	NZ_CP071955.1	3881018-3882961
GE003116	Contig00001	3339971-3340639	==	gene-J5I97_RS18525	NZ_CP071955.1	3883188-3883856
GE003117	Contig00001	3340882-3341889	==	gene-J5I97_RS18530	NZ_CP071955.1	3884334-3885335
GE003118	Contig00001	3341886-3342758	==	gene-J5I97_RS18535	NZ_CP071955.1	3885332-3886204
GE003119	Contig00001	3342755-3343525	==	gene-J5I97_RS18540	NZ_CP071955.1	3886201-3886971
GE003120	Contig00001	3343692-3344549	==	gene-J5I97_RS18545	NZ_CP071955.1	3887138-3887995
GE003121	Contig00001	3344616-3345935	==	gene-J5I97_RS18550	NZ_CP071955.1	3888062-3889381
GE003122	Contig00001	3346217-3346588	==	gene-J5I97_RS18555	NZ_CP071955.1	3889660-3890031
GE003123	Contig00001	3346591-3347889	==	gene-J5I97_RS18560	NZ_CP071955.1	3890034-3891332
GE003124	Contig00001	3348069-3348845	==	gene-J5I97_RS18565	NZ_CP071955.1	3891513-3892289
GE003125	Contig00001	3349248-3349832	==	gene-J5I97_RS18570	NZ_CP071955.1	3892693-3893277
GE003126	Contig00001	3349939-3353376	==	gene-J5I97_RS18605	NZ_CP071955.1	3900245-3902182
GE003127	Contig00001	3353747-3354757	==	gene-J5I97_RS18610	NZ_CP071955.1	3902636-3902950
GE003128	Contig00001	3355044-3356426	==	gene-J5I97_RS18630	NZ_CP071955.1	3903499-3904881
GE003129	Contig00001	3356584-3357168	==	gene-J5I97_RS18635	NZ_CP071955.1	3905039-3905623
GE003130	Contig00001	3357728-3359455	==	gene-J5I97_RS18640	NZ_CP071955.1	3906185-3907912
GE003131	Contig00001	3359765-3363892	==	gene-J5I97_RS18645	NZ_CP071955.1	3908226-3912353
GE003132	Contig00001	3364982-3368839	==	gene-J5I97_RS18680	NZ_CP071955.1	3918407-3922264
GE003133	Contig00001	3368836-3370617	==	gene-J5I97_RS18685	NZ_CP071955.1	3922261-3924042
GE003134	Contig00001	3370804-3373554	==	gene-J5I97_RS18690	NZ_CP071955.1	3924288-3926978
GE003135	Contig00001	3374289-3374840	==	gene-J5I97_RS18710	NZ_CP071955.1	3929619-3930269
GE003136	Contig00001	3374953-3375684	==	gene-J5I97_RS18715	NZ_CP071955.1	3930266-3931009
GE003137	Contig00001	3375775-3376338	==	gene-J5I97_RS18720	NZ_CP071955.1	3931101-3931664
GE003138	Contig00001	3376347-3378839	==	gene-J5I97_RS18725	NZ_CP071955.1	3931673-3934165
GE003143	Contig00001	3381838-3382311	==	gene-J5I97_RS18730	NZ_CP071955.1	3935070-3935543
GE003144	Contig00001	3382355-3383491	==	gene-J5I97_RS18735	NZ_CP071955.1	3935587-3936723
GE003145	Contig00001	3383566-3384702	==	gene-J5I97_RS18740	NZ_CP071955.1	3936798-3937934
GE003146	Contig00001	3384834-3385346	==	gene-J5I97_RS18745	NZ_CP071955.1	3938066-3938578
GE003147	Contig00001	3385722-3386645	==	gene-J5I97_RS18750	NZ_CP071955.1	3938938-3939861
GE003148	Contig00001	3386645-3387955	==	gene-J5I97_RS18755	NZ_CP071955.1	3939861-3941171
GE003149	Contig00001	3388005-3389726	==	gene-J5I97_RS18760	NZ_CP071955.1	3941221-3942942
GE003150	Contig00001	3389890-3391167	==	gene-J5I97_RS18765	NZ_CP071955.1	3943106-3944383
GE003151	Contig00001	3391277-3392101	==	gene-J5I97_RS18770	NZ_CP071955.1	3944508-3945332
GE003152	Contig00001	3392105-3393160	==	gene-J5I97_RS18775	NZ_CP071955.1	3945333-3946391
GE003153	Contig00001	3393234-3394736	==	gene-J5I97_RS18780	NZ_CP071955.1	3946463-3947965
GE003154	Contig00001	3394733-3395209	==	gene-J5I97_RS18785	NZ_CP071955.1	3947962-3948438
GE003155	Contig00001	3395580-3396713	==	gene-J5I97_RS18790	NZ_CP071955.1	3948801-3949934
GE003156	Contig00001	3396947-3397468	==	gene-J5I97_RS18795	NZ_CP071955.1	3950177-3950698
GE003157	Contig00001	3397535-3398449	==	gene-J5I97_RS18800	NZ_CP071955.1	3950765-3951781
GE003158	Contig00001	3398514-3398990	==	gene-J5I97_RS18805	NZ_CP071955.1	3951780-3952220
GE003159	Contig00001	3399096-3400973	==	gene-J5I97_RS18810	NZ_CP071955.1	3952326-3954200
GE002125	Contig00001	2305845-2306252	==	gene-J5I97_RS13720	NZ_CP071955.1	2899027-2899434
GE002126	Contig00001	2306541-2308016	==	gene-J5I97_RS13725	NZ_CP071955.1	2899723-2901198
GE002127	Contig00001	2308336-2308752	==	gene-J5I97_RS13730	NZ_CP071955.1	2901508-2901915
GE002128	Contig00001	2308897-2309655	==	gene-J5I97_RS13735	NZ_CP071955.1	2902060-2902818
GE002129	Contig00001	2309717-2310229	==	gene-J5I97_RS13740	NZ_CP071955.1	2902873-2903385
GE002130	Contig00001	2310269-2310529	==	gene-J5I97_RS13745	NZ_CP071955.1	2903425-2903685
GE002131	Contig00001	2310626-2311423	==	gene-J5I97_RS13750	NZ_CP071955.1	2903782-2904579
GE002132	Contig00001	2311414-2312508	==	gene-J5I97_RS13755	NZ_CP071955.1	2904570-2905664
GE002133	Contig00001	2312510-2312794	==	gene-J5I97_RS20065	NZ_CP071955.1	2905666-2905917
GE002134	Contig00001	2312758-2313339	==	gene-J5I97_RS13760	NZ_CP071955.1	2905914-2906495
GE002135	Contig00001	2313592-2315046	==	gene-J5I97_RS13765	NZ_CP071955.1	2906815-2908191
GE002136	Contig00001	2315112-2315903	==	gene-J5I97_RS13770	NZ_CP071955.1	2908345-2909136
GE002137	Contig00001	2316132-2317181	==	gene-J5I97_RS13775	NZ_CP071955.1	2909373-2910422
GE002138	Contig00001	2317291-2317590	==	gene-J5I97_RS13785	NZ_CP071955.1	2910691-2910882
GE002140	Contig00001	2318836-2322405	==	gene-J5I97_RS13790	NZ_CP071955.1	2910883-2914452
GE002141	Contig00001	2322500-2323153	==	gene-J5I97_RS13795	NZ_CP071955.1	2914549-2915202
GE002142	Contig00001	2323156-2323719	==	gene-J5I97_RS13800	NZ_CP071955.1	2915205-2915768
GE002144	Contig00001	2324480-2324707	==	gene-J5I97_RS13810	NZ_CP071955.1	2916543-2916776
GE002145	Contig00001	2324800-2325516	==	gene-J5I97_RS13815	NZ_CP071955.1	2916863-2917983
GE002149	Contig00001	2327570-2328565	==	gene-J5I97_RS13820	NZ_CP071955.1	2919044-2920039
GE002150	Contig00001	2328758-2329846	==	gene-J5I97_RS13825	NZ_CP071955.1	2920224-2921312
GE002151	Contig00001	2329843-2331060	==	gene-J5I97_RS13830	NZ_CP071955.1	2921309-2922526
GE002152	Contig00001	2331057-2332088	==	gene-J5I97_RS13835	NZ_CP071955.1	2922523-2923554
GE002153	Contig00001	2332093-2333016	==	gene-J5I97_RS13840	NZ_CP071955.1	2923902-2924306
GE002155	Contig00001	2334157-2335881	==	gene-J5I97_RS13845	NZ_CP071955.1	2924392-2925996
GE002156	Contig00001	2335862-2336602	==	gene-J5I97_RS13850	NZ_CP071955.1	2926072-2926716
GE002157	Contig00001	2336703-2338616	==	gene-J5I97_RS13855	NZ_CP071955.1	2926817-2928730
GE002158	Contig00001	2338773-2339201	==	gene-J5I97_RS13860	NZ_CP071955.1	2928887-2929315
GE002159	Contig00001	2339161-2340213	==	gene-J5I97_RS13865	NZ_CP071955.1	2929275-2930327
GE002160	Contig00001	2340210-2340947	==	gene-J5I97_RS13870	NZ_CP071955.1	2930324-2931061
GE002161	Contig00001	2341021-2341911	==	gene-J5I97_RS13875	NZ_CP071955.1	2931135-2932025
GE002162	Contig00001	2342085-2342900	==	gene-J5I97_RS13880	NZ_CP071955.1	2932196-2933032
GE002170	Contig00001	2351808-2352416	==	gene-J5I97_RS13885	NZ_CP071955.1	2933362-2933970
GE002171	Contig00001	2352552-2353280	==	gene-J5I97_RS13890	NZ_CP071955.1	2934106-2934837
GE002172	Contig00001	2353277-2355751	==	gene-J5I97_RS13895	NZ_CP071955.1	2934834-2937308
GE002173	Contig00001	2355931-2356290	==	gene-J5I97_RS13900	NZ_CP071955.1	2937473-2937832
GE002174	Contig00001	2356493-2356711	==	gene-J5I97_RS13910	NZ_CP071955.1	2938089-2938457
GE002175	Contig00001	2357096-2358475	==	gene-J5I97_RS13915	NZ_CP071955.1	2938820-2940163
GE002177	Contig00001	2360789-2361184	==	gene-J5I97_RS13925	NZ_CP071955.1	2942152-2942547
GE002178	Contig00001	2361330-2362805	==	gene-J5I97_RS13930	NZ_CP071955.1	2942692-2943801
GE002179	Contig00001	2362882-2363841	==	gene-J5I97_RS13940	NZ_CP071955.1	2944254-2945228
GE002180	Contig00001	2364027-2364827	==	gene-J5I97_RS13945	NZ_CP071955.1	2945414-2946214
GE002181	Contig00001	2364824-2365372	==	gene-J5I97_RS13950	NZ_CP071955.1	2946211-2946759
GE002182	Contig00001	2365525-2366832	==	gene-J5I97_RS13955	NZ_CP071955.1	2946801-2948219
GE002183	Contig00001	2366823-2367557	==	gene-J5I97_RS13960	NZ_CP071955.1	2948210-2948944
GE002186	Contig00001	2368483-2369121	==	gene-J5I97_RS13975	NZ_CP071955.1	2949451-2950089
GE002187	Contig00001	2369277-2370017	==	gene-J5I97_RS13980	NZ_CP071955.1	2950239-2950985
GE002188	Contig00001	2370329-2372038	==	gene-J5I97_RS13990	NZ_CP071955.1	2951297-2953006
GE002196	Contig00001	2377691-2378560	==	gene-J5I97_RS14000	NZ_CP071955.1	2953669-2954538
GE002197	Contig00001	2378560-2379333	==	gene-J5I97_RS14005	NZ_CP071955.1	2954538-2955317
GE002198	Contig00001	2379526-2380155	==	gene-J5I97_RS14010	NZ_CP071955.1	2955505-2956134
GE002199	Contig00001	2380263-2381036	==	gene-J5I97_RS14015	NZ_CP071955.1	2956231-2956746
GE002200	Contig00001	2381348-2382727	==	gene-J5I97_RS14025	NZ_CP071955.1	2957538-2958692
GE002202	Contig00001	2383033-2383425	==	gene-J5I97_RS14030	NZ_CP071955.1	2958804-2959073
GE003818	Contig00001	4116599-4116973	==	gene-J5I97_RS04325	NZ_CP071955.1	919107-919911
GE003824	Contig00001	4123369-4125078	==	gene-J5I97_RS19770	NZ_CP071955.1	920449-922269
GE003827	Contig00001	4130320-4131339	==	gene-J5I97_RS04340	NZ_CP071955.1	922616-923635
GE003828	Contig00001	4131395-4132324	==	gene-J5I97_RS04345	NZ_CP071955.1	923657-924619
GE003829	Contig00001	4132321-4132788	==	gene-J5I97_RS04350	NZ_CP071955.1	924622-925083
GE003830	Contig00001	4132785-4133792	==	gene-J5I97_RS04355	NZ_CP071955.1	925080-926087
GE003831	Contig00001	4133789-4135636	==	gene-J5I97_RS04360	NZ_CP071955.1	926084-927922
GE003832	Contig00001	4135633-4137372	==	gene-J5I97_RS04365	NZ_CP071955.1	927919-929658
GE003833	Contig00001	4137664-4138944	==	gene-J5I97_RS04370	NZ_CP071955.1	929946-931226
GE003834	Contig00001	4139148-4141148	==	gene-J5I97_RS04375	NZ_CP071955.1	931433-933433
GE003835	Contig00001	4141334-4141912	==	gene-J5I97_RS04380	NZ_CP071955.1	933584-933784
GE003836	Contig00001	4141897-4142619	==	gene-J5I97_RS04385	NZ_CP071955.1	933886-934599
GE003837	Contig00001	4142622-4143602	==	gene-J5I97_RS04390	NZ_CP071955.1	934602-935576
GE003839	Contig00001	4144238-4144603	==	gene-J5I97_RS04395	NZ_CP071955.1	936244-936609
GE003840	Contig00001	4144593-4145711	==	gene-J5I97_RS04400	NZ_CP071955.1	936599-937899
GE003842	Contig00001	4146657-4147271	==	gene-J5I97_RS04410	NZ_CP071955.1	938651-939265
GE003843	Contig00001	4147271-4147957	==	gene-J5I97_RS04415	NZ_CP071955.1	939265-939951
GE003844	Contig00001	4147974-4148750	==	gene-J5I97_RS04420	NZ_CP071955.1	939967-940743
GE003845	Contig00001	4148836-4149660	==	gene-J5I97_RS04425	NZ_CP071955.1	940820-941644
GE003846	Contig00001	4149674-4150552	==	gene-J5I97_RS04430	NZ_CP071955.1	941658-942473
GE003847	Contig00001	4150577-4151191	==	gene-J5I97_RS04435	NZ_CP071955.1	942560-943174
GE003848	Contig00001	4151581-4152582	==	gene-J5I97_RS04440	NZ_CP071955.1	943565-944566
GE003865	Contig00001	4171649-4171984	==	gene-J5I97_RS04445	NZ_CP071955.1	944780-945250
GE003868	Contig00001	4173109-4174284	==	gene-J5I97_RS04450	NZ_CP071955.1	945718-946893
GE003869	Contig00001	4174281-4174928	==	gene-J5I97_RS04455	NZ_CP071955.1	946890-947537
GE003870	Contig00001	4175127-4176593	==	gene-J5I97_RS04460	NZ_CP071955.1	947726-949192
GE003872	Contig00001	4177128-4178132	==	gene-J5I97_RS04465	NZ_CP071955.1	949714-950718
GE003873	Contig00001	4178344-4179000	==	gene-J5I97_RS04470	NZ_CP071955.1	950858-951427
GE003874	Contig00001	4179315-4180274	==	gene-J5I97_RS04475	NZ_CP071955.1	951742-952701
GE003875	Contig00001	4180291-4181508	==	gene-J5I97_RS04480	NZ_CP071955.1	952718-953923
GE003876	Contig00001	4181658-4182641	==	gene-J5I97_RS04485	NZ_CP071955.1	954085-955068
GE003877	Contig00001	4182800-4183081	==	gene-J5I97_RS04490	NZ_CP071955.1	955227-955508
GE003878	Contig00001	4183402-4184598	==	gene-J5I97_RS04495	NZ_CP071955.1	955840-957036
GE003879	Contig00001	4184926-4185363	==	gene-J5I97_RS04500	NZ_CP071955.1	957350-957787
GE003880	Contig00001	4185534-4187561	==	gene-J5I97_RS04505	NZ_CP071955.1	957988-959991
GE003881	Contig00001	4187561-4189012	==	gene-J5I97_RS04510	NZ_CP071955.1	959991-961547
GE003882	Contig00001	4189013-4189741	==	gene-J5I97_RS04515	NZ_CP071955.1	961548-962276
GE003883	Contig00001	4189738-4191459	==	gene-J5I97_RS04520	NZ_CP071955.1	962273-963979
GE003884	Contig00001	4191568-4193415	==	gene-J5I97_RS04525	NZ_CP071955.1	964103-965950
GE003885	Contig00001	4193597-4194502	==	gene-J5I97_RS04530	NZ_CP071955.1	966132-967037
GE003886	Contig00001	4194502-4196478	==	gene-J5I97_RS04535	NZ_CP071955.1	967037-969013
GE003888	Contig00001	4196741-4197808	==	gene-J5I97_RS04540	NZ_CP071955.1	969275-970342
GE003889	Contig00001	4197805-4200930	==	gene-J5I97_RS04545	NZ_CP071955.1	970339-973464
GE002482	Contig00001	2653047-2654420	==	gene-J5I97_RS14890	NZ_CP071955.1	3152300-3153673
GE002484	Contig00001	2655864-2657060	==	gene-J5I97_RS14900	NZ_CP071955.1	3154080-3155969
GE002485	Contig00001	2657217-2657948	==	gene-J5I97_RS14905	NZ_CP071955.1	3156126-3156857
GE002486	Contig00001	2657945-2658127	==	gene-J5I97_RS14910	NZ_CP071955.1	3156854-3156970
GE002487	Contig00001	2658576-2659157	==	gene-J5I97_RS14920	NZ_CP071955.1	3157486-3158067
GE002488	Contig00001	2659209-2659679	==	gene-J5I97_RS14925	NZ_CP071955.1	3158119-3158595
GE002489	Contig00001	2659720-2660928	==	gene-J5I97_RS14930	NZ_CP071955.1	3158629-3159816
GE002490	Contig00001	2660915-2667130	==	gene-J5I97_RS14935	NZ_CP071955.1	3159824-3166060
GE002491	Contig00001	2667246-2669282	==	gene-J5I97_RS14940	NZ_CP071955.1	3166176-3168212
GE002492	Contig00001	2669322-2669852	==	gene-J5I97_RS14945	NZ_CP071955.1	3168252-3168782
GE002493	Contig00001	2669852-2670214	==	gene-J5I97_RS14950	NZ_CP071955.1	3168782-3169144
GE002495	Contig00001	2670870-2671820	==	gene-J5I97_RS14960	NZ_CP071955.1	3169799-3170749
GE002496	Contig00001	2671817-2672683	==	gene-J5I97_RS14965	NZ_CP071955.1	3170746-3171612
GE002497	Contig00001	2672795-2673514	==	gene-J5I97_RS14975	NZ_CP071955.1	3171869-3172588
GE002498	Contig00001	2673836-2675836	==	gene-J5I97_RS14980	NZ_CP071955.1	3172776-3174779
GE002499	Contig00001	2676033-2676566	==	gene-J5I97_RS14985	NZ_CP071955.1	3174976-3175503
GE002500	Contig00001	2676580-2679024	==	gene-J5I97_RS14990	NZ_CP071955.1	3175517-3177961
GE002501	Contig00001	2679264-2681366	==	gene-J5I97_RS14995	NZ_CP071955.1	3178200-3180302
GE002502	Contig00001	2681423-2682940	==	gene-J5I97_RS15000	NZ_CP071955.1	3180363-3181880
GE002503	Contig00001	2683122-2685290	==	gene-J5I97_RS15005	NZ_CP071955.1	3182063-3184249
GE002504	Contig00001	2685744-2686643	==	gene-J5I97_RS15015	NZ_CP071955.1	3184704-3185603
GE002505	Contig00001	2686640-2687392	==	gene-J5I97_RS15020	NZ_CP071955.1	3185600-3186352
GE002506	Contig00001	2687389-2687667	==	gene-J5I97_RS15025	NZ_CP071955.1	3186349-3186627
GE002507	Contig00001	2687664-2688791	==	gene-J5I97_RS15030	NZ_CP071955.1	3186624-3187751
GE002508	Contig00001	2688981-2693078	==	gene-J5I97_RS15055	NZ_CP071955.1	3190702-3194823
GE002509	Contig00001	2693169-2693726	==	gene-J5I97_RS15060	NZ_CP071955.1	3194914-3195471
GE002510	Contig00001	2694206-2696008	==	gene-J5I97_RS15065	NZ_CP071955.1	3195956-3197758
GE002511	Contig00001	2696147-2696629	==	gene-J5I97_RS15070	NZ_CP071955.1	3197897-3198379
GE002512	Contig00001	2696708-2697112	==	gene-J5I97_RS15075	NZ_CP071955.1	3198458-3198862
GE002514	Contig00001	2698134-2698844	==	gene-J5I97_RS15125	NZ_CP071955.1	3208565-3209275
GE002515	Contig00001	2699096-2699302	==	gene-J5I97_RS15130	NZ_CP071955.1	3209527-3209733
GE002517	Contig00001	2700519-2701193	==	gene-J5I97_RS15140	NZ_CP071955.1	3210952-3211626
GE002519	Contig00001	2701463-2701951	==	gene-J5I97_RS20110	NZ_CP071955.1	3211859-3212014
GE000407	Contig00001	435908-436579	==	gene-J5I97_RS04995	NZ_CP071955.1	1084729-1085203
GE000408	Contig00001	436683-438380	==	gene-J5I97_RS05000	NZ_CP071955.1	1085349-1087046
GE000409	Contig00001	439040-441439	==	gene-J5I97_RS05005	NZ_CP071955.1	1087583-1089982
GE000413	Contig00001	448495-450429	==	gene-J5I97_RS05025	NZ_CP071955.1	1096197-1098131
GE000414	Contig00001	450609-451886	==	gene-J5I97_RS05030	NZ_CP071955.1	1098313-1098657
GE000415	Contig00001	452463-453239	==	gene-J5I97_RS05040	NZ_CP071955.1	1099503-1100279
GE000416	Contig00001	453397-455163	==	gene-J5I97_RS05045	NZ_CP071955.1	1100437-1102203
GE000417	Contig00001	455613-456134	==	gene-J5I97_RS05050	NZ_CP071955.1	1102628-1103149
GE000418	Contig00001	456273-456911	==	gene-J5I97_RS05060	NZ_CP071955.1	1103441-1104068
GE000419	Contig00001	456987-457715	==	gene-J5I97_RS05065	NZ_CP071955.1	1104144-1104872
GE000420	Contig00001	457826-458350	==	gene-J5I97_RS05070	NZ_CP071955.1	1105000-1105524
GE000421	Contig00001	458469-459053	==	gene-J5I97_RS05075	NZ_CP071955.1	1105643-1106227
GE000422	Contig00001	459251-461152	==	gene-J5I97_RS05080	NZ_CP071955.1	1106427-1108328
GE000423	Contig00001	461296-462333	==	gene-J5I97_RS05085	NZ_CP071955.1	1108501-1109538
GE000424	Contig00001	462323-462754	==	gene-J5I97_RS05090	NZ_CP071955.1	1109528-1109959
GE000425	Contig00001	462766-463545	==	gene-J5I97_RS05095	NZ_CP071955.1	1109971-1110750
GE000426	Contig00001	463610-464059	==	gene-J5I97_RS05100	NZ_CP071955.1	1110815-1111264
GE000427	Contig00001	464049-465089	==	gene-J5I97_RS05105	NZ_CP071955.1	1111254-1112294
GE000428	Contig00001	465361-466680	==	gene-J5I97_RS05110	NZ_CP071955.1	1112564-1113883
GE000429	Contig00001	466737-467255	==	gene-J5I97_RS05115	NZ_CP071955.1	1113940-1114458
GE000430	Contig00001	467262-468071	==	gene-J5I97_RS05120	NZ_CP071955.1	1114465-1115271
GE000431	Contig00001	468102-468785	==	gene-J5I97_RS05125	NZ_CP071955.1	1115293-1115976
GE000435	Contig00001	471546-473516	==	gene-J5I97_RS05130	NZ_CP071955.1	1116178-1118148
GE000436	Contig00001	474041-474313	==	gene-J5I97_RS05150	NZ_CP071955.1	1118671-1118943
GE000437	Contig00001	474528-477005	==	gene-J5I97_RS05155	NZ_CP071955.1	1119156-1121627
GE000438	Contig00001	477147-478433	==	gene-J5I97_RS05160	NZ_CP071955.1	1121769-1123055
GE000439	Contig00001	478559-479185	==	gene-J5I97_RS05165	NZ_CP071955.1	1123181-1123807
GE000440	Contig00001	479281-480573	==	gene-J5I97_RS05170	NZ_CP071955.1	1123902-1125194
GE000441	Contig00001	481124-482206	==	gene-J5I97_RS05180	NZ_CP071955.1	1125746-1127014
GE000444	Contig00001	484312-485118	==	gene-J5I97_RS05190	NZ_CP071955.1	1127672-1128405
GE003241	Contig00001	3480063-3480263	==	gene-J5I97_RS00020	NZ_CP071955.1	2896-3425
GE003257	Contig00001	3493758-3494297	==	gene-J5I97_RS00090	NZ_CP071955.1	16697-17502
GE003281	Contig00001	3529235-3529669	==	gene-J5I97_RS00185	NZ_CP071955.1	33230-34319
GE003286	Contig00001	3535380-3538517	==	gene-J5I97_RS00190	NZ_CP071955.1	34489-37629
GE003289	Contig00001	3542000-3543238	==	gene-J5I97_RS00200	NZ_CP071955.1	41091-42329
GE003290	Contig00001	3543936-3544751	==	gene-J5I97_RS00205	NZ_CP071955.1	43030-43845
GE003291	Contig00001	3544855-3545148	==	gene-J5I97_RS00215	NZ_CP071955.1	44095-44388
GE003292	Contig00001	3545411-3545971	==	gene-J5I97_RS00225	NZ_CP071955.1	44640-45200
GE003293	Contig00001	3546106-3547821	==	gene-J5I97_RS00230	NZ_CP071955.1	45335-47029
GE003294	Contig00001	3547970-3550201	==	gene-J5I97_RS00235	NZ_CP071955.1	47199-49430
GE003296	Contig00001	3551343-3553184	==	gene-J5I97_RS00250	NZ_CP071955.1	52176-54017
GE003297	Contig00001	3553401-3553742	==	gene-J5I97_RS00255	NZ_CP071955.1	54234-54575
GE003298	Contig00001	3553893-3555653	==	gene-J5I97_RS00260	NZ_CP071955.1	54774-56483
GE003299	Contig00001	3555729-3556415	==	gene-J5I97_RS00265	NZ_CP071955.1	56564-57250
GE003300	Contig00001	3556412-3557362	==	gene-J5I97_RS00270	NZ_CP071955.1	57247-58197
GE003301	Contig00001	3557362-3558213	==	gene-J5I97_RS00275	NZ_CP071955.1	58206-59048
GE003302	Contig00001	3558210-3558935	==	gene-J5I97_RS00280	NZ_CP071955.1	59045-59770
GE003303	Contig00001	3559033-3560007	==	gene-J5I97_RS00285	NZ_CP071955.1	59967-60842
GE003305	Contig00001	3560879-3563101	==	gene-J5I97_RS00295	NZ_CP071955.1	62033-64255
GE003306	Contig00001	3563571-3564605	==	gene-J5I97_RS00300	NZ_CP071955.1	64727-65761
GE003307	Contig00001	3564589-3565179	==	gene-J5I97_RS00305	NZ_CP071955.1	65745-66332
GE003309	Contig00001	3565608-3566984	==	gene-J5I97_RS00315	NZ_CP071955.1	66768-68144
GE003310	Contig00001	3567069-3568970	==	gene-J5I97_RS00320	NZ_CP071955.1	68229-70130
GE003311	Contig00001	3569170-3569385	==	gene-J5I97_RS00325	NZ_CP071955.1	70329-70544
GE003312	Contig00001	3569490-3570266	==	gene-J5I97_RS00330	NZ_CP071955.1	70649-71425
GE003314	Contig00001	3571420-3572901	==	gene-J5I97_RS00340	NZ_CP071955.1	72049-73434
GE003222	Contig00001	3463630-3464673	==	gene-J5I97_RS18840	NZ_CP071955.1	3955762-3956570
GE003224	Contig00001	3465078-3466067	==	gene-J5I97_RS18845	NZ_CP071955.1	3956677-3957687
GE003225	Contig00001	3466173-3467366	==	gene-J5I97_RS18850	NZ_CP071955.1	3957793-3958986
GE003226	Contig00001	3467363-3468109	==	gene-J5I97_RS18855	NZ_CP071955.1	3958983-3959729
GE003227	Contig00001	3468141-3469703	==	gene-J5I97_RS18860	NZ_CP071955.1	3959761-3961323
GE003228	Contig00001	3470040-3470768	==	gene-J5I97_RS18870	NZ_CP071955.1	3961664-3962497
GE003230	Contig00001	3471928-3472737	==	gene-J5I97_RS18880	NZ_CP071955.1	3963582-3964391
GE003231	Contig00001	3472740-3473318	==	gene-J5I97_RS18885	NZ_CP071955.1	3964393-3964971
GE003232	Contig00001	3473434-3474372	==	gene-J5I97_RS18890	NZ_CP071955.1	3965094-3966032
GE003233	Contig00001	3474385-3474804	==	gene-J5I97_RS18895	NZ_CP071955.1	3966367-3966882
GE003238	Contig00001	3476365-3477669	==	gene-J5I97_RS18905	NZ_CP071955.1	3967491-3968795
GE003239	Contig00001	3478002-3479117	==	gene-J5I97_RS18925	NZ_CP071955.1	3971259-3972374
GE003240	Contig00001	3479240-3479728	==	gene-J5I97_RS18930	NZ_CP071955.1	3972497-3972985
GE003242	Contig00001	3480705-3481295	==	gene-J5I97_RS18940	NZ_CP071955.1	3973486-3974076
GE003243	Contig00001	3481307-3482827	==	gene-J5I97_RS18945	NZ_CP071955.1	3974088-3975608
GE003244	Contig00001	3483019-3483951	==	gene-J5I97_RS18950	NZ_CP071955.1	3975869-3976732
GE003246	Contig00001	3484775-3485863	==	gene-J5I97_RS18955	NZ_CP071955.1	3977510-3978598
GE003247	Contig00001	3485856-3486926	==	gene-J5I97_RS18960	NZ_CP071955.1	3978591-3979661
GE003248	Contig00001	3486928-3487311	==	gene-J5I97_RS18965	NZ_CP071955.1	3979663-3980046
GE003249	Contig00001	3487308-3488774	==	gene-J5I97_RS18970	NZ_CP071955.1	3980043-3981512
GE003250	Contig00001	3489015-3490307	==	gene-J5I97_RS18995	NZ_CP071955.1	3984132-3985424
GE003251	Contig00001	3490402-3490734	==	gene-J5I97_RS19000	NZ_CP071955.1	3985538-3985870
GE003256	Contig00001	3493101-3493535	==	gene-J5I97_RS19020	NZ_CP071955.1	3986725-3987159
GE003259	Contig00001	3495368-3496777	==	gene-J5I97_RS19030	NZ_CP071955.1	3987672-3989081
GE000098	Contig00001	106276-106524	==	gene-J5I97_RS02275	NZ_CP071955.1	502059-502325
GE000099	Contig00001	106687-107238	==	gene-J5I97_RS02280	NZ_CP071955.1	502488-503039
GE000100	Contig00001	107337-107621	==	gene-J5I97_RS02285	NZ_CP071955.1	503134-503424
GE000101	Contig00001	107637-108221	==	gene-J5I97_RS02290	NZ_CP071955.1	503434-504108
GE000102	Contig00001	108498-109649	==	gene-J5I97_RS02295	NZ_CP071955.1	504322-505488
GE000103	Contig00001	109660-110514	==	gene-J5I97_RS02300	NZ_CP071955.1	505499-506353
GE000104	Contig00001	110785-111249	==	gene-J5I97_RS02305	NZ_CP071955.1	506624-507088
GE000105	Contig00001	111538-111969	==	gene-J5I97_RS02310	NZ_CP071955.1	507374-507805
GE000106	Contig00001	111973-112458	==	gene-J5I97_RS02315	NZ_CP071955.1	507809-508291
GE000107	Contig00001	112607-113896	==	gene-J5I97_RS02320	NZ_CP071955.1	508438-509727
GE000108	Contig00001	113896-114981	==	gene-J5I97_RS02325	NZ_CP071955.1	509727-510812
GE000110	Contig00001	115908-116354	==	gene-J5I97_RS02330	NZ_CP071955.1	511134-511580
GE000111	Contig00001	116341-116631	==	gene-J5I97_RS02335	NZ_CP071955.1	511567-511857
GE000112	Contig00001	116749-118782	==	gene-J5I97_RS02340	NZ_CP071955.1	512071-514014
GE000113	Contig00001	118897-119205	==	gene-J5I97_RS02345	NZ_CP071955.1	514129-514437
GE000114	Contig00001	119293-120630	==	gene-J5I97_RS02350	NZ_CP071955.1	514525-515862
GE000115	Contig00001	120852-121112	==	gene-J5I97_RS02355	NZ_CP071955.1	516085-516303
GE000116	Contig00001	121310-122377	==	gene-J5I97_RS02360	NZ_CP071955.1	516543-517610
GE000117	Contig00001	122374-123084	==	gene-J5I97_RS02365	NZ_CP071955.1	517607-518317
GE000122	Contig00001	126008-126568	==	gene-J5I97_RS02380	NZ_CP071955.1	518832-519392
GE000124	Contig00001	127190-127387	==	gene-J5I97_RS02390	NZ_CP071955.1	519832-520157
GE000125	Contig00001	127595-128080	==	gene-J5I97_RS02400	NZ_CP071955.1	521260-521745
GE000001	Contig00001	1-381	==	gene-J5I97_RS01155	NZ_CP071955.1	256760-257547
GE000003	Contig00001	890-1450	==	gene-J5I97_RS01160	NZ_CP071955.1	257732-258697
GE000004	Contig00001	2241-3065	==	gene-J5I97_RS01170	NZ_CP071955.1	259392-260054
GE000005	Contig00001	3145-4239	==	gene-J5I97_RS01175	NZ_CP071955.1	260134-261228
GE000006	Contig00001	4410-4838	==	gene-J5I97_RS01185	NZ_CP071955.1	261589-262017
GE000007	Contig00001	5520-5936	==	gene-J5I97_RS01190	NZ_CP071955.1	262724-263143
GE000008	Contig00001	6236-7039	==	gene-J5I97_RS01200	NZ_CP071955.1	263441-264244
GE000009	Contig00001	7115-8143	==	gene-J5I97_RS01205	NZ_CP071955.1	264327-265355
GE000012	Contig00001	9430-10326	==	gene-J5I97_RS01215	NZ_CP071955.1	266684-267538
GE000013	Contig00001	10573-11145	==	gene-J5I97_RS01220	NZ_CP071955.1	267775-268347
GE000015	Contig00001	12894-13325	==	gene-J5I97_RS01250	NZ_CP071955.1	272182-272625
GE000016	Contig00001	13658-16159	==	gene-J5I97_RS01260	NZ_CP071955.1	272886-275387
GE000017	Contig00001	16417-16722	==	gene-J5I97_RS01265	NZ_CP071955.1	275573-275878
GE000018	Contig00001	16837-17310	==	gene-J5I97_RS01275	NZ_CP071955.1	276136-276609
GE000020	Contig00001	17795-18601	==	gene-J5I97_RS01285	NZ_CP071955.1	277087-277893
GE000021	Contig00001	18755-20029	==	gene-J5I97_RS01290	NZ_CP071955.1	278047-279321
GE000022	Contig00001	20306-21187	==	gene-J5I97_RS01300	NZ_CP071955.1	279601-280482
GE000023	Contig00001	21250-22368	==	gene-J5I97_RS01305	NZ_CP071955.1	280545-281663
GE000024	Contig00001	22604-23455	==	gene-J5I97_RS01320	NZ_CP071955.1	283057-283908
GE000039	Contig00001	35287-35718	==	gene-J5I97_RS01370	NZ_CP071955.1	293008-293439
GE003024	Contig00001	3255725-3257611	==	gene-J5I97_RS17615	NZ_CP071955.1	3693173-3695059
GE003026	Contig00001	3257848-3258726	==	gene-J5I97_RS17620	NZ_CP071955.1	3695298-3696176
GE003027	Contig00001	3259047-3259646	==	gene-J5I97_RS17635	NZ_CP071955.1	3696586-3697185
GE003029	Contig00001	3260323-3262302	==	gene-J5I97_RS17640	NZ_CP071955.1	3697615-3699594
GE003030	Contig00001	3262899-3263237	==	gene-J5I97_RS17645	NZ_CP071955.1	3699946-3700284
GE003031	Contig00001	3263427-3263705	==	gene-J5I97_RS17650	NZ_CP071955.1	3700474-3700752
GE003032	Contig00001	3263721-3265241	==	gene-J5I97_RS17655	NZ_CP071955.1	3700768-3702288
GE003033	Contig00001	3265661-3266170	==	gene-J5I97_RS17660	NZ_CP071955.1	3702701-3703210
GE003034	Contig00001	3266475-3266651	==	gene-J5I97_RS17665	NZ_CP071955.1	3703514-3703690
GE003035	Contig00001	3267033-3268595	==	gene-J5I97_RS17670	NZ_CP071955.1	3704071-3705633
GE003036	Contig00001	3268801-3269925	==	gene-J5I97_RS17675	NZ_CP071955.1	3705839-3706963
GE003037	Contig00001	3269935-3271011	==	gene-J5I97_RS17680	NZ_CP071955.1	3706973-3708049
GE003038	Contig00001	3271105-3271752	==	gene-J5I97_RS17685	NZ_CP071955.1	3708143-3708790
GE003039	Contig00001	3271790-3272251	==	gene-J5I97_RS17690	NZ_CP071955.1	3708816-3709085
GE003040	Contig00001	3272248-3272535	==	gene-J5I97_RS17695	NZ_CP071955.1	3709286-3710086
GE003057	Contig00001	3282493-3283158	==	gene-J5I97_RS17775	NZ_CP071955.1	3721998-3722681
GE003070	Contig00001	3293457-3294554	==	gene-J5I97_RS17800	NZ_CP071955.1	3725887-3727392
GE003091	Contig00001	3314083-3314901	==	gene-J5I97_RS17920	NZ_CP071955.1	3744186-3745330
GE003649	Contig00001	3933186-3934103	==	gene-J5I97_RS00955	NZ_CP071955.1	208378-209286
GE003650	Contig00001	3934129-3934512	==	gene-J5I97_RS00970	NZ_CP071955.1	210848-211231
GE003651	Contig00001	3934808-3936478	==	gene-J5I97_RS00975	NZ_CP071955.1	211543-213195
GE003652	Contig00001	3936569-3937579	==	gene-J5I97_RS00980	NZ_CP071955.1	213286-214296
GE003653	Contig00001	3937645-3937803	==	gene-J5I97_RS00985	NZ_CP071955.1	214361-214519
GE003654	Contig00001	3937800-3938054	==	gene-J5I97_RS00990	NZ_CP071955.1	214516-214755
GE003656	Contig00001	3938468-3939112	==	gene-J5I97_RS01000	NZ_CP071955.1	215211-215855
GE003657	Contig00001	3939109-3940782	==	gene-J5I97_RS01005	NZ_CP071955.1	215852-217525
GE003661	Contig00001	3942495-3942956	==	gene-J5I97_RS01010	NZ_CP071955.1	217730-218191
GE003662	Contig00001	3942985-3943311	==	gene-J5I97_RS01015	NZ_CP071955.1	218207-218636
GE003663	Contig00001	3943499-3944041	==	gene-J5I97_RS01020	NZ_CP071955.1	218731-219273
GE003664	Contig00001	3944135-3944566	==	gene-J5I97_RS01025	NZ_CP071955.1	219366-219797
GE003665	Contig00001	3944569-3945198	==	gene-J5I97_RS01030	NZ_CP071955.1	219800-220429
GE003667	Contig00001	3945772-3947940	==	gene-J5I97_RS01045	NZ_CP071955.1	222607-224775
GE003668	Contig00001	3948055-3950241	==	gene-J5I97_RS01050	NZ_CP071955.1	224888-227074
GE000774	Contig00001	829604-830611	==	gene-J5I97_RS06360	NZ_CP071955.1	1358849-1359820
GE000778	Contig00001	834165-835019	==	gene-J5I97_RS06400	NZ_CP071955.1	1364047-1364364
GE000779	Contig00001	835343-837247	==	gene-J5I97_RS06405	NZ_CP071955.1	1364475-1366379
GE000780	Contig00001	837488-838111	==	gene-J5I97_RS06410	NZ_CP071955.1	1366622-1367245
GE000781	Contig00001	838108-838614	==	gene-J5I97_RS06415	NZ_CP071955.1	1367242-1367748
GE000782	Contig00001	838663-839160	==	gene-J5I97_RS06420	NZ_CP071955.1	1367799-1368296
GE000783	Contig00001	839467-839676	==	gene-J5I97_RS06425	NZ_CP071955.1	1368447-1368812
GE000784	Contig00001	839673-841451	==	gene-J5I97_RS06430	NZ_CP071955.1	1368809-1370587
GE000785	Contig00001	841685-843514	==	gene-J5I97_RS06435	NZ_CP071955.1	1370909-1372666
GE000788	Contig00001	844510-845232	==	gene-J5I97_RS06440	NZ_CP071955.1	1372794-1373426
GE000790	Contig00001	845783-846490	==	gene-J5I97_RS06455	NZ_CP071955.1	1374371-1375078
GE000791	Contig00001	846593-848089	==	gene-J5I97_RS06460	NZ_CP071955.1	1375175-1376671
GE000792	Contig00001	848211-848642	==	gene-J5I97_RS06465	NZ_CP071955.1	1376793-1377224
GE000812	Contig00001	873171-874292	==	gene-J5I97_RS06520	NZ_CP071955.1	1386296-1387783
GE003894	Contig00001	4204762-4205328	==	gene-J5I97_RS01065	NZ_CP071955.1	236997-237551
GE003895	Contig00001	4205333-4206370	==	gene-J5I97_RS01070	NZ_CP071955.1	237568-238605
GE003896	Contig00001	4206393-4207403	==	gene-J5I97_RS01075	NZ_CP071955.1	238628-239638
GE003897	Contig00001	4207400-4208755	==	gene-J5I97_RS01080	NZ_CP071955.1	239635-240996
GE003898	Contig00001	4208834-4212199	==	gene-J5I97_RS01085	NZ_CP071955.1	241076-244441
GE003899	Contig00001	4212196-4213185	==	gene-J5I97_RS01090	NZ_CP071955.1	244438-245427
GE003900	Contig00001	4213366-4215390	==	gene-J5I97_RS01100	NZ_CP071955.1	245601-247625
GE003901	Contig00001	4215634-4217244	==	gene-J5I97_RS01105	NZ_CP071955.1	247869-249479
GE003902	Contig00001	4217255-4218418	==	gene-J5I97_RS01110	NZ_CP071955.1	249490-250653
GE003903	Contig00001	4218547-4219167	==	gene-J5I97_RS01115	NZ_CP071955.1	250782-250967
GE003906	Contig00001	4220606-4221124	==	gene-J5I97_RS01140	NZ_CP071955.1	253861-254379
GE003907	Contig00001	4221408-4223126	==	gene-J5I97_RS01145	NZ_CP071955.1	254590-256308
GE003908	Contig00001	4223238-4223624	==	gene-J5I97_RS01150	NZ_CP071955.1	256313-256699
GE003265	Contig00001	3506721-3506978	==	gene-J5I97_RS19375	NZ_CP071955.1	4056740-4057153
GE003266	Contig00001	3507310-3507528	==	gene-J5I97_RS19380	NZ_CP071955.1	4057342-4057545
GE003267	Contig00001	3507760-3508740	==	gene-J5I97_RS19385	NZ_CP071955.1	4057778-4058758
GE003268	Contig00001	3509220-3511889	==	gene-J5I97_RS19390	NZ_CP071955.1	4059254-4061920
GE003269	Contig00001	3511889-3512863	==	gene-J5I97_RS19395	NZ_CP071955.1	4061920-4062882
GE003270	Contig00001	3513345-3515993	==	gene-J5I97_RS19405	NZ_CP071955.1	4064484-4067519
GE003272	Contig00001	3517373-3518104	==	gene-J5I97_RS19425	NZ_CP071955.1	4068880-4069611
GE003273	Contig00001	3518101-3519222	==	gene-J5I97_RS19430	NZ_CP071955.1	4069620-4069871
GE003274	Contig00001	3519482-3520150	==	gene-J5I97_RS19435	NZ_CP071955.1	4070190-4070858
GE003277	Contig00001	3523680-3525722	==	gene-J5I97_RS19445	NZ_CP071955.1	4071121-4073097
GE003278	Contig00001	3525769-3526404	==	gene-J5I97_RS19450	NZ_CP071955.1	4073210-4073845
GE003279	Contig00001	3526949-3528556	==	gene-J5I97_RS19455	NZ_CP071955.1	4074517-4076118
GE001930	Contig00001	2083560-2087954	==	gene-J5I97_RS12520	NZ_CP071955.1	2660554-2663046
GE001953	Contig00001	2109118-2110689	==	gene-J5I97_RS12620	NZ_CP071955.1	2679600-2681171
GE001954	Contig00001	2110795-2111661	==	gene-J5I97_RS12625	NZ_CP071955.1	2681276-2682160
GE001955	Contig00001	2111676-2112296	==	gene-J5I97_RS12630	NZ_CP071955.1	2682157-2682777
GE001956	Contig00001	2112533-2114614	==	gene-J5I97_RS12635	NZ_CP071955.1	2683014-2685095
GE001957	Contig00001	2114689-2115654	==	gene-J5I97_RS12640	NZ_CP071955.1	2685167-2686135
GE001958	Contig00001	2115973-2116860	==	gene-J5I97_RS12645	NZ_CP071955.1	2686454-2687341
GE001959	Contig00001	2116862-2118049	==	gene-J5I97_RS12650	NZ_CP071955.1	2687343-2688530
GE001961	Contig00001	2118843-2120024	==	gene-J5I97_RS12660	NZ_CP071955.1	2689324-2690505
GE001962	Contig00001	2120038-2121543	==	gene-J5I97_RS12665	NZ_CP071955.1	2690519-2692024
GE001963	Contig00001	2121681-2123066	==	gene-J5I97_RS12670	NZ_CP071955.1	2692162-2693547
GE001964	Contig00001	2123626-2123931	==	gene-J5I97_RS12675	NZ_CP071955.1	2694113-2694418
GE000285	Contig00001	304183-306768	==	gene-J5I97_RS04940	NZ_CP071955.1	1065836-1068421
GE000288	Contig00001	308663-310540	==	gene-J5I97_RS04945	NZ_CP071955.1	1069036-1070913
GE000289	Contig00001	310565-311752	==	gene-J5I97_RS04950	NZ_CP071955.1	1070938-1072125
GE000290	Contig00001	311749-313518	==	gene-J5I97_RS04955	NZ_CP071955.1	1072122-1073891
GE000291	Contig00001	313496-314692	==	gene-J5I97_RS04960	NZ_CP071955.1	1073869-1075065
GE000292	Contig00001	314689-316491	==	gene-J5I97_RS04965	NZ_CP071955.1	1075062-1076864
GE000293	Contig00001	316488-317714	==	gene-J5I97_RS04970	NZ_CP071955.1	1076861-1078087
GE000294	Contig00001	317893-320025	==	gene-J5I97_RS04975	NZ_CP071955.1	1078266-1080398
GE000295	Contig00001	320026-320787	==	gene-J5I97_RS04980	NZ_CP071955.1	1080399-1081160
GE000296	Contig00001	320847-321296	==	gene-J5I97_RS04990	NZ_CP071955.1	1082092-1084521
GE003058	Contig00001	3283155-3284339	==	gene-J5I97_RS02340	NZ_CP071955.1	512071-514014
GE003073	Contig00001	3296759-3297442	==	gene-J5I97_RS02415	NZ_CP071955.1	524094-524776
GE003075	Contig00001	3300133-3300540	==	gene-J5I97_RS02425	NZ_CP071955.1	525380-526396
GE003078	Contig00001	3303527-3304450	==	gene-J5I97_RS02435	NZ_CP071955.1	528392-529315
GE003079	Contig00001	3304559-3304711	==	gene-J5I97_RS02440	NZ_CP071955.1	529424-529576
GE003081	Contig00001	3305254-3306543	==	gene-J5I97_RS02450	NZ_CP071955.1	530115-531404
GE003082	Contig00001	3306726-3306926	==	gene-J5I97_RS02455	NZ_CP071955.1	531497-531661
GE003084	Contig00001	3307964-3308617	==	gene-J5I97_RS02470	NZ_CP071955.1	532559-533467
GE003085	Contig00001	3308677-3309846	==	gene-J5I97_RS02475	NZ_CP071955.1	533527-534642
GE001741	Contig00001	1873361-1874704	==	gene-J5I97_RS19965	NZ_CP071955.1	2257795-2258433
GE001743	Contig00001	1875921-1877006	==	gene-J5I97_RS10635	NZ_CP071955.1	2261905-2262996
GE001744	Contig00001	1877102-1877749	==	gene-J5I97_RS10640	NZ_CP071955.1	2263100-2263900
GE001748	Contig00001	1879269-1881512	==	gene-J5I97_RS10645	NZ_CP071955.1	2263893-2264876
GE001749	Contig00001	1881785-1883089	==	gene-J5I97_RS19970	NZ_CP071955.1	2264953-2266314
GE001759	Contig00001	1892390-1893496	==	gene-J5I97_RS10665	NZ_CP071955.1	2267477-2268547
GE001760	Contig00001	1893592-1894416	==	gene-J5I97_RS10670	NZ_CP071955.1	2268651-2269451
GE001761	Contig00001	1894409-1896862	==	gene-J5I97_RS10675	NZ_CP071955.1	2269444-2271843
GE000050	Contig00001	45655-45927	==	gene-J5I97_RS03460	NZ_CP071955.1	735052-736195
GE000061	Contig00001	56635-56979	==	gene-J5I97_RS03480	NZ_CP071955.1	737567-738932
GE000085	Contig00001	89010-95387	==	gene-J5I97_RS03490	NZ_CP071955.1	739570-745725
GE000086	Contig00001	95745-97718	==	gene-J5I97_RS03495	NZ_CP071955.1	746053-748026
GE000087	Contig00001	97897-99123	==	gene-J5I97_RS03505	NZ_CP071955.1	748205-749431
GE000088	Contig00001	99206-99505	==	gene-J5I97_RS03510	NZ_CP071955.1	749515-752490
GE000091	Contig00001	102177-102278	==	gene-J5I97_RS03520	NZ_CP071955.1	753310-755190
GE000092	Contig00001	102275-102982	==	gene-J5I97_RS03525	NZ_CP071955.1	755187-755834
GE001940	Contig00001	2096759-2097748	==	gene-J5I97_RS12020	NZ_CP071955.1	2561861-2562850
GE001941	Contig00001	2098074-2098559	==	gene-J5I97_RS12025	NZ_CP071955.1	2563176-2563661
GE001942	Contig00001	2098559-2099077	==	gene-J5I97_RS12030	NZ_CP071955.1	2563661-2564179
GE001943	Contig00001	2099173-2100051	==	gene-J5I97_RS12035	NZ_CP071955.1	2564275-2565153
GE001944	Contig00001	2100048-2101322	==	gene-J5I97_RS12040	NZ_CP071955.1	2565150-2566424
GE001945	Contig00001	2101337-2102338	==	gene-J5I97_RS12045	NZ_CP071955.1	2566439-2567440
GE001947	Contig00001	2103064-2103882	==	gene-J5I97_RS12085	NZ_CP071955.1	2575513-2576657
GE001741	Contig00001	1873361-1874704	==	gene-J5I97_RS19970	NZ_CP071955.1	2264953-2266314
GE001743	Contig00001	1875921-1877006	==	gene-J5I97_RS10665	NZ_CP071955.1	2267477-2268547
GE001744	Contig00001	1877102-1877749	==	gene-J5I97_RS10670	NZ_CP071955.1	2268651-2269451
GE001748	Contig00001	1879269-1881512	==	gene-J5I97_RS10675	NZ_CP071955.1	2269444-2271843
GE001749	Contig00001	1881785-1883089	==	gene-J5I97_RS19975	NZ_CP071955.1	2271961-2272599
GE001750	Contig00001	1883199-1883999	==	gene-J5I97_RS10685	NZ_CP071955.1	2273376-2274155
GE001751	Contig00001	1884549-1885637	==	gene-J5I97_RS10695	NZ_CP071955.1	2274926-2275993
GE001175	Contig00001	1258909-1259238	==	gene-J5I97_RS07865	NZ_CP071955.1	1683849-1685258
GE001182	Contig00001	1265046-1267553	==	gene-J5I97_RS07885	NZ_CP071955.1	1687724-1690231
GE001183	Contig00001	1267550-1268509	==	gene-J5I97_RS07890	NZ_CP071955.1	1690249-1691187
GE001185	Contig00001	1270104-1271237	==	gene-J5I97_RS07895	NZ_CP071955.1	1691234-1691578
GE001186	Contig00001	1272097-1273404	==	gene-J5I97_RS07900	NZ_CP071955.1	1692422-1693729
GE001187	Contig00001	1273506-1274252	==	gene-J5I97_RS07905	NZ_CP071955.1	1693831-1694583
GE003526	Contig00001	3813573-3817559	==	gene-J5I97_RS17605	NZ_CP071955.1	3688009-3691995
GE003527	Contig00001	3817552-3818898	==	gene-J5I97_RS17600	NZ_CP071955.1	3686670-3688016
GE003533	Contig00001	3822830-3823585	==	gene-J5I97_RS17595	NZ_CP071955.1	3685581-3686336
GE003534	Contig00001	3823746-3823886	==	gene-J5I97_RS17590	NZ_CP071955.1	3685114-3685599
GE003535	Contig00001	3823893-3824768	==	gene-J5I97_RS17585	NZ_CP071955.1	3684232-3685107
GE003537	Contig00001	3824964-3826652	==	gene-J5I97_RS17580	NZ_CP071955.1	3682347-3684035
GE003538	Contig00001	3826739-3827470	==	gene-J5I97_RS17575	NZ_CP071955.1	3681583-3682260
GE003539	Contig00001	3827513-3828787	==	gene-J5I97_RS17570	NZ_CP071955.1	3680212-3681486
GE003540	Contig00001	3828784-3829251	==	gene-J5I97_RS17565	NZ_CP071955.1	3679748-3680215
GE003541	Contig00001	3829264-3831609	==	gene-J5I97_RS17560	NZ_CP071955.1	3677390-3679735
GE003542	Contig00001	3831712-3832281	==	gene-J5I97_RS17555	NZ_CP071955.1	3676754-3677287
GE003543	Contig00001	3832486-3832827	==	gene-J5I97_RS17550	NZ_CP071955.1	3676164-3676505
GE003544	Contig00001	3832827-3833549	==	gene-J5I97_RS17545	NZ_CP071955.1	3675442-3676164
GE003545	Contig00001	3833846-3835075	==	gene-J5I97_RS17535	NZ_CP071955.1	3673909-3674094
GE003546	Contig00001	3835257-3835433	==	gene-J5I97_RS17530	NZ_CP071955.1	3673419-3673727
GE003548	Contig00001	3835595-3836524	==	gene-J5I97_RS17525	NZ_CP071955.1	3672455-3673384
GE003549	Contig00001	3836524-3837321	==	gene-J5I97_RS17520	NZ_CP071955.1	3671658-3672455
GE003550	Contig00001	3837437-3838102	==	gene-J5I97_RS17515	NZ_CP071955.1	3670897-3671542
GE003551	Contig00001	3838125-3838784	==	gene-J5I97_RS17510	NZ_CP071955.1	3670194-3670853
GE003552	Contig00001	3838906-3839706	==	gene-J5I97_RS17505	NZ_CP071955.1	3669272-3670072
GE003553	Contig00001	3840032-3841327	==	gene-J5I97_RS17495	NZ_CP071955.1	3667651-3668946
GE003554	Contig00001	3841386-3841613	==	gene-J5I97_RS17490	NZ_CP071955.1	3667365-3667592
GE003555	Contig00001	3841814-3842956	==	gene-J5I97_RS17485	NZ_CP071955.1	3665964-3667106
GE003556	Contig00001	3843183-3844601	==	gene-J5I97_RS17480	NZ_CP071955.1	3664383-3665801
GE003557	Contig00001	3844736-3845983	==	gene-J5I97_RS17475	NZ_CP071955.1	3663002-3664213
GE003558	Contig00001	3846088-3849288	==	gene-J5I97_RS17465	NZ_CP071955.1	3659639-3662839
GE003559	Contig00001	3849587-3850063	==	gene-J5I97_RS17460	NZ_CP071955.1	3658870-3659346
GE003560	Contig00001	3850080-3850988	==	gene-J5I97_RS17455	NZ_CP071955.1	3657945-3658853
GE003561	Contig00001	3851027-3852631	==	gene-J5I97_RS17450	NZ_CP071955.1	3656302-3657906
GE003563	Contig00001	3852782-3853378	==	gene-J5I97_RS17445	NZ_CP071955.1	3655549-3656151
GE003564	Contig00001	3853417-3854292	==	gene-J5I97_RS17440	NZ_CP071955.1	3654635-3655510
GE003565	Contig00001	3854375-3854593	==	gene-J5I97_RS17435	NZ_CP071955.1	3654343-3654561
GE003566	Contig00001	3854654-3855379	==	gene-J5I97_RS17430	NZ_CP071955.1	3653557-3654282
GE003567	Contig00001	3855407-3855982	==	gene-J5I97_RS17425	NZ_CP071955.1	3652951-3653529
GE003568	Contig00001	3855993-3857156	==	gene-J5I97_RS17420	NZ_CP071955.1	3651777-3652940
GE003569	Contig00001	3857159-3858055	==	gene-J5I97_RS17415	NZ_CP071955.1	3650878-3651774
GE003572	Contig00001	3860154-3861899	==	gene-J5I97_RS17410	NZ_CP071955.1	3648963-3650708
GE003573	Contig00001	3861993-3862946	==	gene-J5I97_RS17405	NZ_CP071955.1	3647916-3648869
GE003574	Contig00001	3863527-3863973	==	gene-J5I97_RS17400	NZ_CP071955.1	3646890-3647336
GE003575	Contig00001	3864236-3864451	==	gene-J5I97_RS17395	NZ_CP071955.1	3646415-3646630
GE003576	Contig00001	3864731-3865795	==	gene-J5I97_RS17390	NZ_CP071955.1	3645065-3646135
GE003577	Contig00001	3865880-3866239	==	gene-J5I97_RS17385	NZ_CP071955.1	3644620-3644979
GE003578	Contig00001	3866434-3868605	==	gene-J5I97_RS17380	NZ_CP071955.1	3642268-3644439
GE003579	Contig00001	3868929-3870104	==	gene-J5I97_RS17370	NZ_CP071955.1	3640740-3641915
GE003581	Contig00001	3870559-3870891	==	gene-J5I97_RS17360	NZ_CP071955.1	3639930-3640262
GE003582	Contig00001	3871075-3871572	==	gene-J5I97_RS17355	NZ_CP071955.1	3639248-3639745
GE003583	Contig00001	3871660-3872967	==	gene-J5I97_RS17350	NZ_CP071955.1	3637854-3639161
GE003584	Contig00001	3872964-3873743	==	gene-J5I97_RS17345	NZ_CP071955.1	3637078-3637857
GE003585	Contig00001	3873929-3875026	==	gene-J5I97_RS17340	NZ_CP071955.1	3635794-3636891
GE003586	Contig00001	3875023-3876627	==	gene-J5I97_RS17335	NZ_CP071955.1	3634388-3635797
GE003587	Contig00001	3876933-3877739	==	gene-J5I97_RS17330	NZ_CP071955.1	3633100-3633906
GE003588	Contig00001	3877849-3878595	==	gene-J5I97_RS17325	NZ_CP071955.1	3632256-3633002
GE003589	Contig00001	3878739-3878936	==	gene-J5I97_RS17320	NZ_CP071955.1	3631915-3632112
GE003590	Contig00001	3879054-3879434	==	gene-J5I97_RS17315	NZ_CP071955.1	3631601-3631797
GE003591	Contig00001	3879648-3880007	==	gene-J5I97_RS17310	NZ_CP071955.1	3630961-3631311
GE003592	Contig00001	3880236-3880667	==	gene-J5I97_RS17305	NZ_CP071955.1	3630311-3630715
GE003593	Contig00001	3880705-3881463	==	gene-J5I97_RS17300	NZ_CP071955.1	3629515-3630273
GE003595	Contig00001	3883171-3883602	==	gene-J5I97_RS17295	NZ_CP071955.1	3628904-3629389
GE003596	Contig00001	3883599-3883883	==	gene-J5I97_RS17290	NZ_CP071955.1	3628623-3628907
GE003597	Contig00001	3883880-3884386	==	gene-J5I97_RS17285	NZ_CP071955.1	3628120-3628626
GE003599	Contig00001	3885924-3886298	==	gene-J5I97_RS17275	NZ_CP071955.1	3626208-3626582
GE003601	Contig00001	3889294-3890196	==	gene-J5I97_RS17265	NZ_CP071955.1	3622310-3623212
GE003605	Contig00001	3892853-3893338	==	gene-J5I97_RS17255	NZ_CP071955.1	3621456-3621941
GE003607	Contig00001	3894640-3894783	==	gene-J5I97_RS17250	NZ_CP071955.1	3620845-3621355
GE003609	Contig00001	3895351-3896277	==	gene-J5I97_RS17240	NZ_CP071955.1	3619585-3620511
GE003610	Contig00001	3896484-3896813	==	gene-J5I97_RS17235	NZ_CP071955.1	3619049-3619378
GE003611	Contig00001	3896952-3897791	==	gene-J5I97_RS17230	NZ_CP071955.1	3617964-3618803
GE003612	Contig00001	3897914-3898585	==	gene-J5I97_RS17225	NZ_CP071955.1	3617170-3617841
GE003613	Contig00001	3898582-3899073	==	gene-J5I97_RS17220	NZ_CP071955.1	3616682-3617173
GE003614	Contig00001	3899311-3900240	==	gene-J5I97_RS17215	NZ_CP071955.1	3615516-3616445
GE003615	Contig00001	3900503-3901978	==	gene-J5I97_RS17210	NZ_CP071955.1	3613780-3615255
GE003617	Contig00001	3902111-3903463	==	gene-J5I97_RS17205	NZ_CP071955.1	3613160-3613639
GE003626	Contig00001	3912118-3912699	==	gene-J5I97_RS17190	NZ_CP071955.1	3611264-3611845
GE003627	Contig00001	3912879-3913346	==	gene-J5I97_RS17185	NZ_CP071955.1	3610451-3611083
GE003628	Contig00001	3913633-3914676	==	gene-J5I97_RS17180	NZ_CP071955.1	3609291-3610328
GE003629	Contig00001	3914817-3915614	==	gene-J5I97_RS17175	NZ_CP071955.1	3608355-3609152
GE003630	Contig00001	3915607-3916323	==	gene-J5I97_RS17170	NZ_CP071955.1	3607646-3608362
GE003631	Contig00001	3916792-3917484	==	gene-J5I97_RS17165	NZ_CP071955.1	3606486-3607178
GE003632	Contig00001	3917625-3918419	==	gene-J5I97_RS17160	NZ_CP071955.1	3605550-3606344
GE003633	Contig00001	3918526-3918702	==	gene-J5I97_RS20165	NZ_CP071955.1	3605267-3605395
GE003634	Contig00001	3918870-3919523	==	gene-J5I97_RS17150	NZ_CP071955.1	3604478-3605131
GE003635	Contig00001	3919704-3920132	==	gene-J5I97_RS17145	NZ_CP071955.1	3603869-3604297
GE003636	Contig00001	3920136-3920528	==	gene-J5I97_RS17140	NZ_CP071955.1	3603473-3603865
GE003637	Contig00001	3921292-3921909	==	gene-J5I97_RS17125	NZ_CP071955.1	3602096-3602716
GE003638	Contig00001	3922626-3923096	==	gene-J5I97_RS17115	NZ_CP071955.1	3600889-3601359
GE003639	Contig00001	3923470-3925764	==	gene-J5I97_RS17105	NZ_CP071955.1	3598379-3600685
GE003640	Contig00001	3925765-3927714	==	gene-J5I97_RS17100	NZ_CP071955.1	3596483-3598378
GE003641	Contig00001	3927754-3928380	==	gene-J5I97_RS17095	NZ_CP071955.1	3595817-3596443
GE003642	Contig00001	3928510-3929268	==	gene-J5I97_RS17090	NZ_CP071955.1	3594947-3595720
GE003643	Contig00001	3929255-3929704	==	gene-J5I97_RS17085	NZ_CP071955.1	3594494-3594943
GE003644	Contig00001	3929786-3930172	==	gene-J5I97_RS17080	NZ_CP071955.1	3594025-3594411
GE003666	Contig00001	3945426-3945545	==	gene-J5I97_RS17015	NZ_CP071955.1	3581742-3582713
GE000664	Contig00001	706577-708823	==	gene-J5I97_RS13710	NZ_CP071955.1	2896533-2898779
GE000665	Contig00001	709620-712241	==	gene-J5I97_RS13700	NZ_CP071955.1	2893022-2895577
GE000666	Contig00001	712667-716134	==	gene-J5I97_RS13655	NZ_CP071955.1	2882952-2886419
GE000667	Contig00001	716441-716983	==	gene-J5I97_RS13650	NZ_CP071955.1	2882108-2882650
GE000668	Contig00001	717408-718565	==	gene-J5I97_RS13645	NZ_CP071955.1	2880772-2881680
GE000669	Contig00001	718630-719448	==	gene-J5I97_RS13640	NZ_CP071955.1	2879640-2880458
GE000671	Contig00001	720458-721549	==	gene-J5I97_RS13620	NZ_CP071955.1	2877171-2878262
GE000672	Contig00001	721618-723021	==	gene-J5I97_RS13615	NZ_CP071955.1	2875699-2877102
GE000673	Contig00001	723036-723530	==	gene-J5I97_RS13610	NZ_CP071955.1	2875190-2875684
GE000675	Contig00001	725274-726335	==	gene-J5I97_RS13605	NZ_CP071955.1	2873566-2874627
GE000677	Contig00001	727472-727675	==	gene-J5I97_RS13590	NZ_CP071955.1	2872241-2872444
GE000679	Contig00001	728391-728777	==	gene-J5I97_RS13575	NZ_CP071955.1	2868948-2870714
GE000684	Contig00001	733561-735393	==	gene-J5I97_RS13565	NZ_CP071955.1	2866394-2868287
GE000688	Contig00001	739534-741600	==	gene-J5I97_RS13555	NZ_CP071955.1	2864020-2866086
GE000689	Contig00001	741787-742203	==	gene-J5I97_RS13550	NZ_CP071955.1	2863439-2863855
GE000690	Contig00001	742516-742698	==	gene-J5I97_RS13545	NZ_CP071955.1	2862942-2863124
GE000691	Contig00001	742643-744124	==	gene-J5I97_RS13540	NZ_CP071955.1	2861516-2862997
GE000692	Contig00001	744161-744706	==	gene-J5I97_RS13535	NZ_CP071955.1	2860934-2861479
GE000694	Contig00001	745553-745801	==	gene-J5I97_RS13525	NZ_CP071955.1	2859859-2860107
GE000695	Contig00001	745967-746482	==	gene-J5I97_RS13520	NZ_CP071955.1	2859178-2859693
GE000696	Contig00001	746508-746909	==	gene-J5I97_RS13515	NZ_CP071955.1	2858751-2859152
GE000698	Contig00001	747650-747892	==	gene-J5I97_RS13505	NZ_CP071955.1	2857859-2858101
GE000700	Contig00001	748433-750355	==	gene-J5I97_RS13500	NZ_CP071955.1	2855405-2857327
GE000701	Contig00001	750619-753027	==	gene-J5I97_RS13490	NZ_CP071955.1	2852589-2854997
GE000702	Contig00001	753190-753912	==	gene-J5I97_RS13480	NZ_CP071955.1	2851703-2852425
GE000703	Contig00001	753972-755171	==	gene-J5I97_RS13475	NZ_CP071955.1	2850507-2851643
GE000704	Contig00001	755417-756481	==	gene-J5I97_RS13470	NZ_CP071955.1	2849253-2850200
GE000705	Contig00001	756526-757359	==	gene-J5I97_RS13465	NZ_CP071955.1	2848258-2849091
GE000706	Contig00001	757480-757767	==	gene-J5I97_RS13460	NZ_CP071955.1	2847913-2848131
GE000707	Contig00001	758047-759348	==	gene-J5I97_RS13455	NZ_CP071955.1	2846574-2847833
GE000709	Contig00001	760377-762209	==	gene-J5I97_RS13445	NZ_CP071955.1	2844375-2846207
GE000712	Contig00001	763254-765062	==	gene-J5I97_RS13440	NZ_CP071955.1	2842311-2844119
GE000713	Contig00001	765431-765997	==	gene-J5I97_RS13425	NZ_CP071955.1	2841395-2841574
GE000715	Contig00001	767297-767539	==	gene-J5I97_RS13410	NZ_CP071955.1	2839835-2840077
GE000716	Contig00001	767723-767893	==	gene-J5I97_RS13405	NZ_CP071955.1	2839202-2839648
GE000718	Contig00001	768524-768967	==	gene-J5I97_RS13400	NZ_CP071955.1	2838401-2838847
GE000719	Contig00001	768967-771012	==	gene-J5I97_RS13395	NZ_CP071955.1	2836371-2838404
GE000720	Contig00001	771120-775187	==	gene-J5I97_RS13390	NZ_CP071955.1	2832312-2836265
GE000721	Contig00001	775340-776455	==	gene-J5I97_RS13385	NZ_CP071955.1	2831058-2832056
GE000722	Contig00001	776622-777092	==	gene-J5I97_RS13380	NZ_CP071955.1	2830342-2830812
GE000723	Contig00001	777163-777435	==	gene-J5I97_RS13375	NZ_CP071955.1	2829986-2830255
GE000724	Contig00001	777512-777754	==	gene-J5I97_RS13370	NZ_CP071955.1	2829671-2829913
GE000725	Contig00001	777777-778712	==	gene-J5I97_RS13365	NZ_CP071955.1	2828707-2829648
GE000726	Contig00001	778709-779518	==	gene-J5I97_RS13360	NZ_CP071955.1	2827901-2828710
GE000727	Contig00001	779515-779775	==	gene-J5I97_RS13355	NZ_CP071955.1	2827644-2827904
GE000728	Contig00001	779780-780424	==	gene-J5I97_RS13350	NZ_CP071955.1	2826995-2827639
GE000729	Contig00001	780411-781418	==	gene-J5I97_RS13345	NZ_CP071955.1	2826046-2827008
GE000730	Contig00001	781458-782093	==	gene-J5I97_RS13340	NZ_CP071955.1	2825320-2825952
GE000731	Contig00001	782093-784015	==	gene-J5I97_RS13335	NZ_CP071955.1	2823398-2825320
GE000732	Contig00001	784024-785097	==	gene-J5I97_RS13330	NZ_CP071955.1	2822316-2823389
GE000733	Contig00001	785315-785770	==	gene-J5I97_RS13325	NZ_CP071955.1	2821643-2822098
GE000734	Contig00001	785808-786200	==	gene-J5I97_RS13320	NZ_CP071955.1	2821213-2821605
GE000735	Contig00001	786202-786966	==	gene-J5I97_RS13315	NZ_CP071955.1	2820447-2821211
GE000736	Contig00001	786976-787605	==	gene-J5I97_RS13310	NZ_CP071955.1	2819808-2820437
GE000737	Contig00001	787590-788291	==	gene-J5I97_RS13305	NZ_CP071955.1	2819122-2819823
GE000738	Contig00001	788281-789609	==	gene-J5I97_RS13300	NZ_CP071955.1	2817804-2819132
GE000739	Contig00001	789602-790111	==	gene-J5I97_RS13295	NZ_CP071955.1	2817302-2817811
GE000740	Contig00001	790108-790938	==	gene-J5I97_RS13290	NZ_CP071955.1	2816475-2817305
GE000741	Contig00001	791116-792936	==	gene-J5I97_RS13285	NZ_CP071955.1	2814474-2816294
GE000742	Contig00001	793014-793397	==	gene-J5I97_RS13280	NZ_CP071955.1	2813854-2814360
GE000743	Contig00001	793772-794344	==	gene-J5I97_RS13275	NZ_CP071955.1	2813034-2813519
GE000744	Contig00001	794642-795448	==	gene-J5I97_RS13265	NZ_CP071955.1	2811538-2812747
GE000745	Contig00001	797099-797956	==	gene-J5I97_RS13260	NZ_CP071955.1	2810191-2811048
GE000746	Contig00001	798163-798774	==	gene-J5I97_RS13255	NZ_CP071955.1	2809362-2809982
GE000747	Contig00001	798848-801490	==	gene-J5I97_RS13250	NZ_CP071955.1	2806646-2809288
GE000748	Contig00001	801673-802323	==	gene-J5I97_RS13245	NZ_CP071955.1	2805813-2806463
GE000749	Contig00001	802345-803373	==	gene-J5I97_RS13240	NZ_CP071955.1	2804763-2805791
GE000750	Contig00001	803424-804146	==	gene-J5I97_RS13235	NZ_CP071955.1	2803990-2804712
GE000751	Contig00001	804204-804617	==	gene-J5I97_RS13230	NZ_CP071955.1	2803519-2803932
GE000752	Contig00001	804625-805740	==	gene-J5I97_RS13225	NZ_CP071955.1	2802396-2803511
GE000756	Contig00001	807919-808389	==	gene-J5I97_RS13215	NZ_CP071955.1	2800867-2801337
GE000757	Contig00001	808921-809655	==	gene-J5I97_RS13200	NZ_CP071955.1	2799589-2800320
GE000758	Contig00001	809806-810378	==	gene-J5I97_RS13195	NZ_CP071955.1	2798866-2799438
GE000759	Contig00001	810378-811877	==	gene-J5I97_RS13190	NZ_CP071955.1	2797367-2798866
GE000760	Contig00001	812032-815898	==	gene-J5I97_RS13185	NZ_CP071955.1	2793351-2797217
GE000763	Contig00001	817755-818354	==	gene-J5I97_RS13170	NZ_CP071955.1	2790896-2791495
GE000765	Contig00001	820102-820485	==	gene-J5I97_RS13160	NZ_CP071955.1	2789034-2789183
GE000766	Contig00001	820606-821643	==	gene-J5I97_RS13155	NZ_CP071955.1	2787840-2788962
GE000767	Contig00001	822189-823064	==	gene-J5I97_RS13150	NZ_CP071955.1	2786448-2787323
GE000768	Contig00001	823066-823326	==	gene-J5I97_RS13145	NZ_CP071955.1	2786186-2786446
GE000769	Contig00001	823358-824653	==	gene-J5I97_RS13140	NZ_CP071955.1	2784859-2786154
GE000770	Contig00001	824745-826445	==	gene-J5I97_RS13135	NZ_CP071955.1	2783061-2784767
GE000771	Contig00001	826593-827933	==	gene-J5I97_RS13130	NZ_CP071955.1	2781580-2782920
GE002590	Contig00001	2781468-2782016	==	gene-J5I97_RS04310	NZ_CP071955.1	916349-916822
GE002596	Contig00001	2787190-2789088	==	gene-J5I97_RS04295	NZ_CP071955.1	912769-914661
GE002597	Contig00001	2789103-2789642	==	gene-J5I97_RS04290	NZ_CP071955.1	912216-912749
GE002598	Contig00001	2789639-2790304	==	gene-J5I97_RS04285	NZ_CP071955.1	911554-912219
GE002599	Contig00001	2790301-2791056	==	gene-J5I97_RS04280	NZ_CP071955.1	910814-911557
GE002600	Contig00001	2791056-2792114	==	gene-J5I97_RS04275	NZ_CP071955.1	909732-910814
GE002601	Contig00001	2792329-2794755	==	gene-J5I97_RS04270	NZ_CP071955.1	907115-909637
GE002602	Contig00001	2794951-2795601	==	gene-J5I97_RS04265	NZ_CP071955.1	906270-906920
GE002603	Contig00001	2795714-2797003	==	gene-J5I97_RS04260	NZ_CP071955.1	904897-906186
GE002604	Contig00001	2797228-2797470	==	gene-J5I97_RS04255	NZ_CP071955.1	904430-904672
GE002605	Contig00001	2797542-2798480	==	gene-J5I97_RS04250	NZ_CP071955.1	903420-904358
GE002607	Contig00001	2799452-2801596	==	gene-J5I97_RS04245	NZ_CP071955.1	901156-903300
GE002608	Contig00001	2801627-2802007	==	gene-J5I97_RS04240	NZ_CP071955.1	900745-901125
GE002609	Contig00001	2802227-2804398	==	gene-J5I97_RS04235	NZ_CP071955.1	898349-900520
GE002610	Contig00001	2804526-2804825	==	gene-J5I97_RS04230	NZ_CP071955.1	897922-898221
GE002611	Contig00001	2804968-2805579	==	gene-J5I97_RS04225	NZ_CP071955.1	897168-897779
GE002612	Contig00001	2805732-2806592	==	gene-J5I97_RS04220	NZ_CP071955.1	896155-897015
GE002613	Contig00001	2806704-2807429	==	gene-J5I97_RS04215	NZ_CP071955.1	895318-896043
GE002614	Contig00001	2807426-2808052	==	gene-J5I97_RS04210	NZ_CP071955.1	894695-895294
GE002615	Contig00001	2808059-2809216	==	gene-J5I97_RS04205	NZ_CP071955.1	893531-894688
GE002616	Contig00001	2809317-2809559	==	gene-J5I97_RS04200	NZ_CP071955.1	893030-893414
GE002617	Contig00001	2809936-2811264	==	gene-J5I97_RS04185	NZ_CP071955.1	889654-890997
GE002619	Contig00001	2812903-2813445	==	gene-J5I97_RS04180	NZ_CP071955.1	889097-889639
GE002620	Contig00001	2813460-2813903	==	gene-J5I97_RS04175	NZ_CP071955.1	888636-888857
GE002621	Contig00001	2813900-2814199	==	gene-J5I97_RS04170	NZ_CP071955.1	888340-888639
GE002622	Contig00001	2814883-2815479	==	gene-J5I97_RS04160	NZ_CP071955.1	887062-887688
GE002623	Contig00001	2815476-2815946	==	gene-J5I97_RS04155	NZ_CP071955.1	886589-887065
GE002624	Contig00001	2816036-2816683	==	gene-J5I97_RS04150	NZ_CP071955.1	885852-886499
GE002625	Contig00001	2817058-2817507	==	gene-J5I97_RS04145	NZ_CP071955.1	885248-885697
GE002626	Contig00001	2817680-2818561	==	gene-J5I97_RS04140	NZ_CP071955.1	884194-885075
GE002627	Contig00001	2818653-2818844	==	gene-J5I97_RS04130	NZ_CP071955.1	881616-881855
GE002628	Contig00001	2818916-2819536	==	gene-J5I97_RS04125	NZ_CP071955.1	880972-881592
GE002629	Contig00001	2820185-2821474	==	gene-J5I97_RS04115	NZ_CP071955.1	877658-878884
GE002631	Contig00001	2823137-2823547	==	gene-J5I97_RS04110	NZ_CP071955.1	877156-877584
GE002634	Contig00001	2825295-2826110	==	gene-J5I97_RS04100	NZ_CP071955.1	876207-876526
GE002635	Contig00001	2826276-2826995	==	gene-J5I97_RS04095	NZ_CP071955.1	875487-876146
GE002636	Contig00001	2827033-2829225	==	gene-J5I97_RS04090	NZ_CP071955.1	873216-875324
GE002637	Contig00001	2829412-2830008	==	gene-J5I97_RS04080	NZ_CP071955.1	872431-873027
GE002638	Contig00001	2830008-2831375	==	gene-J5I97_RS04075	NZ_CP071955.1	871064-872431
GE002639	Contig00001	2831709-2832272	==	gene-J5I97_RS04070	NZ_CP071955.1	870156-870719
GE002640	Contig00001	2832431-2833693	==	gene-J5I97_RS04065	NZ_CP071955.1	868733-869995
GE002641	Contig00001	2834154-2834333	==	gene-J5I97_RS19760	NZ_CP071955.1	868115-868417
GE002642	Contig00001	2834338-2834862	==	gene-J5I97_RS04055	NZ_CP071955.1	867519-868088
GE002643	Contig00001	2835113-2837455	==	gene-J5I97_RS04050	NZ_CP071955.1	865287-867314
GE002644	Contig00001	2837271-2837873	==	gene-J5I97_RS04040	NZ_CP071955.1	864508-864990
GE002645	Contig00001	2837950-2838486	==	gene-J5I97_RS04035	NZ_CP071955.1	863775-864311
GE002646	Contig00001	2838633-2839748	==	gene-J5I97_RS04030	NZ_CP071955.1	862513-863661
GE002647	Contig00001	2840073-2842961	==	gene-J5I97_RS04025	NZ_CP071955.1	859220-862189
GE002648	Contig00001	2843011-2843904	==	gene-J5I97_RS04020	NZ_CP071955.1	858277-859170
GE002651	Contig00001	2846808-2848685	==	gene-J5I97_RS04005	NZ_CP071955.1	855029-856906
GE002652	Contig00001	2849359-2851491	==	gene-J5I97_RS03995	NZ_CP071955.1	852258-854228
GE002653	Contig00001	2851488-2851943	==	gene-J5I97_RS03990	NZ_CP071955.1	851647-852102
GE002654	Contig00001	2852596-2852970	==	gene-J5I97_RS03980	NZ_CP071955.1	849009-850847
GE002659	Contig00001	2855471-2856472	==	gene-J5I97_RS03975	NZ_CP071955.1	847013-848014
GE002660	Contig00001	2856517-2858238	==	gene-J5I97_RS03970	NZ_CP071955.1	845247-846968
GE002661	Contig00001	2858222-2858479	==	gene-J5I97_RS03965	NZ_CP071955.1	845006-845263
GE002662	Contig00001	2858555-2859673	==	gene-J5I97_RS03960	NZ_CP071955.1	843812-844930
GE002663	Contig00001	2859670-2861232	==	gene-J5I97_RS03955	NZ_CP071955.1	842253-843815
GE002665	Contig00001	2862915-2865710	==	gene-J5I97_RS03940	NZ_CP071955.1	840260-841144
GE002666	Contig00001	2866184-2867257	==	gene-J5I97_RS03935	NZ_CP071955.1	838667-839740
GE002667	Contig00001	2867352-2867999	==	gene-J5I97_RS03930	NZ_CP071955.1	837925-838572
GE002668	Contig00001	2868065-2869513	==	gene-J5I97_RS03925	NZ_CP071955.1	836411-837859
GE002670	Contig00001	2869925-2870584	==	gene-J5I97_RS03915	NZ_CP071955.1	835328-835981
GE002671	Contig00001	2870713-2871369	==	gene-J5I97_RS03910	NZ_CP071955.1	834542-835198
GE002672	Contig00001	2871390-2872763	==	gene-J5I97_RS03905	NZ_CP071955.1	833147-834520
GE002673	Contig00001	2872984-2874300	==	gene-J5I97_RS03900	NZ_CP071955.1	831646-832962
GE002674	Contig00001	2874435-2875355	==	gene-J5I97_RS03895	NZ_CP071955.1	830591-831511
GE002675	Contig00001	2875417-2876751	==	gene-J5I97_RS03885	NZ_CP071955.1	829057-830391
GE002676	Contig00001	2876732-2877844	==	gene-J5I97_RS03880	NZ_CP071955.1	827964-829076
GE002677	Contig00001	2877855-2878052	==	gene-J5I97_RS03875	NZ_CP071955.1	827756-827953
GE002695	Contig00001	2894628-2896013	==	gene-J5I97_RS03835	NZ_CP071955.1	818527-819810
GE001392	Contig00001	1501406-1502146	==	gene-J5I97_RS08355	NZ_CP071955.1	1789030-1789770
GE001393	Contig00001	1502153-1503127	==	gene-J5I97_RS08350	NZ_CP071955.1	1788049-1789023
GE001394	Contig00001	1503129-1503911	==	gene-J5I97_RS08345	NZ_CP071955.1	1787265-1788047
GE001395	Contig00001	1503908-1504975	==	gene-J5I97_RS08340	NZ_CP071955.1	1786108-1787268
GE001396	Contig00001	1505074-1505382	==	gene-J5I97_RS08335	NZ_CP071955.1	1785701-1786009
GE001397	Contig00001	1505379-1505744	==	gene-J5I97_RS08330	NZ_CP071955.1	1785339-1785704
GE001398	Contig00001	1505778-1507772	==	gene-J5I97_RS08325	NZ_CP071955.1	1783323-1785305
GE001399	Contig00001	1508213-1508746	==	gene-J5I97_RS08305	NZ_CP071955.1	1780825-1781358
GE001400	Contig00001	1509074-1509835	==	gene-J5I97_RS08300	NZ_CP071955.1	1779738-1780499
GE001404	Contig00001	1517431-1517583	==	gene-J5I97_RS08275	NZ_CP071955.1	1771986-1772183
GE001407	Contig00001	1523807-1524262	==	gene-J5I97_RS08250	NZ_CP071955.1	1765004-1765783
GE001409	Contig00001	1524722-1525204	==	gene-J5I97_RS08245	NZ_CP071955.1	1764392-1764874
GE001411	Contig00001	1525715-1526575	==	gene-J5I97_RS08235	NZ_CP071955.1	1762876-1763736
GE001412	Contig00001	1526572-1527162	==	gene-J5I97_RS08230	NZ_CP071955.1	1762289-1762879
GE001413	Contig00001	1527159-1528235	==	gene-J5I97_RS08225	NZ_CP071955.1	1761216-1762292
GE001414	Contig00001	1528296-1530608	==	gene-J5I97_RS08220	NZ_CP071955.1	1758849-1761209
GE001415	Contig00001	1530794-1531510	==	gene-J5I97_RS08215	NZ_CP071955.1	1757847-1758662
GE001416	Contig00001	1531806-1534397	==	gene-J5I97_RS08210	NZ_CP071955.1	1755058-1757649
GE001417	Contig00001	1534447-1534857	==	gene-J5I97_RS08205	NZ_CP071955.1	1754598-1755008
GE001418	Contig00001	1534854-1535102	==	gene-J5I97_RS08200	NZ_CP071955.1	1754353-1754601
GE001419	Contig00001	1535246-1538014	==	gene-J5I97_RS08195	NZ_CP071955.1	1751432-1754200
GE001421	Contig00001	1538801-1540486	==	gene-J5I97_RS08185	NZ_CP071955.1	1749159-1750844
GE001422	Contig00001	1540666-1541535	==	gene-J5I97_RS08175	NZ_CP071955.1	1747965-1748834
GE001423	Contig00001	1541549-1543738	==	gene-J5I97_RS08170	NZ_CP071955.1	1745762-1747951
GE001424	Contig00001	1543735-1544373	==	gene-J5I97_RS08165	NZ_CP071955.1	1745079-1745765
GE001425	Contig00001	1544381-1545517	==	gene-J5I97_RS08160	NZ_CP071955.1	1744010-1745146
GE001426	Contig00001	1545657-1547174	==	gene-J5I97_RS08155	NZ_CP071955.1	1742353-1743870
GE001427	Contig00001	1547383-1548372	==	gene-J5I97_RS08145	NZ_CP071955.1	1740874-1741999
GE001428	Contig00001	1548786-1550462	==	gene-J5I97_RS08135	NZ_CP071955.1	1738710-1740449
GE001429	Contig00001	1550522-1551442	==	gene-J5I97_RS08130	NZ_CP071955.1	1737793-1738713
GE001430	Contig00001	1551459-1551935	==	gene-J5I97_RS08125	NZ_CP071955.1	1737312-1737776
GE001431	Contig00001	1551932-1555174	==	gene-J5I97_RS08120	NZ_CP071955.1	1734061-1737303
GE001432	Contig00001	1555183-1555590	==	gene-J5I97_RS08115	NZ_CP071955.1	1733645-1734052
GE001433	Contig00001	1555587-1556735	==	gene-J5I97_RS19900	NZ_CP071955.1	1732500-1733648
GE001434	Contig00001	1556805-1558142	==	gene-J5I97_RS08105	NZ_CP071955.1	1731253-1732431
GE001435	Contig00001	1558241-1558957	==	gene-J5I97_RS08100	NZ_CP071955.1	1730297-1731013
GE001436	Contig00001	1559371-1559880	==	gene-J5I97_RS08090	NZ_CP071955.1	1729719-1729876
GE001438	Contig00001	1560724-1560978	==	gene-J5I97_RS08080	NZ_CP071955.1	1729053-1729307
GE001439	Contig00001	1560980-1562839	==	gene-J5I97_RS08075	NZ_CP071955.1	1727192-1729051
GE001440	Contig00001	1562836-1563126	==	gene-J5I97_RS08070	NZ_CP071955.1	1726947-1727195
GE001441	Contig00001	1563201-1563998	==	gene-J5I97_RS08065	NZ_CP071955.1	1726033-1726830
GE001442	Contig00001	1563995-1564891	==	gene-J5I97_RS08060	NZ_CP071955.1	1725140-1726036
GE001443	Contig00001	1565030-1565800	==	gene-J5I97_RS08055	NZ_CP071955.1	1724231-1725001
GE001444	Contig00001	1565917-1566483	==	gene-J5I97_RS08050	NZ_CP071955.1	1723548-1724114
GE001445	Contig00001	1566536-1568395	==	gene-J5I97_RS08045	NZ_CP071955.1	1721636-1723495
GE001446	Contig00001	1568392-1568685	==	gene-J5I97_RS08040	NZ_CP071955.1	1721346-1721639
GE001447	Contig00001	1568719-1570137	==	gene-J5I97_RS08035	NZ_CP071955.1	1719881-1721299
GE001448	Contig00001	1570348-1571589	==	gene-J5I97_RS08030	NZ_CP071955.1	1718430-1719671
GE001449	Contig00001	1571719-1572294	==	gene-J5I97_RS08025	NZ_CP071955.1	1717725-1718300
GE001450	Contig00001	1572476-1573945	==	gene-J5I97_RS08015	NZ_CP071955.1	1714571-1716001
GE001452	Contig00001	1575524-1576177	==	gene-J5I97_RS08010	NZ_CP071955.1	1713843-1714496
GE001453	Contig00001	1576212-1576778	==	gene-J5I97_RS08005	NZ_CP071955.1	1713242-1713808
GE001454	Contig00001	1576781-1577479	==	gene-J5I97_RS08000	NZ_CP071955.1	1712541-1713239
GE001455	Contig00001	1577674-1578822	==	gene-J5I97_RS07995	NZ_CP071955.1	1711195-1712271
GE001458	Contig00001	1580626-1582212	==	gene-J5I97_RS07970	NZ_CP071955.1	1705900-1707486
GE001459	Contig00001	1582394-1583014	==	gene-J5I97_RS07965	NZ_CP071955.1	1705095-1705715
GE001460	Contig00001	1583004-1583780	==	gene-J5I97_RS07960	NZ_CP071955.1	1704329-1705105
GE001461	Contig00001	1583774-1584508	==	gene-J5I97_RS07955	NZ_CP071955.1	1703601-1704335
GE001462	Contig00001	1584505-1585107	==	gene-J5I97_RS07950	NZ_CP071955.1	1703002-1703604
GE001463	Contig00001	1585104-1586231	==	gene-J5I97_RS07945	NZ_CP071955.1	1701878-1703005
GE001464	Contig00001	1586228-1587319	==	gene-J5I97_RS07940	NZ_CP071955.1	1700790-1701881
GE001465	Contig00001	1587316-1588611	==	gene-J5I97_RS07935	NZ_CP071955.1	1699498-1700793
GE001466	Contig00001	1588608-1589522	==	gene-J5I97_RS07930	NZ_CP071955.1	1698587-1699501
GE001467	Contig00001	1589532-1589858	==	gene-J5I97_RS07925	NZ_CP071955.1	1698251-1698577
GE001468	Contig00001	1590082-1591506	==	gene-J5I97_RS07920	NZ_CP071955.1	1696604-1698028
GE001472	Contig00001	1595794-1596753	==	gene-J5I97_RS07910	NZ_CP071955.1	1695215-1695631
GE001477	Contig00001	1601179-1601433	==	gene-J5I97_RS07875	NZ_CP071955.1	1685901-1686849
GE000446	Contig00001	486638-492421	==	gene-J5I97_RS14675	NZ_CP071955.1	3087928-3094035
GE000451	Contig00001	495976-497004	==	gene-J5I97_RS14665	NZ_CP071955.1	3086649-3087590
GE000452	Contig00001	497264-499576	==	gene-J5I97_RS14660	NZ_CP071955.1	3083991-3086303
GE000453	Contig00001	499573-500637	==	gene-J5I97_RS14655	NZ_CP071955.1	3082906-3083994
GE000454	Contig00001	500634-501212	==	gene-J5I97_RS14650	NZ_CP071955.1	3082355-3082933
GE000455	Contig00001	501488-502420	==	gene-J5I97_RS14645	NZ_CP071955.1	3081891-3082219
GE000461	Contig00001	504730-505254	==	gene-J5I97_RS14635	NZ_CP071955.1	3081113-3081637
GE000466	Contig00001	511954-512172	==	gene-J5I97_RS14620	NZ_CP071955.1	3077596-3078401
GE000472	Contig00001	517065-519200	==	gene-J5I97_RS14575	NZ_CP071955.1	3066678-3068813
GE000474	Contig00001	520049-520864	==	gene-J5I97_RS14560	NZ_CP071955.1	3064231-3065046
GE000476	Contig00001	521928-523109	==	gene-J5I97_RS14550	NZ_CP071955.1	3062652-3063833
GE000477	Contig00001	523106-523891	==	gene-J5I97_RS14545	NZ_CP071955.1	3061888-3062655
GE000478	Contig00001	523895-524542	==	gene-J5I97_RS14540	NZ_CP071955.1	3061219-3061875
GE000479	Contig00001	524570-525022	==	gene-J5I97_RS14535	NZ_CP071955.1	3060739-3061191
GE000480	Contig00001	525035-525769	==	gene-J5I97_RS14530	NZ_CP071955.1	3059992-3060726
GE000481	Contig00001	526119-526823	==	gene-J5I97_RS14520	NZ_CP071955.1	3059014-3059718
GE000482	Contig00001	527268-527672	==	gene-J5I97_RS14510	NZ_CP071955.1	3058164-3058568
GE000483	Contig00001	527892-528941	==	gene-J5I97_RS14505	NZ_CP071955.1	3056895-3057944
GE000484	Contig00001	528962-529711	==	gene-J5I97_RS14500	NZ_CP071955.1	3056125-3056874
GE000485	Contig00001	529711-530460	==	gene-J5I97_RS14495	NZ_CP071955.1	3055376-3056125
GE000486	Contig00001	530460-531491	==	gene-J5I97_RS14490	NZ_CP071955.1	3054345-3055376
GE000487	Contig00001	531488-531655	==	gene-J5I97_RS20085	NZ_CP071955.1	3054181-3054348
GE000488	Contig00001	531619-532383	==	gene-J5I97_RS14480	NZ_CP071955.1	3053452-3053949
GE000489	Contig00001	532380-532625	==	gene-J5I97_RS14475	NZ_CP071955.1	3053210-3053455
GE000490	Contig00001	532628-533071	==	gene-J5I97_RS14470	NZ_CP071955.1	3052764-3053213
GE000491	Contig00001	533521-535551	==	gene-J5I97_RS14385	NZ_CP071955.1	3032222-3034243
[truncated: 707 more rows]

## Sheet: YM2 VS SHQP01
Supplementary Table S5： Collinear genes between YM2 and SHQP01
YM2 Gene ID	Chr	Location		SHQP01 Gene ID	Chr	Location
GE001549	Contig00001	1672464-1673345	==	gene-K4A87_RS09735	NZ_CP082178.1	2073135-2074262
GE001550	Contig00001	1673545-1673847	==	gene-K4A87_RS09740	NZ_CP082178.1	2074306-2074926
GE001552	Contig00001	1674565-1675344	==	gene-K4A87_RS09745	NZ_CP082178.1	2074974-2075750
GE001553	Contig00001	1675341-1675955	==	gene-K4A87_RS09750	NZ_CP082178.1	2075747-2076361
GE001554	Contig00001	1675974-1676651	==	gene-K4A87_RS09755	NZ_CP082178.1	2076380-2077057
GE001555	Contig00001	1676648-1677427	==	gene-K4A87_RS09760	NZ_CP082178.1	2077054-2077833
GE001556	Contig00001	1677527-1678066	==	gene-K4A87_RS09765	NZ_CP082178.1	2077933-2078478
GE001557	Contig00001	1678279-1679388	==	gene-K4A87_RS09770	NZ_CP082178.1	2078688-2079797
GE001558	Contig00001	1679497-1679988	==	gene-K4A87_RS09775	NZ_CP082178.1	2079906-2080397
GE001559	Contig00001	1679992-1680786	==	gene-K4A87_RS09780	NZ_CP082178.1	2080401-2081195
GE001560	Contig00001	1680783-1681139	==	gene-K4A87_RS09785	NZ_CP082178.1	2081192-2081548
GE001561	Contig00001	1681143-1682435	==	gene-K4A87_RS09790	NZ_CP082178.1	2081552-2082844
GE001562	Contig00001	1682611-1683486	==	gene-K4A87_RS09795	NZ_CP082178.1	2083020-2083853
GE001563	Contig00001	1683692-1685356	==	gene-K4A87_RS09800	NZ_CP082178.1	2084101-2085765
GE001564	Contig00001	1685533-1685772	==	gene-K4A87_RS09805	NZ_CP082178.1	2085945-2086184
GE001565	Contig00001	1685935-1687824	==	gene-K4A87_RS09810	NZ_CP082178.1	2086347-2088236
GE001566	Contig00001	1688128-1689639	==	gene-K4A87_RS09815	NZ_CP082178.1	2088547-2090052
GE001567	Contig00001	1689861-1690619	==	gene-K4A87_RS09820	NZ_CP082178.1	2090278-2091036
GE001568	Contig00001	1690737-1691864	==	gene-K4A87_RS09825	NZ_CP082178.1	2091154-2092266
GE001569	Contig00001	1691874-1692500	==	gene-K4A87_RS09830	NZ_CP082178.1	2092290-2092916
GE001570	Contig00001	1692766-1694106	==	gene-K4A87_RS09835	NZ_CP082178.1	2093185-2094525
GE001571	Contig00001	1694090-1694761	==	gene-K4A87_RS09840	NZ_CP082178.1	2094509-2095180
GE001573	Contig00001	1696331-1697737	==	gene-K4A87_RS09850	NZ_CP082178.1	2095573-2096979
GE001576	Contig00001	1700045-1700851	==	gene-K4A87_RS09870	NZ_CP082178.1	2098126-2098875
GE001577	Contig00001	1700915-1701496	==	gene-K4A87_RS09875	NZ_CP082178.1	2098927-2099520
GE001578	Contig00001	1701493-1702155	==	gene-K4A87_RS09880	NZ_CP082178.1	2099517-2100179
GE001579	Contig00001	1702152-1703471	==	gene-K4A87_RS09885	NZ_CP082178.1	2100176-2101504
GE001580	Contig00001	1703482-1704066	==	gene-K4A87_RS09890	NZ_CP082178.1	2101515-2101899
GE001581	Contig00001	1704109-1705092	==	gene-K4A87_RS09900	NZ_CP082178.1	2102233-2103318
GE001582	Contig00001	1705092-1705541	==	gene-K4A87_RS09910	NZ_CP082178.1	2103723-2104172
GE001583	Contig00001	1705541-1706251	==	gene-K4A87_RS09915	NZ_CP082178.1	2104166-2104882
GE001586	Contig00001	1708181-1710283	==	gene-K4A87_RS09930	NZ_CP082178.1	2105558-2107636
GE001587	Contig00001	1710246-1711760	==	gene-K4A87_RS09935	NZ_CP082178.1	2107623-2109137
GE001590	Contig00001	1714978-1716003	==	gene-K4A87_RS09950	NZ_CP082178.1	2111874-2112899
GE001591	Contig00001	1716090-1717178	==	gene-K4A87_RS09955	NZ_CP082178.1	2112986-2114089
GE001592	Contig00001	1717171-1718274	==	gene-K4A87_RS09960	NZ_CP082178.1	2114082-2115185
GE001593	Contig00001	1718264-1718779	==	gene-K4A87_RS09965	NZ_CP082178.1	2115204-2115560
GE001594	Contig00001	1718742-1719668	==	gene-K4A87_RS09970	NZ_CP082178.1	2115550-2116476
GE001595	Contig00001	1719750-1720400	==	gene-K4A87_RS09975	NZ_CP082178.1	2116557-2117207
GE001596	Contig00001	1720397-1721245	==	gene-K4A87_RS09980	NZ_CP082178.1	2117204-2118052
GE001597	Contig00001	1721290-1721946	==	gene-K4A87_RS09985	NZ_CP082178.1	2118098-2118754
GE001598	Contig00001	1721888-1722706	==	gene-K4A87_RS09990	NZ_CP082178.1	2118696-2119505
GE001599	Contig00001	1722955-1723230	==	gene-K4A87_RS09995	NZ_CP082178.1	2119755-2120030
GE001600	Contig00001	1723395-1723961	==	gene-K4A87_RS10000	NZ_CP082178.1	2120195-2120764
GE001601	Contig00001	1724457-1725182	==	gene-K4A87_RS10010	NZ_CP082178.1	2121272-2121997
GE001602	Contig00001	1725367-1726743	==	gene-K4A87_RS10020	NZ_CP082178.1	2122324-2123700
GE001603	Contig00001	1726804-1728009	==	gene-K4A87_RS10025	NZ_CP082178.1	2123761-2124966
GE001604	Contig00001	1728023-1729564	==	gene-K4A87_RS10030	NZ_CP082178.1	2124980-2126521
GE001605	Contig00001	1729746-1730609	==	gene-K4A87_RS10035	NZ_CP082178.1	2126693-2127556
GE001606	Contig00001	1730626-1732347	==	gene-K4A87_RS10040	NZ_CP082178.1	2127573-2129297
GE001607	Contig00001	1732817-1733545	==	gene-K4A87_RS10045	NZ_CP082178.1	2129810-2130538
GE001608	Contig00001	1733767-1736478	==	gene-K4A87_RS10060	NZ_CP082178.1	2132522-2135209
GE001609	Contig00001	1736688-1737842	==	gene-K4A87_RS10065	NZ_CP082178.1	2135419-2136483
GE001610	Contig00001	1738003-1738689	==	gene-K4A87_RS10075	NZ_CP082178.1	2136743-2137429
GE001611	Contig00001	1738857-1739819	==	gene-K4A87_RS10080	NZ_CP082178.1	2137597-2138559
GE001612	Contig00001	1739816-1742317	==	gene-K4A87_RS10085	NZ_CP082178.1	2138556-2141066
GE001613	Contig00001	1742501-1743232	==	gene-K4A87_RS10105	NZ_CP082178.1	2143743-2144474
GE001614	Contig00001	1743289-1746792	==	gene-K4A87_RS10110	NZ_CP082178.1	2144531-2148034
GE001615	Contig00001	1747004-1747453	==	gene-K4A87_RS10115	NZ_CP082178.1	2148246-2148695
GE001616	Contig00001	1747683-1747913	==	gene-K4A87_RS10120	NZ_CP082178.1	2148920-2149150
GE001617	Contig00001	1747925-1748362	==	gene-K4A87_RS10125	NZ_CP082178.1	2149162-2149599
GE001618	Contig00001	1748687-1749025	==	gene-K4A87_RS10130	NZ_CP082178.1	2149922-2150260
GE001619	Contig00001	1749227-1750621	==	gene-K4A87_RS10135	NZ_CP082178.1	2150472-2151866
GE001621	Contig00001	1750874-1751179	==	gene-K4A87_RS10145	NZ_CP082178.1	2152119-2152424
GE001622	Contig00001	1751176-1751502	==	gene-K4A87_RS10150	NZ_CP082178.1	2152421-2152747
GE001623	Contig00001	1751504-1752046	==	gene-K4A87_RS10155	NZ_CP082178.1	2152749-2153389
GE001624	Contig00001	1752043-1752705	==	gene-K4A87_RS10160	NZ_CP082178.1	2153482-2154144
GE001625	Contig00001	1752791-1753321	==	gene-K4A87_RS10165	NZ_CP082178.1	2154230-2154760
GE001626	Contig00001	1753382-1755511	==	gene-K4A87_RS10170	NZ_CP082178.1	2154820-2156949
GE001627	Contig00001	1755547-1756818	==	gene-K4A87_RS10175	NZ_CP082178.1	2156985-2158256
GE001628	Contig00001	1756988-1758355	==	gene-K4A87_RS10180	NZ_CP082178.1	2158428-2159795
GE001629	Contig00001	1758454-1759899	==	gene-K4A87_RS10185	NZ_CP082178.1	2159894-2161339
GE001630	Contig00001	1760098-1760580	==	gene-K4A87_RS10190	NZ_CP082178.1	2161336-2162022
GE001631	Contig00001	1760705-1761271	==	gene-K4A87_RS10195	NZ_CP082178.1	2162147-2162713
GE001633	Contig00001	1762662-1763627	==	gene-K4A87_RS10200	NZ_CP082178.1	2162943-2163908
GE001634	Contig00001	1763820-1764596	==	gene-K4A87_RS10205	NZ_CP082178.1	2164069-2164845
GE001635	Contig00001	1764811-1766946	==	gene-K4A87_RS10210	NZ_CP082178.1	2165060-2167195
GE001636	Contig00001	1767283-1768242	==	gene-K4A87_RS10215	NZ_CP082178.1	2167531-2168490
GE001637	Contig00001	1768342-1768848	==	gene-K4A87_RS10220	NZ_CP082178.1	2168590-2169096
GE001638	Contig00001	1768889-1769416	==	gene-K4A87_RS10225	NZ_CP082178.1	2169137-2169664
GE001639	Contig00001	1769413-1769904	==	gene-K4A87_RS10230	NZ_CP082178.1	2169661-2170152
GE001640	Contig00001	1769928-1770503	==	gene-K4A87_RS10235	NZ_CP082178.1	2170176-2170751
GE001641	Contig00001	1770779-1771732	==	gene-K4A87_RS10240	NZ_CP082178.1	2171027-2171980
GE001642	Contig00001	1771821-1772693	==	gene-K4A87_RS10245	NZ_CP082178.1	2172069-2172941
GE001643	Contig00001	1772690-1773493	==	gene-K4A87_RS10250	NZ_CP082178.1	2172938-2173741
GE001644	Contig00001	1773615-1774313	==	gene-K4A87_RS10255	NZ_CP082178.1	2173863-2174561
GE001647	Contig00001	1775284-1775664	==	gene-K4A87_RS10265	NZ_CP082178.1	2175543-2175929
GE001648	Contig00001	1775661-1776371	==	gene-K4A87_RS10270	NZ_CP082178.1	2175926-2176594
GE001649	Contig00001	1776549-1778117	==	gene-K4A87_RS10275	NZ_CP082178.1	2176839-2178407
GE001650	Contig00001	1778129-1778809	==	gene-K4A87_RS10280	NZ_CP082178.1	2178419-2179099
GE001652	Contig00001	1779782-1780123	==	gene-K4A87_RS10285	NZ_CP082178.1	2179213-2179533
GE001653	Contig00001	1781060-1782079	==	gene-K4A87_RS10295	NZ_CP082178.1	2180061-2181080
GE001656	Contig00001	1784975-1785949	==	gene-K4A87_RS10305	NZ_CP082178.1	2182618-2183592
GE001657	Contig00001	1785949-1786812	==	gene-K4A87_RS10310	NZ_CP082178.1	2183592-2184455
GE001658	Contig00001	1786835-1787665	==	gene-K4A87_RS10315	NZ_CP082178.1	2184478-2185308
GE001659	Contig00001	1787794-1788504	==	gene-K4A87_RS10320	NZ_CP082178.1	2185437-2186147
GE001660	Contig00001	1788725-1789360	==	gene-K4A87_RS10325	NZ_CP082178.1	2186362-2187003
GE001661	Contig00001	1789595-1789825	==	gene-K4A87_RS10335	NZ_CP082178.1	2187495-2188097
GE001662	Contig00001	1790652-1791401	==	gene-K4A87_RS10340	NZ_CP082178.1	2188239-2188988
GE001664	Contig00001	1791829-1794360	==	gene-K4A87_RS10345	NZ_CP082178.1	2189155-2191677
GE001665	Contig00001	1794765-1796288	==	gene-K4A87_RS10355	NZ_CP082178.1	2191979-2192379
GE001666	Contig00001	1796566-1797714	==	gene-K4A87_RS10360	NZ_CP082178.1	2192629-2193810
GE001667	Contig00001	1797836-1798831	==	gene-K4A87_RS10365	NZ_CP082178.1	2193899-2194894
GE001668	Contig00001	1798828-1799967	==	gene-K4A87_RS10370	NZ_CP082178.1	2194891-2196033
GE001669	Contig00001	1800140-1802893	==	gene-K4A87_RS10375	NZ_CP082178.1	2196206-2198959
GE001670	Contig00001	1803165-1804370	==	gene-K4A87_RS10380	NZ_CP082178.1	2199230-2200435
GE001671	Contig00001	1804367-1805353	==	gene-K4A87_RS10385	NZ_CP082178.1	2200432-2201418
GE001672	Contig00001	1805350-1806660	==	gene-K4A87_RS10390	NZ_CP082178.1	2201415-2202725
GE001673	Contig00001	1806674-1807843	==	gene-K4A87_RS10395	NZ_CP082178.1	2202740-2203909
GE001674	Contig00001	1807993-1808730	==	gene-K4A87_RS10400	NZ_CP082178.1	2204054-2204896
GE001675	Contig00001	1808986-1809693	==	gene-K4A87_RS10405	NZ_CP082178.1	2205049-2205774
GE001676	Contig00001	1809712-1809948	==	gene-K4A87_RS10410	NZ_CP082178.1	2205775-2206011
GE001677	Contig00001	1809941-1811290	==	gene-K4A87_RS10415	NZ_CP082178.1	2206004-2207353
GE001678	Contig00001	1811315-1812286	==	gene-K4A87_RS10420	NZ_CP082178.1	2207378-2208349
GE001679	Contig00001	1812377-1812934	==	gene-K4A87_RS10425	NZ_CP082178.1	2208441-2208998
GE001681	Contig00001	1813316-1813678	==	gene-K4A87_RS10430	NZ_CP082178.1	2209401-2209763
GE001682	Contig00001	1813675-1814550	==	gene-K4A87_RS10435	NZ_CP082178.1	2209760-2210635
GE001683	Contig00001	1814547-1815533	==	gene-K4A87_RS10440	NZ_CP082178.1	2210632-2211618
GE001684	Contig00001	1815543-1815665	==	gene-K4A87_RS10445	NZ_CP082178.1	2211628-2211840
GE001687	Contig00001	1816807-1817256	==	gene-K4A87_RS10450	NZ_CP082178.1	2212034-2212456
GE001693	Contig00001	1819779-1821188	==	gene-K4A87_RS10455	NZ_CP082178.1	2212582-2213991
GE001694	Contig00001	1821586-1822953	==	gene-K4A87_RS10465	NZ_CP082178.1	2214389-2215756
GE001695	Contig00001	1823158-1824639	==	gene-K4A87_RS10505	NZ_CP082178.1	2221533-2223038
GE001696	Contig00001	1824636-1825562	==	gene-K4A87_RS10510	NZ_CP082178.1	2223035-2223961
GE001697	Contig00001	1825743-1828571	==	gene-K4A87_RS10515	NZ_CP082178.1	2224142-2226970
GE001698	Contig00001	1828613-1829827	==	gene-K4A87_RS10520	NZ_CP082178.1	2227012-2228220
GE001699	Contig00001	1829934-1831376	==	gene-K4A87_RS10525	NZ_CP082178.1	2228327-2229769
GE001700	Contig00001	1831433-1832119	==	gene-K4A87_RS10530	NZ_CP082178.1	2229983-2230576
GE001701	Contig00001	1832629-1833231	==	gene-K4A87_RS10535	NZ_CP082178.1	2230925-2231056
GE001702	Contig00001	1833228-1834997	==	gene-K4A87_RS10540	NZ_CP082178.1	2231053-2232822
GE001705	Contig00001	1835702-1837390	==	gene-K4A87_RS10545	NZ_CP082178.1	2233047-2234116
GE001706	Contig00001	1837374-1838459	==	gene-K4A87_RS10555	NZ_CP082178.1	2234426-2235427
GE001707	Contig00001	1838456-1839859	==	gene-K4A87_RS10560	NZ_CP082178.1	2235444-2236817
GE001708	Contig00001	1840341-1840535	==	gene-K4A87_RS10570	NZ_CP082178.1	2237451-2237645
GE001709	Contig00001	1840790-1841917	==	gene-K4A87_RS10575	NZ_CP082178.1	2237896-2239023
GE001710	Contig00001	1841914-1842822	==	gene-K4A87_RS10580	NZ_CP082178.1	2239020-2239928
GE001711	Contig00001	1843090-1844223	==	gene-K4A87_RS10585	NZ_CP082178.1	2240166-2241299
GE001712	Contig00001	1844378-1846303	==	gene-K4A87_RS10590	NZ_CP082178.1	2241454-2243379
GE001713	Contig00001	1846446-1846964	==	gene-K4A87_RS10595	NZ_CP082178.1	2243522-2244040
GE001715	Contig00001	1847081-1848133	==	gene-K4A87_RS10600	NZ_CP082178.1	2244140-2245171
GE001716	Contig00001	1848252-1849916	==	gene-K4A87_RS10605	NZ_CP082178.1	2245310-2246974
GE001717	Contig00001	1850246-1850656	==	gene-K4A87_RS10610	NZ_CP082178.1	2247305-2247715
GE001718	Contig00001	1850761-1851156	==	gene-K4A87_RS10615	NZ_CP082178.1	2247820-2248215
GE001719	Contig00001	1851490-1851765	==	gene-K4A87_RS10620	NZ_CP082178.1	2248556-2248837
GE001720	Contig00001	1851780-1852211	==	gene-K4A87_RS10625	NZ_CP082178.1	2248852-2249283
GE001721	Contig00001	1852272-1852775	==	gene-K4A87_RS10630	NZ_CP082178.1	2249344-2249847
GE001722	Contig00001	1852909-1854201	==	gene-K4A87_RS10635	NZ_CP082178.1	2249977-2252424
GE001741	Contig00001	1873361-1874704	==	gene-K4A87_RS10650	NZ_CP082178.1	2255291-2255929
GE001742	Contig00001	1874752-1875405	==	gene-K4A87_RS10655	NZ_CP082178.1	2256666-2257244
GE001743	Contig00001	1875921-1877006	==	gene-K4A87_RS10665	NZ_CP082178.1	2257819-2258886
GE001744	Contig00001	1877102-1877749	==	gene-K4A87_RS10670	NZ_CP082178.1	2258990-2259790
GE001748	Contig00001	1879269-1881512	==	gene-K4A87_RS10675	NZ_CP082178.1	2259783-2262038
GE001749	Contig00001	1881785-1883089	==	gene-K4A87_RS10685	NZ_CP082178.1	2263606-2264244
GE001750	Contig00001	1883199-1883999	==	gene-K4A87_RS10690	NZ_CP082178.1	2264984-2265772
GE001751	Contig00001	1884549-1885637	==	gene-K4A87_RS10705	NZ_CP082178.1	2267716-2268807
GE001755	Contig00001	1888979-1889575	==	gene-K4A87_RS10725	NZ_CP082178.1	2272126-2272722
GE001759	Contig00001	1892390-1893496	==	gene-K4A87_RS10765	NZ_CP082178.1	2280737-2281804
GE001760	Contig00001	1893592-1894416	==	gene-K4A87_RS10770	NZ_CP082178.1	2281908-2282708
GE001761	Contig00001	1894409-1896862	==	gene-K4A87_RS10775	NZ_CP082178.1	2282701-2285154
GE001762	Contig00001	1896963-1897274	==	gene-K4A87_RS10780	NZ_CP082178.1	2285255-2285566
GE001763	Contig00001	1897267-1897674	==	gene-K4A87_RS10785	NZ_CP082178.1	2285559-2285963
GE001764	Contig00001	1897733-1898563	==	gene-K4A87_RS10790	NZ_CP082178.1	2286022-2286840
GE001765	Contig00001	1898610-1899650	==	gene-K4A87_RS10795	NZ_CP082178.1	2286898-2287938
GE001766	Contig00001	1899665-1900846	==	gene-K4A87_RS10800	NZ_CP082178.1	2287953-2288741
GE001767	Contig00001	1900978-1901610	==	gene-K4A87_RS10805	NZ_CP082178.1	2289131-2289898
GE001768	Contig00001	1901607-1902617	==	gene-K4A87_RS10810	NZ_CP082178.1	2289895-2290905
GE001769	Contig00001	1902743-1903360	==	gene-K4A87_RS10815	NZ_CP082178.1	2291032-2291442
GE001771	Contig00001	1904456-1906477	==	gene-K4A87_RS10830	NZ_CP082178.1	2292411-2294432
GE001775	Contig00001	1908731-1908826	==	gene-K4A87_RS10850	NZ_CP082178.1	2295713-2295865
GE002250	Contig00001	2423769-2425586	==	gene-K4A87_RS15475	NZ_CP082178.1	3253847-3255631
GE002251	Contig00001	2425744-2425944	==	gene-K4A87_RS15480	NZ_CP082178.1	3255835-3256035
GE002252	Contig00001	2425994-2426788	==	gene-K4A87_RS15485	NZ_CP082178.1	3256085-3256879
GE002253	Contig00001	2426949-2427707	==	gene-K4A87_RS15490	NZ_CP082178.1	3257040-3257798
GE002254	Contig00001	2427776-2429638	==	gene-K4A87_RS15495	NZ_CP082178.1	3257867-3259729
GE002255	Contig00001	2430320-2430595	==	gene-K4A87_RS15505	NZ_CP082178.1	3260411-3260686
GE002256	Contig00001	2430692-2431405	==	gene-K4A87_RS15510	NZ_CP082178.1	3260782-3261496
GE002257	Contig00001	2431466-2431897	==	gene-K4A87_RS15515	NZ_CP082178.1	3261557-3261988
GE002259	Contig00001	2432519-2434252	==	gene-K4A87_RS15530	NZ_CP082178.1	3263498-3264142
GE002262	Contig00001	2436043-2436375	==	gene-K4A87_RS15535	NZ_CP082178.1	3264184-3264806
GE002265	Contig00001	2438263-2438841	==	gene-K4A87_RS15555	NZ_CP082178.1	3265798-3266316
GE002266	Contig00001	2439116-2439499	==	gene-K4A87_RS15565	NZ_CP082178.1	3266796-3267179
GE002267	Contig00001	2439685-2440683	==	gene-K4A87_RS15570	NZ_CP082178.1	3267365-3268363
GE002268	Contig00001	2440737-2441363	==	gene-K4A87_RS15575	NZ_CP082178.1	3268417-3269043
GE002269	Contig00001	2441379-2441771	==	gene-K4A87_RS15580	NZ_CP082178.1	3269059-3269451
GE002270	Contig00001	2441782-2442138	==	gene-K4A87_RS15585	NZ_CP082178.1	3269462-3269818
GE002271	Contig00001	2442469-2443836	==	gene-K4A87_RS15590	NZ_CP082178.1	3270149-3271516
GE002272	Contig00001	2443844-2444287	==	gene-K4A87_RS15595	NZ_CP082178.1	3271524-3271967
GE002273	Contig00001	2444292-2444483	==	gene-K4A87_RS15600	NZ_CP082178.1	3271972-3272163
GE002274	Contig00001	2444476-2445018	==	gene-K4A87_RS15605	NZ_CP082178.1	3272156-3272698
GE002275	Contig00001	2445178-2445537	==	gene-K4A87_RS15610	NZ_CP082178.1	3272859-3273218
GE002276	Contig00001	2445627-2446154	==	gene-K4A87_RS15615	NZ_CP082178.1	3273310-3273837
GE002277	Contig00001	2446169-2446567	==	gene-K4A87_RS15620	NZ_CP082178.1	3273853-3274251
GE002278	Contig00001	2446774-2447079	==	gene-K4A87_RS15625	NZ_CP082178.1	3274457-3274762
GE002279	Contig00001	2447098-2447640	==	gene-K4A87_RS15630	NZ_CP082178.1	3274781-3275323
GE002280	Contig00001	2447652-2447969	==	gene-K4A87_RS15635	NZ_CP082178.1	3275335-3275652
GE002281	Contig00001	2447985-2448353	==	gene-K4A87_RS15640	NZ_CP082178.1	3275668-3276036
GE002282	Contig00001	2448368-2448637	==	gene-K4A87_RS15645	NZ_CP082178.1	3276051-3276320
GE002283	Contig00001	2448649-2448834	==	gene-K4A87_RS15650	NZ_CP082178.1	3276332-3276517
GE002284	Contig00001	2448834-2449247	==	gene-K4A87_RS15655	NZ_CP082178.1	3276517-3276930
GE002285	Contig00001	2449253-2449987	==	gene-K4A87_RS15660	NZ_CP082178.1	3276936-3277670
GE002286	Contig00001	2450005-2450340	==	gene-K4A87_RS15665	NZ_CP082178.1	3277688-3278023
GE002287	Contig00001	2450353-2450622	==	gene-K4A87_RS15670	NZ_CP082178.1	3278037-3278306
GE002288	Contig00001	2450629-2451456	==	gene-K4A87_RS15675	NZ_CP082178.1	3278313-3279140
GE002289	Contig00001	2451467-2451766	==	gene-K4A87_RS15680	NZ_CP082178.1	3279151-3279450
GE002290	Contig00001	2451763-2452368	==	gene-K4A87_RS15685	NZ_CP082178.1	3279447-3280052
GE002291	Contig00001	2452381-2453031	==	gene-K4A87_RS15690	NZ_CP082178.1	3280066-3280716
GE002292	Contig00001	2453043-2453354	==	gene-K4A87_RS15695	NZ_CP082178.1	3280728-3281039
GE002293	Contig00001	2453823-2455013	==	gene-K4A87_RS15700	NZ_CP082178.1	3281509-3282699
GE002294	Contig00001	2455062-2457179	==	gene-K4A87_RS15705	NZ_CP082178.1	3282749-3284866
GE002295	Contig00001	2457317-2457784	==	gene-K4A87_RS15710	NZ_CP082178.1	3285004-3285471
GE002296	Contig00001	2457797-2458171	==	gene-K4A87_RS15715	NZ_CP082178.1	3285484-3285858
GE002297	Contig00001	2458394-2462608	==	gene-K4A87_RS15720	NZ_CP082178.1	3286081-3290295
GE002298	Contig00001	2462763-2466914	==	gene-K4A87_RS15725	NZ_CP082178.1	3290450-3294601
GE002299	Contig00001	2467187-2467552	==	gene-K4A87_RS15730	NZ_CP082178.1	3294873-3295238
GE002300	Contig00001	2467608-2468141	==	gene-K4A87_RS15735	NZ_CP082178.1	3295292-3295825
GE002301	Contig00001	2468685-2469383	==	gene-K4A87_RS15740	NZ_CP082178.1	3296372-3297070
GE002302	Contig00001	2469387-2469815	==	gene-K4A87_RS15745	NZ_CP082178.1	3297074-3297502
GE002303	Contig00001	2470015-2470572	==	gene-K4A87_RS15750	NZ_CP082178.1	3297702-3298259
GE002304	Contig00001	2470586-2470996	==	gene-K4A87_RS15755	NZ_CP082178.1	3298273-3298683
GE002305	Contig00001	2471227-2472417	==	gene-K4A87_RS15765	NZ_CP082178.1	3298915-3300105
GE002306	Contig00001	2472919-2474010	==	gene-K4A87_RS15785	NZ_CP082178.1	3300607-3301698
GE002307	Contig00001	2474085-2474669	==	gene-K4A87_RS15790	NZ_CP082178.1	3301773-3302357
GE002308	Contig00001	2474721-2475353	==	gene-K4A87_RS15795	NZ_CP082178.1	3302409-3303041
GE002309	Contig00001	2475464-2476423	==	gene-K4A87_RS15800	NZ_CP082178.1	3303152-3304111
GE002310	Contig00001	2476688-2477575	==	gene-K4A87_RS15810	NZ_CP082178.1	3304342-3305229
GE002311	Contig00001	2477557-2478210	==	gene-K4A87_RS15815	NZ_CP082178.1	3305211-3305864
GE002312	Contig00001	2478207-2479895	==	gene-K4A87_RS15820	NZ_CP082178.1	3305861-3307549
GE002313	Contig00001	2479961-2481259	==	gene-K4A87_RS15825	NZ_CP082178.1	3307615-3308913
GE002314	Contig00001	2481237-2482322	==	gene-K4A87_RS15830	NZ_CP082178.1	3308891-3309976
GE002315	Contig00001	2482319-2484025	==	gene-K4A87_RS15835	NZ_CP082178.1	3309973-3311750
GE002316	Contig00001	2484100-2484618	==	gene-K4A87_RS15840	NZ_CP082178.1	3311760-3312278
GE002317	Contig00001	2484649-2485431	==	gene-K4A87_RS15845	NZ_CP082178.1	3312310-3313092
GE002318	Contig00001	2485413-2486639	==	gene-K4A87_RS15850	NZ_CP082178.1	3313074-3314300
GE002319	Contig00001	2486991-2487602	==	gene-K4A87_RS15860	NZ_CP082178.1	3314651-3315262
GE002320	Contig00001	2487599-2488876	==	gene-K4A87_RS15865	NZ_CP082178.1	3315259-3316536
GE002321	Contig00001	2488988-2489584	==	gene-K4A87_RS15870	NZ_CP082178.1	3316588-3317244
GE002322	Contig00001	2489581-2489925	==	gene-K4A87_RS15875	NZ_CP082178.1	3317241-3317585
GE002323	Contig00001	2490018-2490503	==	gene-K4A87_RS15880	NZ_CP082178.1	3317676-3318161
GE002324	Contig00001	2490508-2490981	==	gene-K4A87_RS15885	NZ_CP082178.1	3318166-3318637
GE002325	Contig00001	2491031-2492731	==	gene-K4A87_RS15890	NZ_CP082178.1	3318687-3320387
GE002328	Contig00001	2494144-2494296	==	gene-K4A87_RS15895	NZ_CP082178.1	3320587-3321451
GE002330	Contig00001	2495415-2496500	==	gene-K4A87_RS15900	NZ_CP082178.1	3321769-3322854
GE002331	Contig00001	2496565-2497119	==	gene-K4A87_RS15905	NZ_CP082178.1	3322920-3323474
GE002332	Contig00001	2497304-2497723	==	gene-K4A87_RS15910	NZ_CP082178.1	3323658-3324077
GE002334	Contig00001	2497927-2498085	==	gene-K4A87_RS15915	NZ_CP082178.1	3324284-3324406
GE002335	Contig00001	2498106-2498771	==	gene-K4A87_RS15920	NZ_CP082178.1	3324576-3325139
GE002336	Contig00001	2498768-2499118	==	gene-K4A87_RS15925	NZ_CP082178.1	3325136-3325486
GE002337	Contig00001	2499124-2499597	==	gene-K4A87_RS15930	NZ_CP082178.1	3325492-3325965
GE002338	Contig00001	2500047-2502401	==	gene-K4A87_RS15940	NZ_CP082178.1	3326517-3328868
GE002339	Contig00001	2503039-2503614	==	gene-K4A87_RS15945	NZ_CP082178.1	3329513-3330088
GE002340	Contig00001	2503629-2504597	==	gene-K4A87_RS15950	NZ_CP082178.1	3330085-3331071
GE002341	Contig00001	2504594-2505145	==	gene-K4A87_RS15955	NZ_CP082178.1	3331068-3331619
GE002342	Contig00001	2505138-2505950	==	gene-K4A87_RS15960	NZ_CP082178.1	3331612-3332397
GE002344	Contig00001	2507458-2508399	==	gene-K4A87_RS15965	NZ_CP082178.1	3332551-3333492
GE002345	Contig00001	2508493-2509353	==	gene-K4A87_RS15970	NZ_CP082178.1	3333582-3334469
GE002346	Contig00001	2509552-2510115	==	gene-K4A87_RS15975	NZ_CP082178.1	3334668-3335231
GE002347	Contig00001	2510337-2511929	==	gene-K4A87_RS15980	NZ_CP082178.1	3335455-3337047
GE002348	Contig00001	2512020-2512961	==	gene-K4A87_RS15985	NZ_CP082178.1	3337138-3338079
GE002349	Contig00001	2513149-2513580	==	gene-K4A87_RS15990	NZ_CP082178.1	3338268-3338695
GE002350	Contig00001	2513650-2514618	==	gene-K4A87_RS15995	NZ_CP082178.1	3338758-3339726
GE002351	Contig00001	2514759-2515409	==	gene-K4A87_RS16000	NZ_CP082178.1	3339867-3340517
GE002356	Contig00001	2517201-2517842	==	gene-K4A87_RS16010	NZ_CP082178.1	3340979-3341194
GE002357	Contig00001	2518077-2519816	==	gene-K4A87_RS16015	NZ_CP082178.1	3341429-3343168
GE002358	Contig00001	2519953-2520345	==	gene-K4A87_RS16020	NZ_CP082178.1	3343525-3343917
GE002359	Contig00001	2520345-2520905	==	gene-K4A87_RS16025	NZ_CP082178.1	3343917-3344477
GE002360	Contig00001	2520942-2521985	==	gene-K4A87_RS16030	NZ_CP082178.1	3344514-3345557
GE002361	Contig00001	2522196-2523305	==	gene-K4A87_RS16035	NZ_CP082178.1	3345650-3346759
GE002362	Contig00001	2523430-2524332	==	gene-K4A87_RS16040	NZ_CP082178.1	3346885-3347787
GE002363	Contig00001	2524415-2525137	==	gene-K4A87_RS16045	NZ_CP082178.1	3347870-3348592
GE002365	Contig00001	2526350-2527351	==	gene-K4A87_RS16060	NZ_CP082178.1	3349758-3350759
GE002366	Contig00001	2527413-2527817	==	gene-K4A87_RS16065	NZ_CP082178.1	3350772-3351200
GE002367	Contig00001	2528008-2528328	==	gene-K4A87_RS16070	NZ_CP082178.1	3351410-3352084
GE002369	Contig00001	2528939-2530120	==	gene-K4A87_RS16075	NZ_CP082178.1	3352350-3353531
GE002371	Contig00001	2531573-2532151	==	gene-K4A87_RS16085	NZ_CP082178.1	3354986-3355564
GE002372	Contig00001	2532155-2532712	==	gene-K4A87_RS16090	NZ_CP082178.1	3355568-3356125
GE002373	Contig00001	2532751-2533659	==	gene-K4A87_RS16095	NZ_CP082178.1	3356164-3357072
GE002374	Contig00001	2533848-2536217	==	gene-K4A87_RS16100	NZ_CP082178.1	3357189-3359630
GE002375	Contig00001	2536214-2537614	==	gene-K4A87_RS16105	NZ_CP082178.1	3359627-3361021
GE002376	Contig00001	2537622-2538590	==	gene-K4A87_RS16110	NZ_CP082178.1	3361026-3361997
GE002377	Contig00001	2538707-2539495	==	gene-K4A87_RS16115	NZ_CP082178.1	3362114-3362902
GE002378	Contig00001	2539532-2539915	==	gene-K4A87_RS16120	NZ_CP082178.1	3362940-3363323
GE002379	Contig00001	2539944-2540888	==	gene-K4A87_RS16125	NZ_CP082178.1	3363352-3364296
GE002380	Contig00001	2540941-2541435	==	gene-K4A87_RS16130	NZ_CP082178.1	3364349-3364843
GE002381	Contig00001	2541432-2541719	==	gene-K4A87_RS16135	NZ_CP082178.1	3364840-3365127
GE002382	Contig00001	2541786-2542580	==	gene-K4A87_RS16140	NZ_CP082178.1	3365194-3365988
GE002383	Contig00001	2542577-2543467	==	gene-K4A87_RS16145	NZ_CP082178.1	3365985-3366875
GE002384	Contig00001	2543521-2544012	==	gene-K4A87_RS16150	NZ_CP082178.1	3366928-3367419
GE002385	Contig00001	2544012-2544899	==	gene-K4A87_RS16155	NZ_CP082178.1	3367419-3368306
GE002386	Contig00001	2545463-2546419	==	gene-K4A87_RS16160	NZ_CP082178.1	3368871-3369827
GE002387	Contig00001	2546510-2547808	==	gene-K4A87_RS16165	NZ_CP082178.1	3369918-3371216
GE002389	Contig00001	2549458-2549691	==	gene-K4A87_RS16175	NZ_CP082178.1	3372873-3373112
GE002391	Contig00001	2550522-2550875	==	gene-K4A87_RS16185	NZ_CP082178.1	3373350-3373703
GE002401	Contig00001	2559587-2560300	==	gene-K4A87_RS16280	NZ_CP082178.1	3393652-3394353
GE002679	Contig00001	2879155-2881473	==	gene-K4A87_RS16200	NZ_CP082178.1	3374353-3376647
GE002680	Contig00001	2881673-2883019	==	gene-K4A87_RS16205	NZ_CP082178.1	3376847-3378193
GE002681	Contig00001	2883268-2884476	==	gene-K4A87_RS16210	NZ_CP082178.1	3378493-3379665
GE002682	Contig00001	2884661-2887336	==	gene-K4A87_RS16215	NZ_CP082178.1	3379879-3382524
GE002691	Contig00001	2891526-2892239	==	gene-K4A87_RS16220	NZ_CP082178.1	3382567-3383436
GE002692	Contig00001	2892420-2893076	==	gene-K4A87_RS16225	NZ_CP082178.1	3383609-3384247
GE002694	Contig00001	2893579-2894628	==	gene-K4A87_RS16270	NZ_CP082178.1	3391225-3392274
GE002695	Contig00001	2894628-2896013	==	gene-K4A87_RS16275	NZ_CP082178.1	3392274-3393659
GE002696	Contig00001	2896006-2896707	==	gene-K4A87_RS16280	NZ_CP082178.1	3393652-3394353
GE002697	Contig00001	2896949-2898142	==	gene-K4A87_RS16285	NZ_CP082178.1	3394588-3395781
GE002698	Contig00001	2898248-2899576	==	gene-K4A87_RS16290	NZ_CP082178.1	3395887-3397215
GE002699	Contig00001	2899680-2900420	==	gene-K4A87_RS16295	NZ_CP082178.1	3397333-3398073
GE002700	Contig00001	2900436-2901575	==	gene-K4A87_RS16305	NZ_CP082178.1	3398340-3399371
GE002701	Contig00001	2901655-2902971	==	gene-K4A87_RS16310	NZ_CP082178.1	3399451-3400767
GE002702	Contig00001	2903241-2905703	==	gene-K4A87_RS16320	NZ_CP082178.1	3401036-3403489
GE002703	Contig00001	2905738-2907657	==	gene-K4A87_RS16325	NZ_CP082178.1	3403524-3405443
GE002704	Contig00001	2907703-2908965	==	gene-K4A87_RS16330	NZ_CP082178.1	3405488-3406750
GE002705	Contig00001	2908965-2910056	==	gene-K4A87_RS16335	NZ_CP082178.1	3406752-3407843
GE002707	Contig00001	2911096-2917251	==	gene-K4A87_RS16340	NZ_CP082178.1	3408066-3409757
GE002711	Contig00001	2920263-2921684	==	gene-K4A87_RS16350	NZ_CP082178.1	3410756-3412177
GE002712	Contig00001	2921681-2923846	==	gene-K4A87_RS16355	NZ_CP082178.1	3412174-3414339
GE002713	Contig00001	2924134-2925405	==	gene-K4A87_RS16360	NZ_CP082178.1	3414629-3415900
GE002714	Contig00001	2925402-2926256	==	gene-K4A87_RS16365	NZ_CP082178.1	3415897-3416550
GE002715	Contig00001	2926343-2927014	==	gene-K4A87_RS16370	NZ_CP082178.1	3416838-3417509
GE002716	Contig00001	2927273-2928049	==	gene-K4A87_RS16385	NZ_CP082178.1	3419375-3420166
GE002717	Contig00001	2928110-2929036	==	gene-K4A87_RS16390	NZ_CP082178.1	3420212-3421138
GE002728	Contig00001	2936227-2936787	==	gene-K4A87_RS16405	NZ_CP082178.1	3423285-3423845
GE002729	Contig00001	2936931-2937200	==	gene-K4A87_RS16410	NZ_CP082178.1	3423930-3424238
GE002732	Contig00001	2937754-2938569	==	gene-K4A87_RS16415	NZ_CP082178.1	3424416-3425231
GE002734	Contig00001	2939139-2939477	==	gene-K4A87_RS16425	NZ_CP082178.1	3425803-3426141
GE002735	Contig00001	2939578-2940408	==	gene-K4A87_RS16430	NZ_CP082178.1	3426195-3427025
GE002737	Contig00001	2940790-2941899	==	gene-K4A87_RS16435	NZ_CP082178.1	3427209-3428318
GE002738	Contig00001	2941966-2942241	==	gene-K4A87_RS16440	NZ_CP082178.1	3428385-3428660
GE002739	Contig00001	2942542-2945040	==	gene-K4A87_RS16450	NZ_CP082178.1	3429105-3432683
GE002741	Contig00001	2946925-2948079	==	gene-K4A87_RS16455	NZ_CP082178.1	3433033-3434187
GE002742	Contig00001	2948082-2949110	==	gene-K4A87_RS16460	NZ_CP082178.1	3434190-3435218
GE002743	Contig00001	2949116-2950213	==	gene-K4A87_RS16465	NZ_CP082178.1	3435224-3436291
GE002744	Contig00001	2950224-2951501	==	gene-K4A87_RS16470	NZ_CP082178.1	3436332-3437609
GE002745	Contig00001	2951546-2952301	==	gene-K4A87_RS16475	NZ_CP082178.1	3437655-3438410
GE002747	Contig00001	2953316-2953582	==	gene-K4A87_RS16485	NZ_CP082178.1	3439367-3439897
GE002750	Contig00001	2955365-2956081	==	gene-K4A87_RS16515	NZ_CP082178.1	3444765-3445483
GE002751	Contig00001	2956229-2956546	==	gene-K4A87_RS16520	NZ_CP082178.1	3445480-3445928
GE002753	Contig00001	2956804-2957379	==	gene-K4A87_RS16530	NZ_CP082178.1	3446347-3446760
GE002754	Contig00001	2957376-2958560	==	gene-K4A87_RS16535	NZ_CP082178.1	3446748-3448001
GE002755	Contig00001	2958628-2959365	==	gene-K4A87_RS16540	NZ_CP082178.1	3448000-3448737
GE002756	Contig00001	2959553-2960071	==	gene-K4A87_RS16545	NZ_CP082178.1	3448925-3449443
GE002757	Contig00001	2960163-2961665	==	gene-K4A87_RS16550	NZ_CP082178.1	3449535-3451037
GE002758	Contig00001	2961669-2962109	==	gene-K4A87_RS16555	NZ_CP082178.1	3451041-3451481
GE002759	Contig00001	2962106-2963917	==	gene-K4A87_RS16560	NZ_CP082178.1	3451478-3453289
GE002760	Contig00001	2964205-2964576	==	gene-K4A87_RS16570	NZ_CP082178.1	3453722-3454099
GE002761	Contig00001	2964728-2965786	==	gene-K4A87_RS16575	NZ_CP082178.1	3454251-3455309
GE002762	Contig00001	2965994-2966935	==	gene-K4A87_RS16580	NZ_CP082178.1	3455520-3456461
GE002763	Contig00001	2966945-2968360	==	gene-K4A87_RS16585	NZ_CP082178.1	3456482-3457786
GE002764	Contig00001	2968458-2968838	==	gene-K4A87_RS16590	NZ_CP082178.1	3457983-3458363
GE002765	Contig00001	2968964-2969689	==	gene-K4A87_RS16595	NZ_CP082178.1	3458489-3459274
GE002767	Contig00001	2971252-2972655	==	gene-K4A87_RS16610	NZ_CP082178.1	3460591-3461994
GE002769	Contig00001	2973426-2975609	==	gene-K4A87_RS16620	NZ_CP082178.1	3462521-3464680
GE002770	Contig00001	2975942-2976217	==	gene-K4A87_RS16660	NZ_CP082178.1	3473911-3474342
GE002772	Contig00001	2976537-2977061	==	gene-K4A87_RS16670	NZ_CP082178.1	3475825-3476505
GE002775	Contig00001	2978415-2979452	==	gene-K4A87_RS16675	NZ_CP082178.1	3477314-3478369
GE002776	Contig00001	2979465-2980073	==	gene-K4A87_RS16680	NZ_CP082178.1	3478383-3479081
GE002777	Contig00001	2980151-2980507	==	gene-K4A87_RS16685	NZ_CP082178.1	3479069-3479347
GE002778	Contig00001	2980683-2981744	==	gene-K4A87_RS16690	NZ_CP082178.1	3479618-3480679
GE002780	Contig00001	2981878-2983080	==	gene-K4A87_RS16695	NZ_CP082178.1	3480810-3482012
GE002781	Contig00001	2983342-2984754	==	gene-K4A87_RS16700	NZ_CP082178.1	3482275-3483684
GE002782	Contig00001	2984751-2985890	==	gene-K4A87_RS16705	NZ_CP082178.1	3483681-3484829
GE002783	Contig00001	2986331-2987728	==	gene-K4A87_RS16710	NZ_CP082178.1	3485172-3486569
GE002784	Contig00001	2988049-2989167	==	gene-K4A87_RS16715	NZ_CP082178.1	3486864-3487982
GE002785	Contig00001	2989164-2991224	==	gene-K4A87_RS16720	NZ_CP082178.1	3487979-3490039
GE002786	Contig00001	2991228-2991713	==	gene-K4A87_RS16725	NZ_CP082178.1	3490043-3490528
GE002787	Contig00001	2991710-2992945	==	gene-K4A87_RS16730	NZ_CP082178.1	3490525-3491766
GE002788	Contig00001	2993106-2994152	==	gene-K4A87_RS16735	NZ_CP082178.1	3491926-3492972
GE002789	Contig00001	2994436-2995368	==	gene-K4A87_RS16740	NZ_CP082178.1	3493256-3494188
GE002790	Contig00001	2995550-2996173	==	gene-K4A87_RS16750	NZ_CP082178.1	3494522-3495133
GE002791	Contig00001	2996176-2996895	==	gene-K4A87_RS16755	NZ_CP082178.1	3495148-3495867
GE002792	Contig00001	2997181-2999115	==	gene-K4A87_RS16760	NZ_CP082178.1	3496132-3498093
GE002793	Contig00001	2999190-3000080	==	gene-K4A87_RS16765	NZ_CP082178.1	3498168-3499058
GE002794	Contig00001	3000274-3001035	==	gene-K4A87_RS16770	NZ_CP082178.1	3499252-3500013
GE002795	Contig00001	3001065-3001406	==	gene-K4A87_RS16775	NZ_CP082178.1	3500101-3501750
GE002797	Contig00001	3003696-3003851	==	gene-K4A87_RS16780	NZ_CP082178.1	3501747-3502826
GE002798	Contig00001	3004177-3004632	==	gene-K4A87_RS16790	NZ_CP082178.1	3503352-3503807
GE002800	Contig00001	3005186-3006553	==	gene-K4A87_RS16795	NZ_CP082178.1	3504098-3505465
GE002801	Contig00001	3006665-3007216	==	gene-K4A87_RS16800	NZ_CP082178.1	3505577-3506128
GE002802	Contig00001	3007597-3008514	==	gene-K4A87_RS16805	NZ_CP082178.1	3506510-3507427
GE002803	Contig00001	3008571-3009257	==	gene-K4A87_RS16810	NZ_CP082178.1	3507484-3508170
GE002804	Contig00001	3009257-3010108	==	gene-K4A87_RS16815	NZ_CP082178.1	3508170-3509021
GE002805	Contig00001	3010098-3010352	==	gene-K4A87_RS16820	NZ_CP082178.1	3509011-3509265
GE002806	Contig00001	3011339-3013453	==	gene-K4A87_RS16855	NZ_CP082178.1	3516554-3518668
GE002807	Contig00001	3013551-3014747	==	gene-K4A87_RS16860	NZ_CP082178.1	3518778-3519998
GE002810	Contig00001	3017843-3018154	==	gene-K4A87_RS16880	NZ_CP082178.1	3524002-3524313
GE002811	Contig00001	3018378-3018947	==	gene-K4A87_RS16885	NZ_CP082178.1	3524533-3525102
GE002812	Contig00001	3019212-3020177	==	gene-K4A87_RS16890	NZ_CP082178.1	3525493-3526458
GE002813	Contig00001	3020468-3021268	==	gene-K4A87_RS16895	NZ_CP082178.1	3526753-3527553
GE002815	Contig00001	3021432-3022346	==	gene-K4A87_RS16900	NZ_CP082178.1	3527713-3528627
GE002816	Contig00001	3022425-3023156	==	gene-K4A87_RS16905	NZ_CP082178.1	3528706-3529437
GE002818	Contig00001	3023579-3024244	==	gene-K4A87_RS16915	NZ_CP082178.1	3529841-3530509
GE002819	Contig00001	3024397-3026334	==	gene-K4A87_RS16920	NZ_CP082178.1	3530659-3532596
GE002820	Contig00001	3026933-3028420	==	gene-K4A87_RS16935	NZ_CP082178.1	3533341-3534828
GE002821	Contig00001	3028629-3030035	==	gene-K4A87_RS16940	NZ_CP082178.1	3535040-3536470
GE002826	Contig00001	3034692-3037583	==	gene-K4A87_RS16950	NZ_CP082178.1	3539967-3542849
GE002827	Contig00001	3037610-3038878	==	gene-K4A87_RS16955	NZ_CP082178.1	3542933-3543943
GE002828	Contig00001	3038956-3039558	==	gene-K4A87_RS16960	NZ_CP082178.1	3544218-3544973
GE002830	Contig00001	3039919-3040359	==	gene-K4A87_RS16965	NZ_CP082178.1	3545080-3545856
GE002831	Contig00001	3040913-3042586	==	gene-K4A87_RS16970	NZ_CP082178.1	3546203-3547876
GE002832	Contig00001	3042974-3043669	==	gene-K4A87_RS16975	NZ_CP082178.1	3548275-3548970
GE002834	Contig00001	3044217-3045128	==	gene-K4A87_RS16985	NZ_CP082178.1	3549520-3550431
GE002835	Contig00001	3045374-3046483	==	gene-K4A87_RS16990	NZ_CP082178.1	3550676-3551707
GE002836	Contig00001	3046643-3048001	==	gene-K4A87_RS16995	NZ_CP082178.1	3551937-3553313
GE002837	Contig00001	3048621-3048836	==	gene-K4A87_RS17005	NZ_CP082178.1	3555590-3555808
GE002838	Contig00001	3049255-3049557	==	gene-K4A87_RS17015	NZ_CP082178.1	3556226-3557101
GE002840	Contig00001	3050304-3051233	==	gene-K4A87_RS17020	NZ_CP082178.1	3557272-3558201
GE002841	Contig00001	3051442-3052533	==	gene-K4A87_RS17025	NZ_CP082178.1	3558410-3559501
GE002842	Contig00001	3052816-3055140	==	gene-K4A87_RS17030	NZ_CP082178.1	3559783-3562107
GE002843	Contig00001	3056030-3057616	==	gene-K4A87_RS17045	NZ_CP082178.1	3563000-3564586
GE001905	Contig00001	2060658-2060867	==	gene-K4A87_RS11090	NZ_CP082178.1	2342207-2342428
GE001923	Contig00001	2077353-2079215	==	gene-K4A87_RS11175	NZ_CP082178.1	2360840-2362681
GE001924	Contig00001	2079314-2080408	==	gene-K4A87_RS11180	NZ_CP082178.1	2362802-2363896
GE001926	Contig00001	2081434-2081610	==	gene-K4A87_RS11185	NZ_CP082178.1	2364067-2364243
GE001927	Contig00001	2081837-2082238	==	gene-K4A87_RS11190	NZ_CP082178.1	2364466-2364867
GE001928	Contig00001	2082566-2082742	==	gene-K4A87_RS11205	NZ_CP082178.1	2366661-2366837
GE001929	Contig00001	2083000-2083620	==	gene-K4A87_RS11210	NZ_CP082178.1	2367097-2367717
GE001930	Contig00001	2083560-2087954	==	gene-K4A87_RS11215	NZ_CP082178.1	2367657-2372110
GE001931	Contig00001	2088189-2088533	==	gene-K4A87_RS11220	NZ_CP082178.1	2372309-2372689
GE001932	Contig00001	2088747-2089187	==	gene-K4A87_RS11225	NZ_CP082178.1	2372904-2373344
GE001933	Contig00001	2089266-2089901	==	gene-K4A87_RS11230	NZ_CP082178.1	2373423-2374058
GE001934	Contig00001	2090067-2090825	==	gene-K4A87_RS11235	NZ_CP082178.1	2374224-2374982
GE001935	Contig00001	2090818-2092077	==	gene-K4A87_RS11240	NZ_CP082178.1	2374975-2376234
GE001936	Contig00001	2092077-2092721	==	gene-K4A87_RS11245	NZ_CP082178.1	2376234-2376878
GE001937	Contig00001	2093104-2094090	==	gene-K4A87_RS11250	NZ_CP082178.1	2377261-2378253
GE001939	Contig00001	2094540-2096009	==	gene-K4A87_RS11255	NZ_CP082178.1	2378498-2379967
GE001946	Contig00001	2102554-2102865	==	gene-K4A87_RS11260	NZ_CP082178.1	2379992-2380577
GE001968	Contig00001	2127570-2128256	==	gene-K4A87_RS11270	NZ_CP082178.1	2381183-2382327
GE001970	Contig00001	2129143-2129868	==	gene-K4A87_RS11275	NZ_CP082178.1	2382442-2383167
GE001971	Contig00001	2130068-2131486	==	gene-K4A87_RS11280	NZ_CP082178.1	2383460-2384878
GE001972	Contig00001	2131588-2133015	==	gene-K4A87_RS11285	NZ_CP082178.1	2384980-2386407
GE001973	Contig00001	2133236-2133790	==	gene-K4A87_RS11290	NZ_CP082178.1	2386629-2387183
GE001974	Contig00001	2133870-2135810	==	gene-K4A87_RS11295	NZ_CP082178.1	2387263-2389203
GE001975	Contig00001	2135833-2136486	==	gene-K4A87_RS11300	NZ_CP082178.1	2389226-2389864
GE001976	Contig00001	2136635-2137063	==	gene-K4A87_RS11310	NZ_CP082178.1	2390476-2390859
GE001977	Contig00001	2137492-2138280	==	gene-K4A87_RS11320	NZ_CP082178.1	2391227-2392018
GE001978	Contig00001	2138426-2138641	==	gene-K4A87_RS11325	NZ_CP082178.1	2392165-2392380
GE001979	Contig00001	2138641-2139408	==	gene-K4A87_RS11330	NZ_CP082178.1	2392380-2393147
GE001980	Contig00001	2139452-2140282	==	gene-K4A87_RS11335	NZ_CP082178.1	2393191-2394021
GE001981	Contig00001	2140345-2140773	==	gene-K4A87_RS11340	NZ_CP082178.1	2394084-2394512
GE001982	Contig00001	2140904-2141386	==	gene-K4A87_RS11345	NZ_CP082178.1	2394642-2395124
GE001983	Contig00001	2141526-2141741	==	gene-K4A87_RS11350	NZ_CP082178.1	2395266-2395481
GE001985	Contig00001	2141969-2142454	==	gene-K4A87_RS11355	NZ_CP082178.1	2395714-2396199
GE001986	Contig00001	2142467-2143123	==	gene-K4A87_RS11360	NZ_CP082178.1	2396252-2396460
GE001988	Contig00001	2144172-2144885	==	gene-K4A87_RS11375	NZ_CP082178.1	2397057-2397323
GE001990	Contig00001	2145295-2146815	==	gene-K4A87_RS11380	NZ_CP082178.1	2397651-2399171
GE001991	Contig00001	2147026-2148903	==	gene-K4A87_RS11390	NZ_CP082178.1	2399526-2401406
GE001992	Contig00001	2149099-2149878	==	gene-K4A87_RS11395	NZ_CP082178.1	2401596-2402375
GE001994	Contig00001	2150837-2151343	==	gene-K4A87_RS11400	NZ_CP082178.1	2402476-2402982
GE001995	Contig00001	2151843-2153846	==	gene-K4A87_RS11405	NZ_CP082178.1	2403287-2404170
GE001996	Contig00001	2153947-2154456	==	gene-K4A87_RS11420	NZ_CP082178.1	2404318-2404818
GE001997	Contig00001	2154514-2155359	==	gene-K4A87_RS11425	NZ_CP082178.1	2404885-2405730
GE001998	Contig00001	2155409-2155678	==	gene-K4A87_RS11430	NZ_CP082178.1	2405781-2406065
GE001999	Contig00001	2155907-2156107	==	gene-K4A87_RS11435	NZ_CP082178.1	2406280-2406480
GE002000	Contig00001	2156251-2156859	==	gene-K4A87_RS11440	NZ_CP082178.1	2406625-2407233
GE002001	Contig00001	2156867-2158432	==	gene-K4A87_RS11445	NZ_CP082178.1	2407241-2408806
GE002003	Contig00001	2159339-2160508	==	gene-K4A87_RS11450	NZ_CP082178.1	2408929-2410062
GE002004	Contig00001	2161258-2161434	==	gene-K4A87_RS11465	NZ_CP082178.1	2410783-2411002
GE002005	Contig00001	2161406-2162986	==	gene-K4A87_RS11470	NZ_CP082178.1	2411007-2412587
GE002006	Contig00001	2162993-2164186	==	gene-K4A87_RS11475	NZ_CP082178.1	2412594-2413787
GE002007	Contig00001	2164197-2165711	==	gene-K4A87_RS11480	NZ_CP082178.1	2413798-2415312
GE002008	Contig00001	2165708-2166148	==	gene-K4A87_RS11485	NZ_CP082178.1	2415309-2415749
GE002009	Contig00001	2166597-2168840	==	gene-K4A87_RS11495	NZ_CP082178.1	2416196-2418439
GE002011	Contig00001	2169236-2169721	==	gene-K4A87_RS11500	NZ_CP082178.1	2418835-2419320
GE002013	Contig00001	2170722-2173139	==	gene-K4A87_RS11505	NZ_CP082178.1	2419468-2421885
GE002014	Contig00001	2173481-2175622	==	gene-K4A87_RS11510	NZ_CP082178.1	2422230-2423410
GE002015	Contig00001	2175936-2176985	==	gene-K4A87_RS11515	NZ_CP082178.1	2423877-2424926
GE002016	Contig00001	2177043-2178737	==	gene-K4A87_RS11520	NZ_CP082178.1	2424991-2426685
GE002017	Contig00001	2179031-2180161	==	gene-K4A87_RS11525	NZ_CP082178.1	2426979-2428109
GE002018	Contig00001	2180372-2180728	==	gene-K4A87_RS11535	NZ_CP082178.1	2428465-2428821
GE002019	Contig00001	2180952-2182121	==	gene-K4A87_RS11540	NZ_CP082178.1	2429035-2430192
GE002020	Contig00001	2182142-2184751	==	gene-K4A87_RS11545	NZ_CP082178.1	2430224-2432833
GE002021	Contig00001	2184748-2185524	==	gene-K4A87_RS11550	NZ_CP082178.1	2432830-2433606
GE002022	Contig00001	2185845-2186369	==	gene-K4A87_RS11555	NZ_CP082178.1	2433927-2434451
GE002023	Contig00001	2186378-2187148	==	gene-K4A87_RS11560	NZ_CP082178.1	2434460-2435230
GE002024	Contig00001	2187165-2189513	==	gene-K4A87_RS11565	NZ_CP082178.1	2435247-2437595
GE002026	Contig00001	2190593-2190937	==	gene-K4A87_RS11575	NZ_CP082178.1	2438675-2439001
GE002028	Contig00001	2191948-2192766	==	gene-K4A87_RS11585	NZ_CP082178.1	2440018-2440836
GE002029	Contig00001	2192936-2193814	==	gene-K4A87_RS11590	NZ_CP082178.1	2441007-2441885
GE002030	Contig00001	2194116-2194553	==	gene-K4A87_RS11595	NZ_CP082178.1	2442189-2442553
GE002031	Contig00001	2194791-2195513	==	gene-K4A87_RS11600	NZ_CP082178.1	2442788-2443510
GE002032	Contig00001	2195862-2196419	==	gene-K4A87_RS11605	NZ_CP082178.1	2443859-2444416
GE002033	Contig00001	2196437-2197198	==	gene-K4A87_RS11610	NZ_CP082178.1	2444434-2445195
GE002034	Contig00001	2197195-2198016	==	gene-K4A87_RS11615	NZ_CP082178.1	2445192-2446013
GE002035	Contig00001	2198019-2199209	==	gene-K4A87_RS11620	NZ_CP082178.1	2446016-2447206
GE002036	Contig00001	2199236-2200582	==	gene-K4A87_RS11625	NZ_CP082178.1	2447233-2448576
GE002037	Contig00001	2200579-2203032	==	gene-K4A87_RS11630	NZ_CP082178.1	2448660-2451026
GE002038	Contig00001	2203116-2203307	==	gene-K4A87_RS11635	NZ_CP082178.1	2451110-2451301
GE002039	Contig00001	2203436-2204449	==	gene-K4A87_RS11640	NZ_CP082178.1	2451430-2452443
GE002040	Contig00001	2204446-2204907	==	gene-K4A87_RS11645	NZ_CP082178.1	2452440-2452901
GE002042	Contig00001	2205719-2207008	==	gene-K4A87_RS11655	NZ_CP082178.1	2453773-2454963
GE002043	Contig00001	2207005-2207742	==	gene-K4A87_RS11660	NZ_CP082178.1	2454999-2455736
GE002045	Contig00001	2207967-2211551	==	gene-K4A87_RS11665	NZ_CP082178.1	2455952-2459530
GE002046	Contig00001	2211694-2212653	==	gene-K4A87_RS11670	NZ_CP082178.1	2459680-2460639
GE002047	Contig00001	2212813-2213259	==	gene-K4A87_RS11675	NZ_CP082178.1	2460799-2461245
GE002048	Contig00001	2213334-2213942	==	gene-K4A87_RS11680	NZ_CP082178.1	2461320-2461922
GE002052	Contig00001	2217165-2217761	==	gene-K4A87_RS11730	NZ_CP082178.1	2472647-2474617
GE002053	Contig00001	2217922-2218428	==	gene-K4A87_RS11735	NZ_CP082178.1	2474642-2475148
GE002054	Contig00001	2218485-2220971	==	gene-K4A87_RS11740	NZ_CP082178.1	2475310-2477685
GE002055	Contig00001	2221119-2224016	==	gene-K4A87_RS11745	NZ_CP082178.1	2477833-2480730
GE002056	Contig00001	2224369-2224704	==	gene-K4A87_RS11750	NZ_CP082178.1	2481106-2481370
GE002057	Contig00001	2224756-2225715	==	gene-K4A87_RS11755	NZ_CP082178.1	2481475-2483061
GE002059	Contig00001	2225914-2231781	==	gene-K4A87_RS11785	NZ_CP082178.1	2489860-2495520
GE002062	Contig00001	2236431-2238788	==	gene-K4A87_RS11790	NZ_CP082178.1	2495730-2498093
GE002063	Contig00001	2239254-2240822	==	gene-K4A87_RS11805	NZ_CP082178.1	2499749-2500492
GE002064	Contig00001	2241038-2241334	==	gene-K4A87_RS11840	NZ_CP082178.1	2506133-2506429
GE002066	Contig00001	2242715-2243557	==	gene-K4A87_RS11845	NZ_CP082178.1	2506652-2508289
GE002070	Contig00001	2245511-2247841	==	gene-K4A87_RS11850	NZ_CP082178.1	2508289-2510627
GE002071	Contig00001	2247831-2249417	==	gene-K4A87_RS11855	NZ_CP082178.1	2510617-2512203
GE002072	Contig00001	2249473-2251335	==	gene-K4A87_RS11860	NZ_CP082178.1	2512259-2514121
GE002074	Contig00001	2253269-2254468	==	gene-K4A87_RS11870	NZ_CP082178.1	2516028-2517227
GE002075	Contig00001	2254465-2256060	==	gene-K4A87_RS11875	NZ_CP082178.1	2517224-2518819
GE002076	Contig00001	2256263-2257168	==	gene-K4A87_RS11880	NZ_CP082178.1	2519021-2519926
GE002077	Contig00001	2257165-2258478	==	gene-K4A87_RS11885	NZ_CP082178.1	2519923-2521236
GE002078	Contig00001	2258471-2258716	==	gene-K4A87_RS11890	NZ_CP082178.1	2521229-2521474
GE002079	Contig00001	2258713-2259864	==	gene-K4A87_RS11895	NZ_CP082178.1	2521471-2522622
GE002080	Contig00001	2259903-2260841	==	gene-K4A87_RS11900	NZ_CP082178.1	2522661-2523599
GE002081	Contig00001	2261002-2261718	==	gene-K4A87_RS11905	NZ_CP082178.1	2523760-2524476
GE002082	Contig00001	2261889-2263565	==	gene-K4A87_RS11910	NZ_CP082178.1	2524684-2526324
GE002083	Contig00001	2263613-2264686	==	gene-K4A87_RS11915	NZ_CP082178.1	2526372-2527445
GE002084	Contig00001	2264848-2265126	==	gene-K4A87_RS11920	NZ_CP082178.1	2527608-2527886
GE003673	Contig00001	3953268-3954767	==	gene-K4A87_RS01495	NZ_CP082178.1	319545-321044
GE003674	Contig00001	3954909-3955730	==	gene-K4A87_RS01500	NZ_CP082178.1	321185-322006
GE003676	Contig00001	3955909-3957420	==	gene-K4A87_RS01505	NZ_CP082178.1	322185-323696
GE003677	Contig00001	3957648-3958475	==	gene-K4A87_RS01510	NZ_CP082178.1	323923-324750
GE003679	Contig00001	3959453-3960313	==	gene-K4A87_RS01530	NZ_CP082178.1	325797-326657
GE003682	Contig00001	3961829-3963733	==	gene-K4A87_RS01535	NZ_CP082178.1	327000-328901
GE003683	Contig00001	3964314-3964787	==	gene-K4A87_RS01540	NZ_CP082178.1	329498-329971
GE003684	Contig00001	3964946-3965905	==	gene-K4A87_RS01545	NZ_CP082178.1	330130-331089
GE003685	Contig00001	3965890-3966507	==	gene-K4A87_RS01550	NZ_CP082178.1	331074-331691
GE003687	Contig00001	3967065-3967970	==	gene-K4A87_RS01560	NZ_CP082178.1	331985-332890
GE003688	Contig00001	3968233-3969117	==	gene-K4A87_RS01565	NZ_CP082178.1	333145-334029
GE003690	Contig00001	3969620-3970321	==	gene-K4A87_RS01570	NZ_CP082178.1	334312-334894
GE003691	Contig00001	3970396-3971157	==	gene-K4A87_RS01575	NZ_CP082178.1	334939-335700
GE003692	Contig00001	3971287-3971526	==	gene-K4A87_RS01580	NZ_CP082178.1	335769-336131
GE003693	Contig00001	3971710-3972915	==	gene-K4A87_RS01585	NZ_CP082178.1	336272-337477
GE003694	Contig00001	3973007-3974041	==	gene-K4A87_RS01590	NZ_CP082178.1	337511-338602
GE003695	Contig00001	3974091-3974816	==	gene-K4A87_RS01595	NZ_CP082178.1	338652-339377
GE003696	Contig00001	3975045-3975950	==	gene-K4A87_RS01600	NZ_CP082178.1	339558-340463
GE003697	Contig00001	3976636-3976977	==	gene-K4A87_RS01640	NZ_CP082178.1	348156-348497
GE003698	Contig00001	3977332-3979761	==	gene-K4A87_RS01645	NZ_CP082178.1	348855-351278
GE003699	Contig00001	3979946-3981664	==	gene-K4A87_RS01650	NZ_CP082178.1	351464-353188
GE003700	Contig00001	3981913-3982851	==	gene-K4A87_RS01655	NZ_CP082178.1	353431-354369
GE003701	Contig00001	3983229-3984623	==	gene-K4A87_RS01660	NZ_CP082178.1	354817-356130
GE003702	Contig00001	3984728-3986356	==	gene-K4A87_RS01665	NZ_CP082178.1	356229-357857
GE003703	Contig00001	3986901-3988430	==	gene-K4A87_RS01670	NZ_CP082178.1	358364-359947
GE003704	Contig00001	3988427-3990658	==	gene-K4A87_RS01675	NZ_CP082178.1	359944-362175
GE003706	Contig00001	3992415-3994349	==	gene-K4A87_RS01685	NZ_CP082178.1	363932-365866
GE003707	Contig00001	3994346-3996949	==	gene-K4A87_RS01690	NZ_CP082178.1	365863-368466
GE003708	Contig00001	3996963-3997148	==	gene-K4A87_RS01695	NZ_CP082178.1	368480-368665
GE003710	Contig00001	3999579-4000211	==	gene-K4A87_RS01710	NZ_CP082178.1	371096-371728
GE003713	Contig00001	4001598-4003472	==	gene-K4A87_RS01730	NZ_CP082178.1	378413-383683
GE003716	Contig00001	4006624-4007388	==	gene-K4A87_RS01765	NZ_CP082178.1	393140-394265
GE003718	Contig00001	4008086-4010419	==	gene-K4A87_RS01805	NZ_CP082178.1	400889-403222
GE003719	Contig00001	4010425-4010814	==	gene-K4A87_RS01810	NZ_CP082178.1	403228-403560
GE003723	Contig00001	4013541-4013828	==	gene-K4A87_RS01820	NZ_CP082178.1	404176-404463
GE003724	Contig00001	4013970-4015610	==	gene-K4A87_RS01825	NZ_CP082178.1	404608-406248
GE003725	Contig00001	4016290-4018425	==	gene-K4A87_RS01855	NZ_CP082178.1	414866-416971
GE003727	Contig00001	4021034-4021246	==	gene-K4A87_RS01865	NZ_CP082178.1	419641-419855
GE003728	Contig00001	4021854-4022927	==	gene-K4A87_RS01880	NZ_CP082178.1	420614-421687
GE003730	Contig00001	4025051-4027258	==	gene-K4A87_RS01885	NZ_CP082178.1	422260-424656
GE003731	Contig00001	4027482-4028402	==	gene-K4A87_RS01890	NZ_CP082178.1	424930-425223
GE003732	Contig00001	4028399-4028917	==	gene-K4A87_RS01895	NZ_CP082178.1	425226-425420
GE003733	Contig00001	4029081-4031897	==	gene-K4A87_RS01900	NZ_CP082178.1	425595-428411
GE003734	Contig00001	4032002-4032508	==	gene-K4A87_RS01905	NZ_CP082178.1	428535-429041
GE003735	Contig00001	4032691-4033752	==	gene-K4A87_RS01910	NZ_CP082178.1	429488-430435
GE003736	Contig00001	4033775-4034365	==	gene-K4A87_RS01915	NZ_CP082178.1	430573-431163
GE003737	Contig00001	4034599-4035333	==	gene-K4A87_RS01920	NZ_CP082178.1	431391-432143
GE003749	Contig00001	4042866-4043786	==	gene-K4A87_RS01930	NZ_CP082178.1	432546-432746
GE003752	Contig00001	4045921-4046340	==	gene-K4A87_RS01945	NZ_CP082178.1	433873-434292
GE003753	Contig00001	4046337-4046768	==	gene-K4A87_RS01950	NZ_CP082178.1	434289-434720
GE003754	Contig00001	4046765-4048846	==	gene-K4A87_RS01955	NZ_CP082178.1	434717-436798
GE003755	Contig00001	4048943-4049611	==	gene-K4A87_RS01960	NZ_CP082178.1	436964-437563
GE003758	Contig00001	4050662-4051789	==	gene-K4A87_RS01965	NZ_CP082178.1	437759-438889
GE003759	Contig00001	4052253-4054940	==	gene-K4A87_RS01970	NZ_CP082178.1	439346-442033
GE003769	Contig00001	4060805-4061281	==	gene-K4A87_RS01990	NZ_CP082178.1	445128-445452
GE003773	Contig00001	4065530-4065742	==	gene-K4A87_RS02000	NZ_CP082178.1	445757-445993
GE003775	Contig00001	4066810-4067550	==	gene-K4A87_RS02020	NZ_CP082178.1	448831-449553
GE003776	Contig00001	4067547-4068983	==	gene-K4A87_RS02025	NZ_CP082178.1	449550-450986
GE003777	Contig00001	4068983-4070251	==	gene-K4A87_RS02030	NZ_CP082178.1	450986-452254
GE003778	Contig00001	4070335-4072479	==	gene-K4A87_RS02035	NZ_CP082178.1	452339-454483
GE003779	Contig00001	4072652-4073323	==	gene-K4A87_RS02040	NZ_CP082178.1	454655-455326
GE003780	Contig00001	4073320-4073994	==	gene-K4A87_RS02045	NZ_CP082178.1	455323-455997
GE003781	Contig00001	4073991-4076495	==	gene-K4A87_RS02050	NZ_CP082178.1	455994-458465
GE003782	Contig00001	4076473-4077210	==	gene-K4A87_RS02055	NZ_CP082178.1	458476-459213
GE003784	Contig00001	4078478-4078693	==	gene-K4A87_RS02065	NZ_CP082178.1	460665-460880
GE003785	Contig00001	4078703-4079125	==	gene-K4A87_RS02070	NZ_CP082178.1	460890-461141
GE003788	Contig00001	4081981-4082148	==	gene-K4A87_RS02105	NZ_CP082178.1	465222-465383
GE003789	Contig00001	4082236-4083399	==	gene-K4A87_RS02110	NZ_CP082178.1	465471-465671
GE003790	Contig00001	4083659-4084291	==	gene-K4A87_RS02115	NZ_CP082178.1	465981-466610
GE003792	Contig00001	4084676-4086454	==	gene-K4A87_RS02125	NZ_CP082178.1	466977-468773
GE003793	Contig00001	4086451-4087602	==	gene-K4A87_RS02130	NZ_CP082178.1	468770-469921
GE003794	Contig00001	4087696-4088892	==	gene-K4A87_RS02135	NZ_CP082178.1	470015-471202
GE003795	Contig00001	4088880-4090064	==	gene-K4A87_RS02140	NZ_CP082178.1	471199-472383
GE003796	Contig00001	4090105-4091274	==	gene-K4A87_RS02145	NZ_CP082178.1	472421-473590
GE003797	Contig00001	4091691-4092557	==	gene-K4A87_RS02150	NZ_CP082178.1	473982-474848
GE003798	Contig00001	4092788-4093429	==	gene-K4A87_RS02155	NZ_CP082178.1	475078-475719
GE003799	Contig00001	4093577-4093762	==	gene-K4A87_RS02160	NZ_CP082178.1	475870-476055
GE003801	Contig00001	4094619-4095899	==	gene-K4A87_RS02170	NZ_CP082178.1	476914-478194
GE003802	Contig00001	4095899-4096141	==	gene-K4A87_RS02175	NZ_CP082178.1	478194-478436
GE003803	Contig00001	4096135-4096518	==	gene-K4A87_RS02180	NZ_CP082178.1	478430-478813
GE003804	Contig00001	4096642-4100289	==	gene-K4A87_RS02185	NZ_CP082178.1	479024-482572
GE003805	Contig00001	4100888-4101460	==	gene-K4A87_RS02195	NZ_CP082178.1	483173-483745
GE003806	Contig00001	4101717-4102616	==	gene-K4A87_RS02205	NZ_CP082178.1	483950-484849
GE003807	Contig00001	4102754-4103260	==	gene-K4A87_RS02210	NZ_CP082178.1	484987-485493
GE003808	Contig00001	4103382-4103834	==	gene-K4A87_RS02215	NZ_CP082178.1	485514-486053
GE003809	Contig00001	4104313-4105908	==	gene-K4A87_RS02225	NZ_CP082178.1	486541-488136
GE003810	Contig00001	4105999-4106598	==	gene-K4A87_RS02230	NZ_CP082178.1	488227-488826
GE003811	Contig00001	4107025-4107984	==	gene-K4A87_RS02235	NZ_CP082178.1	489283-490203
GE003812	Contig00001	4108069-4110174	==	gene-K4A87_RS02240	NZ_CP082178.1	490293-492362
GE003813	Contig00001	4110289-4110984	==	gene-K4A87_RS02245	NZ_CP082178.1	492513-493208
GE003814	Contig00001	4111090-4112085	==	gene-K4A87_RS02250	NZ_CP082178.1	493314-494309
GE003815	Contig00001	4112297-4113541	==	gene-K4A87_RS02255	NZ_CP082178.1	494522-495766
GE003816	Contig00001	4113812-4115248	==	gene-K4A87_RS02260	NZ_CP082178.1	496032-497477
GE003817	Contig00001	4115688-4116245	==	gene-K4A87_RS02270	NZ_CP082178.1	498056-498613
GE003820	Contig00001	4117474-4118115	==	gene-K4A87_RS02275	NZ_CP082178.1	498992-499270
GE003821	Contig00001	4118784-4120421	==	gene-K4A87_RS02285	NZ_CP082178.1	500049-501686
GE003822	Contig00001	4120497-4121060	==	gene-K4A87_RS02290	NZ_CP082178.1	501762-501986
GE001206	Contig00001	1298555-1299034	==	gene-K4A87_RS08365	NZ_CP082178.1	1791350-1791505
GE001208	Contig00001	1300065-1300250	==	gene-K4A87_RS08375	NZ_CP082178.1	1792547-1794424
GE001211	Contig00001	1303205-1304860	==	gene-K4A87_RS08385	NZ_CP082178.1	1794826-1796481
GE001212	Contig00001	1304863-1305492	==	gene-K4A87_RS08390	NZ_CP082178.1	1796484-1797110
GE001213	Contig00001	1305489-1305881	==	gene-K4A87_RS08395	NZ_CP082178.1	1797110-1797502
GE001214	Contig00001	1305905-1306672	==	gene-K4A87_RS08400	NZ_CP082178.1	1797527-1798294
GE001215	Contig00001	1306669-1307553	==	gene-K4A87_RS08405	NZ_CP082178.1	1798291-1799175
GE001216	Contig00001	1307540-1309195	==	gene-K4A87_RS08410	NZ_CP082178.1	1799162-1800805
GE001217	Contig00001	1310100-1312193	==	gene-K4A87_RS08475	NZ_CP082178.1	1811507-1813600
GE001218	Contig00001	1312190-1313320	==	gene-K4A87_RS08480	NZ_CP082178.1	1813597-1814727
GE001219	Contig00001	1313670-1316591	==	gene-K4A87_RS08485	NZ_CP082178.1	1815080-1818001
GE001221	Contig00001	1317771-1318562	==	gene-K4A87_RS08495	NZ_CP082178.1	1818449-1819240
GE001222	Contig00001	1318576-1318845	==	gene-K4A87_RS08500	NZ_CP082178.1	1819254-1819523
GE001223	Contig00001	1319012-1319845	==	gene-K4A87_RS08515	NZ_CP082178.1	1820108-1820941
GE001224	Contig00001	1319847-1320254	==	gene-K4A87_RS08520	NZ_CP082178.1	1820943-1821350
GE001225	Contig00001	1320251-1320589	==	gene-K4A87_RS08525	NZ_CP082178.1	1821347-1821685
GE001226	Contig00001	1320586-1321599	==	gene-K4A87_RS08530	NZ_CP082178.1	1821682-1822695
GE001227	Contig00001	1321610-1322134	==	gene-K4A87_RS08535	NZ_CP082178.1	1822706-1823254
GE001228	Contig00001	1322324-1323637	==	gene-K4A87_RS08540	NZ_CP082178.1	1823420-1824724
GE001229	Contig00001	1323634-1324089	==	gene-K4A87_RS08545	NZ_CP082178.1	1824721-1825176
GE001230	Contig00001	1324093-1325469	==	gene-K4A87_RS08550	NZ_CP082178.1	1825180-1826556
GE001231	Contig00001	1325466-1326086	==	gene-K4A87_RS08555	NZ_CP082178.1	1826553-1827173
GE001232	Contig00001	1326083-1327072	==	gene-K4A87_RS08560	NZ_CP082178.1	1827170-1828159
GE001233	Contig00001	1327083-1328816	==	gene-K4A87_RS08565	NZ_CP082178.1	1828170-1829903
GE001234	Contig00001	1328830-1329234	==	gene-K4A87_RS08570	NZ_CP082178.1	1829920-1830291
GE001235	Contig00001	1329633-1333160	==	gene-K4A87_RS08580	NZ_CP082178.1	1830727-1834227
GE001237	Contig00001	1334547-1336031	==	gene-K4A87_RS08590	NZ_CP082178.1	1834636-1836123
GE001238	Contig00001	1336024-1336407	==	gene-K4A87_RS08595	NZ_CP082178.1	1836116-1836499
GE001239	Contig00001	1336416-1337819	==	gene-K4A87_RS08600	NZ_CP082178.1	1836508-1837911
GE001240	Contig00001	1338043-1338708	==	gene-K4A87_RS08605	NZ_CP082178.1	1838135-1838767
GE001241	Contig00001	1338745-1339311	==	gene-K4A87_RS08610	NZ_CP082178.1	1838837-1839403
GE001242	Contig00001	1339311-1339604	==	gene-K4A87_RS08615	NZ_CP082178.1	1839403-1839696
GE001243	Contig00001	1339613-1340026	==	gene-K4A87_RS08620	NZ_CP082178.1	1839705-1840118
GE001244	Contig00001	1340176-1341501	==	gene-K4A87_RS08625	NZ_CP082178.1	1840268-1841593
GE001245	Contig00001	1341753-1342952	==	gene-K4A87_RS08630	NZ_CP082178.1	1841846-1843045
GE001246	Contig00001	1343270-1344475	==	gene-K4A87_RS08635	NZ_CP082178.1	1843364-1844569
GE001247	Contig00001	1344475-1346349	==	gene-K4A87_RS08640	NZ_CP082178.1	1844569-1846443
GE001248	Contig00001	1346361-1347545	==	gene-K4A87_RS08645	NZ_CP082178.1	1846455-1847639
GE001249	Contig00001	1347547-1348665	==	gene-K4A87_RS08650	NZ_CP082178.1	1847641-1848759
GE001250	Contig00001	1348676-1349368	==	gene-K4A87_RS08655	NZ_CP082178.1	1848770-1849462
GE001251	Contig00001	1349407-1350192	==	gene-K4A87_RS08660	NZ_CP082178.1	1849501-1850286
GE001254	Contig00001	1352824-1353489	==	gene-K4A87_RS08675	NZ_CP082178.1	1852917-1853582
GE001255	Contig00001	1353530-1353937	==	gene-K4A87_RS08680	NZ_CP082178.1	1853631-1854038
GE001256	Contig00001	1353941-1354342	==	gene-K4A87_RS08685	NZ_CP082178.1	1854042-1854443
GE001257	Contig00001	1354656-1355600	==	gene-K4A87_RS08695	NZ_CP082178.1	1855644-1856588
GE001258	Contig00001	1355884-1356528	==	gene-K4A87_RS08700	NZ_CP082178.1	1856891-1857535
GE001259	Contig00001	1356595-1356906	==	gene-K4A87_RS08705	NZ_CP082178.1	1857602-1857913
GE001260	Contig00001	1356926-1357252	==	gene-K4A87_RS08710	NZ_CP082178.1	1857927-1858259
GE001261	Contig00001	1357417-1358643	==	gene-K4A87_RS08715	NZ_CP082178.1	1858424-1859650
GE001262	Contig00001	1358771-1360492	==	gene-K4A87_RS08725	NZ_CP082178.1	1859923-1861644
GE001263	Contig00001	1360496-1362586	==	gene-K4A87_RS08730	NZ_CP082178.1	1861648-1863777
GE001264	Contig00001	1362746-1363804	==	gene-K4A87_RS08735	NZ_CP082178.1	1863899-1864818
GE001267	Contig00001	1366183-1366467	==	gene-K4A87_RS08745	NZ_CP082178.1	1865438-1865722
GE001268	Contig00001	1366552-1367742	==	gene-K4A87_RS08750	NZ_CP082178.1	1865808-1867085
GE001269	Contig00001	1367890-1368504	==	gene-K4A87_RS08755	NZ_CP082178.1	1867146-1867760
GE001270	Contig00001	1368504-1369640	==	gene-K4A87_RS08760	NZ_CP082178.1	1867760-1868896
GE001271	Contig00001	1369637-1370101	==	gene-K4A87_RS08765	NZ_CP082178.1	1868893-1869357
GE001272	Contig00001	1370346-1370666	==	gene-K4A87_RS08775	NZ_CP082178.1	1869602-1869922
GE001273	Contig00001	1370810-1373092	==	gene-K4A87_RS08780	NZ_CP082178.1	1870066-1872348
GE001274	Contig00001	1373363-1373581	==	gene-K4A87_RS08785	NZ_CP082178.1	1872617-1872835
GE001275	Contig00001	1373661-1374410	==	gene-K4A87_RS08790	NZ_CP082178.1	1872925-1873674
GE001276	Contig00001	1374657-1375775	==	gene-K4A87_RS08795	NZ_CP082178.1	1873921-1875039
GE001277	Contig00001	1375833-1376801	==	gene-K4A87_RS08800	NZ_CP082178.1	1875097-1876065
GE001278	Contig00001	1377086-1379440	==	gene-K4A87_RS08805	NZ_CP082178.1	1876350-1878704
GE001279	Contig00001	1379642-1381567	==	gene-K4A87_RS08810	NZ_CP082178.1	1878906-1880831
GE001280	Contig00001	1381674-1382303	==	gene-K4A87_RS08815	NZ_CP082178.1	1880896-1881567
GE001281	Contig00001	1382380-1383756	==	gene-K4A87_RS08820	NZ_CP082178.1	1881728-1883020
GE001284	Contig00001	1385474-1386706	==	gene-K4A87_RS08825	NZ_CP082178.1	1883227-1884561
GE001285	Contig00001	1387011-1388216	==	gene-K4A87_RS08830	NZ_CP082178.1	1884766-1885971
GE001286	Contig00001	1388446-1390818	==	gene-K4A87_RS08835	NZ_CP082178.1	1886200-1888572
GE001287	Contig00001	1390844-1391476	==	gene-K4A87_RS08840	NZ_CP082178.1	1888599-1889231
GE001288	Contig00001	1391696-1392121	==	gene-K4A87_RS08845	NZ_CP082178.1	1889451-1889876
GE001289	Contig00001	1392140-1393345	==	gene-K4A87_RS08850	NZ_CP082178.1	1889907-1891100
GE001290	Contig00001	1393332-1394144	==	gene-K4A87_RS08855	NZ_CP082178.1	1891111-1891899
GE001291	Contig00001	1394141-1395004	==	gene-K4A87_RS08860	NZ_CP082178.1	1891896-1892759
GE001292	Contig00001	1395075-1395713	==	gene-K4A87_RS08865	NZ_CP082178.1	1892830-1893468
GE001293	Contig00001	1395713-1396930	==	gene-K4A87_RS08870	NZ_CP082178.1	1893468-1894685
GE001294	Contig00001	1396941-1398338	==	gene-K4A87_RS08875	NZ_CP082178.1	1894696-1896093
GE001295	Contig00001	1398401-1399729	==	gene-K4A87_RS08880	NZ_CP082178.1	1896258-1897478
GE001296	Contig00001	1399901-1401043	==	gene-K4A87_RS08885	NZ_CP082178.1	1897650-1898810
GE001297	Contig00001	1401297-1403975	==	gene-K4A87_RS08890	NZ_CP082178.1	1899046-1901754
GE001298	Contig00001	1404014-1404769	==	gene-K4A87_RS08895	NZ_CP082178.1	1902046-1902816
GE001300	Contig00001	1406340-1406909	==	gene-K4A87_RS08910	NZ_CP082178.1	1904550-1905119
GE001301	Contig00001	1406893-1407255	==	gene-K4A87_RS08915	NZ_CP082178.1	1905103-1905465
GE001302	Contig00001	1407283-1408281	==	gene-K4A87_RS08920	NZ_CP082178.1	1905493-1906491
GE001307	Contig00001	1410620-1411129	==	gene-K4A87_RS08935	NZ_CP082178.1	1907948-1908457
GE001308	Contig00001	1411780-1412037	==	gene-K4A87_RS08945	NZ_CP082178.1	1909253-1909510
GE001310	Contig00001	1413427-1426494	==	gene-K4A87_RS08965	NZ_CP082178.1	1911183-1921379
GE001811	Contig00001	1952352-1953170	==	gene-K4A87_RS12175	NZ_CP082178.1	2581311-2582455
GE001826	Contig00001	1973270-1973695	==	gene-K4A87_RS12195	NZ_CP082178.1	2585395-2585811
GE001827	Contig00001	1973699-1977595	==	gene-K4A87_RS12200	NZ_CP082178.1	2585824-2589576
GE001828	Contig00001	1977965-1978978	==	gene-K4A87_RS12210	NZ_CP082178.1	2590096-2591109
GE001829	Contig00001	1979419-1980009	==	gene-K4A87_RS12220	NZ_CP082178.1	2591550-2592077
GE001830	Contig00001	1980174-1981205	==	gene-K4A87_RS12225	NZ_CP082178.1	2592325-2593335
GE001831	Contig00001	1981363-1982748	==	gene-K4A87_RS12240	NZ_CP082178.1	2594368-2595753
GE001832	Contig00001	1982854-1986081	==	gene-K4A87_RS12245	NZ_CP082178.1	2595859-2599083
GE001833	Contig00001	1986479-1987078	==	gene-K4A87_RS12250	NZ_CP082178.1	2599480-2600079
GE001834	Contig00001	1987075-1987818	==	gene-K4A87_RS12255	NZ_CP082178.1	2600076-2600819
GE001835	Contig00001	1987815-1988135	==	gene-K4A87_RS12260	NZ_CP082178.1	2600816-2601136
GE001836	Contig00001	1988257-1988835	==	gene-K4A87_RS12265	NZ_CP082178.1	2601259-2601837
GE001837	Contig00001	1988977-1990122	==	gene-K4A87_RS12270	NZ_CP082178.1	2601980-2603125
GE001838	Contig00001	1990119-1990622	==	gene-K4A87_RS12275	NZ_CP082178.1	2603122-2603625
GE001839	Contig00001	1990681-1990950	==	gene-K4A87_RS12280	NZ_CP082178.1	2603684-2603953
GE001840	Contig00001	1990959-1991834	==	gene-K4A87_RS12285	NZ_CP082178.1	2603950-2604834
GE001843	Contig00001	1993271-1995385	==	gene-K4A87_RS12300	NZ_CP082178.1	2605559-2607673
GE001844	Contig00001	1995555-1995815	==	gene-K4A87_RS12305	NZ_CP082178.1	2607844-2608104
GE001845	Contig00001	1995973-1996899	==	gene-K4A87_RS12315	NZ_CP082178.1	2608409-2609332
GE001846	Contig00001	1996987-1997379	==	gene-K4A87_RS12320	NZ_CP082178.1	2609420-2609812
GE001847	Contig00001	1997523-2000234	==	gene-K4A87_RS12325	NZ_CP082178.1	2609956-2612667
GE001848	Contig00001	2000331-2001842	==	gene-K4A87_RS12330	NZ_CP082178.1	2612764-2614275
GE001849	Contig00001	2001847-2002437	==	gene-K4A87_RS12335	NZ_CP082178.1	2614280-2614870
GE001850	Contig00001	2002926-2004386	==	gene-K4A87_RS12345	NZ_CP082178.1	2615360-2616820
GE001853	Contig00001	2008134-2008439	==	gene-K4A87_RS12360	NZ_CP082178.1	2620572-2620877
GE001854	Contig00001	2008436-2009095	==	gene-K4A87_RS12365	NZ_CP082178.1	2620874-2621536
GE001855	Contig00001	2009103-2009591	==	gene-K4A87_RS12370	NZ_CP082178.1	2621541-2622029
GE001856	Contig00001	2009595-2010686	==	gene-K4A87_RS12375	NZ_CP082178.1	2622033-2623124
GE001857	Contig00001	2010683-2012917	==	gene-K4A87_RS12380	NZ_CP082178.1	2623121-2625355
GE001858	Contig00001	2012914-2014248	==	gene-K4A87_RS12385	NZ_CP082178.1	2625352-2626686
GE001859	Contig00001	2014252-2014779	==	gene-K4A87_RS12390	NZ_CP082178.1	2626690-2627217
GE001860	Contig00001	2014776-2016083	==	gene-K4A87_RS12395	NZ_CP082178.1	2627214-2628521
GE001861	Contig00001	2016080-2016832	==	gene-K4A87_RS12400	NZ_CP082178.1	2628518-2629269
GE001862	Contig00001	2016869-2017423	==	gene-K4A87_RS12405	NZ_CP082178.1	2629306-2629860
GE001863	Contig00001	2017414-2017770	==	gene-K4A87_RS12410	NZ_CP082178.1	2629851-2630207
GE001864	Contig00001	2018009-2018464	==	gene-K4A87_RS12420	NZ_CP082178.1	2630446-2630901
GE001865	Contig00001	2018498-2019253	==	gene-K4A87_RS12425	NZ_CP082178.1	2630935-2631690
GE001866	Contig00001	2019366-2020166	==	gene-K4A87_RS12430	NZ_CP082178.1	2631807-2632607
GE001867	Contig00001	2020224-2020652	==	gene-K4A87_RS12435	NZ_CP082178.1	2632666-2633094
GE001868	Contig00001	2020652-2021524	==	gene-K4A87_RS12440	NZ_CP082178.1	2633094-2633966
GE001869	Contig00001	2021521-2023884	==	gene-K4A87_RS12445	NZ_CP082178.1	2633963-2636326
GE001870	Contig00001	2023881-2024570	==	gene-K4A87_RS12450	NZ_CP082178.1	2636323-2637012
GE001871	Contig00001	2024774-2025712	==	gene-K4A87_RS12455	NZ_CP082178.1	2637216-2638154
GE001872	Contig00001	2025838-2027187	==	gene-K4A87_RS12460	NZ_CP082178.1	2638280-2639629
GE001873	Contig00001	2027318-2028220	==	gene-K4A87_RS12465	NZ_CP082178.1	2639754-2640638
GE001874	Contig00001	2028485-2029291	==	gene-K4A87_RS12475	NZ_CP082178.1	2641682-2642485
GE001876	Contig00001	2029504-2030721	==	gene-K4A87_RS12480	NZ_CP082178.1	2642697-2643914
GE001877	Contig00001	2030827-2031741	==	gene-K4A87_RS12485	NZ_CP082178.1	2644020-2644934
GE001878	Contig00001	2032313-2034061	==	gene-K4A87_RS12490	NZ_CP082178.1	2645508-2647283
GE001881	Contig00001	2036395-2037063	==	gene-K4A87_RS12495	NZ_CP082178.1	2647573-2648241
GE001882	Contig00001	2037060-2037833	==	gene-K4A87_RS12500	NZ_CP082178.1	2648238-2649011
GE001883	Contig00001	2037990-2038397	==	gene-K4A87_RS12505	NZ_CP082178.1	2649178-2649441
GE001884	Contig00001	2038394-2040355	==	gene-K4A87_RS12510	NZ_CP082178.1	2649438-2651384
GE001885	Contig00001	2040635-2042170	==	gene-K4A87_RS12515	NZ_CP082178.1	2651664-2653244
GE001886	Contig00001	2042499-2044004	==	gene-K4A87_RS12520	NZ_CP082178.1	2653521-2655026
GE001889	Contig00001	2044535-2044789	==	gene-K4A87_RS12530	NZ_CP082178.1	2655559-2655813
GE001890	Contig00001	2044959-2045132	==	gene-K4A87_RS12535	NZ_CP082178.1	2655980-2656153
GE001891	Contig00001	2045677-2046204	==	gene-K4A87_RS12545	NZ_CP082178.1	2656694-2657221
GE001893	Contig00001	2047245-2048345	==	gene-K4A87_RS12560	NZ_CP082178.1	2657959-2659059
GE001895	Contig00001	2050450-2051625	==	gene-K4A87_RS12570	NZ_CP082178.1	2659636-2660811
GE001896	Contig00001	2051748-2052089	==	gene-K4A87_RS12575	NZ_CP082178.1	2660934-2661275
GE001897	Contig00001	2052311-2052637	==	gene-K4A87_RS12580	NZ_CP082178.1	2661504-2661830
GE001898	Contig00001	2052910-2053467	==	gene-K4A87_RS12585	NZ_CP082178.1	2662101-2662658
GE001899	Contig00001	2053464-2053829	==	gene-K4A87_RS12590	NZ_CP082178.1	2662655-2663020
GE001900	Contig00001	2054310-2055347	==	gene-K4A87_RS12600	NZ_CP082178.1	2663511-2664533
GE001901	Contig00001	2055344-2055568	==	gene-K4A87_RS12605	NZ_CP082178.1	2664530-2664754
GE001902	Contig00001	2055565-2057169	==	gene-K4A87_RS12610	NZ_CP082178.1	2664751-2666355
GE001903	Contig00001	2057166-2059658	==	gene-K4A87_RS12615	NZ_CP082178.1	2666352-2668844
GE001904	Contig00001	2059648-2060292	==	gene-K4A87_RS12620	NZ_CP082178.1	2668834-2669478
GE001905	Contig00001	2060658-2060867	==	gene-K4A87_RS12625	NZ_CP082178.1	2669842-2670051
GE001906	Contig00001	2060955-2061707	==	gene-K4A87_RS12630	NZ_CP082178.1	2670139-2670891
GE001907	Contig00001	2061796-2062350	==	gene-K4A87_RS12635	NZ_CP082178.1	2670980-2671534
GE001908	Contig00001	2062350-2063354	==	gene-K4A87_RS12640	NZ_CP082178.1	2671534-2672538
GE001909	Contig00001	2063480-2065057	==	gene-K4A87_RS12645	NZ_CP082178.1	2672664-2674241
GE001910	Contig00001	2065238-2066266	==	gene-K4A87_RS12650	NZ_CP082178.1	2674422-2675450
GE001911	Contig00001	2066332-2066820	==	gene-K4A87_RS12655	NZ_CP082178.1	2675516-2676004
GE001912	Contig00001	2066914-2068383	==	gene-K4A87_RS12660	NZ_CP082178.1	2676119-2677453
GE001913	Contig00001	2068409-2069131	==	gene-K4A87_RS12665	NZ_CP082178.1	2677614-2678336
GE001914	Contig00001	2069250-2069972	==	gene-K4A87_RS12670	NZ_CP082178.1	2678455-2679177
GE001915	Contig00001	2070189-2071088	==	gene-K4A87_RS12680	NZ_CP082178.1	2679546-2680445
GE001916	Contig00001	2071085-2071765	==	gene-K4A87_RS12685	NZ_CP082178.1	2680442-2681122
GE001917	Contig00001	2071755-2072162	==	gene-K4A87_RS12690	NZ_CP082178.1	2681112-2681519
GE001918	Contig00001	2072162-2072962	==	gene-K4A87_RS12695	NZ_CP082178.1	2681519-2682319
GE001919	Contig00001	2073068-2074858	==	gene-K4A87_RS12700	NZ_CP082178.1	2682425-2684215
GE000557	Contig00001	614362-616095	==	gene-K4A87_RS05710	NZ_CP082178.1	1227626-1229359
GE000564	Contig00001	622925-624286	==	gene-K4A87_RS05775	NZ_CP082178.1	1242953-1244314
GE000565	Contig00001	624577-626307	==	gene-K4A87_RS05780	NZ_CP082178.1	1244457-1246187
GE000566	Contig00001	626366-626635	==	gene-K4A87_RS05785	NZ_CP082178.1	1246246-1246515
GE000567	Contig00001	626628-627020	==	gene-K4A87_RS05790	NZ_CP082178.1	1246508-1246900
GE000568	Contig00001	627175-628047	==	gene-K4A87_RS05795	NZ_CP082178.1	1247072-1247944
GE000569	Contig00001	628044-628994	==	gene-K4A87_RS05800	NZ_CP082178.1	1247941-1248891
GE000570	Contig00001	628991-629449	==	gene-K4A87_RS05805	NZ_CP082178.1	1248888-1249346
GE000571	Contig00001	629471-629788	==	gene-K4A87_RS05810	NZ_CP082178.1	1249368-1249685
GE000572	Contig00001	629876-631273	==	gene-K4A87_RS05815	NZ_CP082178.1	1249773-1251170
GE000573	Contig00001	631356-632075	==	gene-K4A87_RS05820	NZ_CP082178.1	1251253-1251972
GE000574	Contig00001	632075-632635	==	gene-K4A87_RS05825	NZ_CP082178.1	1251972-1252532
GE000575	Contig00001	632613-633188	==	gene-K4A87_RS05830	NZ_CP082178.1	1252510-1253085
GE000576	Contig00001	633185-633733	==	gene-K4A87_RS05835	NZ_CP082178.1	1253082-1253630
GE000577	Contig00001	633782-634783	==	gene-K4A87_RS05840	NZ_CP082178.1	1253679-1254680
GE000578	Contig00001	634837-635064	==	gene-K4A87_RS05845	NZ_CP082178.1	1254734-1254961
GE000579	Contig00001	635185-636459	==	gene-K4A87_RS05850	NZ_CP082178.1	1255081-1256355
GE000580	Contig00001	636456-636773	==	gene-K4A87_RS05855	NZ_CP082178.1	1256352-1256675
GE000582	Contig00001	637530-637847	==	gene-K4A87_RS05865	NZ_CP082178.1	1256919-1257840
GE000583	Contig00001	638079-638762	==	gene-K4A87_RS05870	NZ_CP082178.1	1258025-1258708
GE000585	Contig00001	639629-640297	==	gene-K4A87_RS05880	NZ_CP082178.1	1259575-1260243
GE000586	Contig00001	640402-641427	==	gene-K4A87_RS05885	NZ_CP082178.1	1260348-1261373
GE000587	Contig00001	641569-642669	==	gene-K4A87_RS05890	NZ_CP082178.1	1261503-1262615
GE000588	Contig00001	642666-643832	==	gene-K4A87_RS05895	NZ_CP082178.1	1262612-1263778
GE000589	Contig00001	643829-644530	==	gene-K4A87_RS05900	NZ_CP082178.1	1263775-1264476
GE000590	Contig00001	644858-645568	==	gene-K4A87_RS05910	NZ_CP082178.1	1264805-1265515
GE000591	Contig00001	645565-646584	==	gene-K4A87_RS05915	NZ_CP082178.1	1265512-1266531
GE000592	Contig00001	646642-646914	==	gene-K4A87_RS05920	NZ_CP082178.1	1266589-1266861
GE000593	Contig00001	647092-648585	==	gene-K4A87_RS05925	NZ_CP082178.1	1267039-1268533
GE000594	Contig00001	648785-649117	==	gene-K4A87_RS05930	NZ_CP082178.1	1268658-1269065
GE000595	Contig00001	649404-650069	==	gene-K4A87_RS05935	NZ_CP082178.1	1269352-1270029
GE000596	Contig00001	650537-650719	==	gene-K4A87_RS05950	NZ_CP082178.1	1272147-1273121
GE000599	Contig00001	652051-652791	==	gene-K4A87_RS05970	NZ_CP082178.1	1275353-1276120
GE000600	Contig00001	652784-653470	==	gene-K4A87_RS05975	NZ_CP082178.1	1276113-1276799
GE000601	Contig00001	653519-655837	==	gene-K4A87_RS05980	NZ_CP082178.1	1276848-1279166
GE000602	Contig00001	656247-656576	==	gene-K4A87_RS05985	NZ_CP082178.1	1279566-1279895
GE000603	Contig00001	656573-657112	==	gene-K4A87_RS05990	NZ_CP082178.1	1279892-1280431
GE000604	Contig00001	657303-658547	==	gene-K4A87_RS06000	NZ_CP082178.1	1280873-1282117
GE000605	Contig00001	658544-659806	==	gene-K4A87_RS06005	NZ_CP082178.1	1282114-1283376
GE000606	Contig00001	659806-660570	==	gene-K4A87_RS06010	NZ_CP082178.1	1283376-1284140
GE000608	Contig00001	662155-662772	==	gene-K4A87_RS06020	NZ_CP082178.1	1285725-1286183
GE000609	Contig00001	662787-663254	==	gene-K4A87_RS06025	NZ_CP082178.1	1286357-1286824
GE000610	Contig00001	663647-664243	==	gene-K4A87_RS06035	NZ_CP082178.1	1287210-1287806
GE000611	Contig00001	664356-664664	==	gene-K4A87_RS06040	NZ_CP082178.1	1287919-1288231
GE000612	Contig00001	664756-665187	==	gene-K4A87_RS06045	NZ_CP082178.1	1288323-1288964
GE000613	Contig00001	665504-665929	==	gene-K4A87_RS06050	NZ_CP082178.1	1289071-1289496
GE000614	Contig00001	666492-667346	==	gene-K4A87_RS06055	NZ_CP082178.1	1290068-1290937
GE000615	Contig00001	667404-668324	==	gene-K4A87_RS06060	NZ_CP082178.1	1290995-1291687
GE000616	Contig00001	668450-669487	==	gene-K4A87_RS06065	NZ_CP082178.1	1292042-1293079
GE000622	Contig00001	671984-672541	==	gene-K4A87_RS06075	NZ_CP082178.1	1294601-1295158
GE000623	Contig00001	672837-673403	==	gene-K4A87_RS06080	NZ_CP082178.1	1295453-1296019
GE000624	Contig00001	673396-673863	==	gene-K4A87_RS06085	NZ_CP082178.1	1296012-1296479
GE000625	Contig00001	673877-674824	==	gene-K4A87_RS06090	NZ_CP082178.1	1296493-1297440
GE000626	Contig00001	675040-675474	==	gene-K4A87_RS06095	NZ_CP082178.1	1297675-1298109
GE000627	Contig00001	675627-676229	==	gene-K4A87_RS06100	NZ_CP082178.1	1298262-1298864
GE000628	Contig00001	676526-677407	==	gene-K4A87_RS06110	NZ_CP082178.1	1300239-1301120
GE000630	Contig00001	677929-680538	==	gene-K4A87_RS06120	NZ_CP082178.1	1301638-1304247
GE000631	Contig00001	680522-680980	==	gene-K4A87_RS06125	NZ_CP082178.1	1304231-1304689
GE000632	Contig00001	680977-682335	==	gene-K4A87_RS06130	NZ_CP082178.1	1304686-1306041
GE000633	Contig00001	682316-683725	==	gene-K4A87_RS06135	NZ_CP082178.1	1306022-1307431
GE000634	Contig00001	683889-684689	==	gene-K4A87_RS06140	NZ_CP082178.1	1307597-1308397
GE000635	Contig00001	684877-685875	==	gene-K4A87_RS06145	NZ_CP082178.1	1308586-1309584
GE000636	Contig00001	686150-686665	==	gene-K4A87_RS06150	NZ_CP082178.1	1309859-1310377
GE000637	Contig00001	686821-688305	==	gene-K4A87_RS06155	NZ_CP082178.1	1310533-1312017
GE000638	Contig00001	688601-689227	==	gene-K4A87_RS06160	NZ_CP082178.1	1312472-1312939
GE000639	Contig00001	689218-690237	==	gene-K4A87_RS06165	NZ_CP082178.1	1312936-1313985
GE000640	Contig00001	690362-690736	==	gene-K4A87_RS06170	NZ_CP082178.1	1314174-1314422
GE000641	Contig00001	690871-691479	==	gene-K4A87_RS06175	NZ_CP082178.1	1314569-1315177
GE000642	Contig00001	691768-693015	==	gene-K4A87_RS06180	NZ_CP082178.1	1315459-1316706
GE000643	Contig00001	693082-693762	==	gene-K4A87_RS06185	NZ_CP082178.1	1316773-1317453
GE000644	Contig00001	694002-694226	==	gene-K4A87_RS06190	NZ_CP082178.1	1317694-1317918
GE000645	Contig00001	694226-696298	==	gene-K4A87_RS06195	NZ_CP082178.1	1317918-1319990
GE000653	Contig00001	698985-699446	==	gene-K4A87_RS06200	NZ_CP082178.1	1321084-1321545
GE000655	Contig00001	700769-701518	==	gene-K4A87_RS06215	NZ_CP082178.1	1322578-1323327
GE000656	Contig00001	701668-701832	==	gene-K4A87_RS06220	NZ_CP082178.1	1323508-1323749
GE001058	Contig00001	1138282-1138659	==	gene-K4A87_RS07035	NZ_CP082178.1	1507483-1508259
GE001060	Contig00001	1139966-1140775	==	gene-K4A87_RS07145	NZ_CP082178.1	1530671-1531773
GE001066	Contig00001	1143424-1143798	==	gene-K4A87_RS07205	NZ_CP082178.1	1539063-1539437
GE001067	Contig00001	1143815-1144120	==	gene-K4A87_RS07210	NZ_CP082178.1	1539454-1539759
GE001068	Contig00001	1144187-1144819	==	gene-K4A87_RS07215	NZ_CP082178.1	1539826-1540458
GE001069	Contig00001	1144879-1146819	==	gene-K4A87_RS07220	NZ_CP082178.1	1540520-1542460
GE001070	Contig00001	1147238-1148140	==	gene-K4A87_RS07225	NZ_CP082178.1	1542882-1543784
GE001071	Contig00001	1148140-1149123	==	gene-K4A87_RS07230	NZ_CP082178.1	1543784-1544752
GE001072	Contig00001	1149202-1149480	==	gene-K4A87_RS07235	NZ_CP082178.1	1544846-1545124
GE001073	Contig00001	1149492-1150811	==	gene-K4A87_RS07240	NZ_CP082178.1	1545136-1546455
GE001074	Contig00001	1151179-1151673	==	gene-K4A87_RS07245	NZ_CP082178.1	1546829-1547317
GE001097	Contig00001	1171227-1171856	==	gene-K4A87_RS07250	NZ_CP082178.1	1547460-1547771
GE001098	Contig00001	1172397-1174073	==	gene-K4A87_RS07260	NZ_CP082178.1	1548254-1549930
GE001099	Contig00001	1174168-1174809	==	gene-K4A87_RS07265	NZ_CP082178.1	1550026-1550667
GE001100	Contig00001	1174982-1176013	==	gene-K4A87_RS07270	NZ_CP082178.1	1550853-1551884
GE001101	Contig00001	1176301-1176792	==	gene-K4A87_RS07280	NZ_CP082178.1	1552331-1552819
GE001102	Contig00001	1176901-1179549	==	gene-K4A87_RS07285	NZ_CP082178.1	1552921-1555569
GE001103	Contig00001	1179689-1179901	==	gene-K4A87_RS07290	NZ_CP082178.1	1555710-1555922
GE001105	Contig00001	1181684-1182385	==	gene-K4A87_RS07305	NZ_CP082178.1	1557875-1558576
GE001106	Contig00001	1182522-1183475	==	gene-K4A87_RS07310	NZ_CP082178.1	1558713-1559657
GE001107	Contig00001	1183513-1183824	==	gene-K4A87_RS07315	NZ_CP082178.1	1559753-1560168
GE001108	Contig00001	1184305-1184439	==	gene-K4A87_RS07330	NZ_CP082178.1	1560549-1560710
GE001109	Contig00001	1184436-1185245	==	gene-K4A87_RS07335	NZ_CP082178.1	1560707-1561516
GE001110	Contig00001	1185323-1185805	==	gene-K4A87_RS07340	NZ_CP082178.1	1561588-1562070
GE001111	Contig00001	1185805-1187202	==	gene-K4A87_RS07345	NZ_CP082178.1	1562070-1563467
GE001112	Contig00001	1187284-1187766	==	gene-K4A87_RS07350	NZ_CP082178.1	1563549-1564031
GE001113	Contig00001	1187804-1188154	==	gene-K4A87_RS07355	NZ_CP082178.1	1564069-1564419
GE001114	Contig00001	1188168-1188743	==	gene-K4A87_RS07360	NZ_CP082178.1	1564433-1565008
GE001115	Contig00001	1188825-1189796	==	gene-K4A87_RS07365	NZ_CP082178.1	1565170-1566078
GE001116	Contig00001	1189813-1190328	==	gene-K4A87_RS07370	NZ_CP082178.1	1566095-1566610
GE001117	Contig00001	1190451-1190774	==	gene-K4A87_RS07375	NZ_CP082178.1	1566733-1567056
GE001118	Contig00001	1190943-1191821	==	gene-K4A87_RS07380	NZ_CP082178.1	1567225-1568103
GE001119	Contig00001	1191818-1192729	==	gene-K4A87_RS07385	NZ_CP082178.1	1568100-1569011
GE001120	Contig00001	1192723-1193871	==	gene-K4A87_RS07390	NZ_CP082178.1	1569005-1570153
GE001121	Contig00001	1193868-1194500	==	gene-K4A87_RS07395	NZ_CP082178.1	1570150-1570782
GE001122	Contig00001	1194680-1195651	==	gene-K4A87_RS07400	NZ_CP082178.1	1570964-1571935
GE001123	Contig00001	1195856-1196425	==	gene-K4A87_RS07405	NZ_CP082178.1	1572140-1572709
GE001124	Contig00001	1196455-1198026	==	gene-K4A87_RS07410	NZ_CP082178.1	1572739-1574313
GE001125	Contig00001	1198052-1198627	==	gene-K4A87_RS07415	NZ_CP082178.1	1574339-1574914
GE001127	Contig00001	1199411-1200229	==	gene-K4A87_RS07425	NZ_CP082178.1	1576801-1577593
GE001128	Contig00001	1200709-1203450	==	gene-K4A87_RS07430	NZ_CP082178.1	1578073-1580814
GE001129	Contig00001	1203543-1205459	==	gene-K4A87_RS07435	NZ_CP082178.1	1580907-1582823
GE001130	Contig00001	1205477-1207213	==	gene-K4A87_RS07440	NZ_CP082178.1	1582835-1584577
GE001131	Contig00001	1207341-1210244	==	gene-K4A87_RS07445	NZ_CP082178.1	1584701-1587604
GE001132	Contig00001	1210327-1212723	==	gene-K4A87_RS07450	NZ_CP082178.1	1587696-1590083
GE001133	Contig00001	1212720-1214213	==	gene-K4A87_RS07455	NZ_CP082178.1	1590080-1591573
GE001134	Contig00001	1214249-1215589	==	gene-K4A87_RS07460	NZ_CP082178.1	1591609-1592949
GE001135	Contig00001	1215675-1217102	==	gene-K4A87_RS07465	NZ_CP082178.1	1593034-1594461
GE001138	Contig00001	1218222-1219586	==	gene-K4A87_RS07480	NZ_CP082178.1	1595953-1597317
GE001139	Contig00001	1219590-1220075	==	gene-K4A87_RS07485	NZ_CP082178.1	1597321-1597806
GE001140	Contig00001	1220110-1220925	==	gene-K4A87_RS07490	NZ_CP082178.1	1597840-1598655
GE001141	Contig00001	1220922-1221788	==	gene-K4A87_RS07495	NZ_CP082178.1	1598652-1599494
GE001142	Contig00001	1221875-1222255	==	gene-K4A87_RS07500	NZ_CP082178.1	1599604-1599984
GE001143	Contig00001	1222252-1223766	==	gene-K4A87_RS07505	NZ_CP082178.1	1599981-1601495
GE001144	Contig00001	1223884-1224738	==	gene-K4A87_RS07510	NZ_CP082178.1	1601613-1602467
GE001145	Contig00001	1224789-1226462	==	gene-K4A87_RS07515	NZ_CP082178.1	1602518-1604710
GE001147	Contig00001	1226984-1227838	==	gene-K4A87_RS07520	NZ_CP082178.1	1604720-1605565
GE001148	Contig00001	1227900-1229705	==	gene-K4A87_RS07525	NZ_CP082178.1	1605633-1607432
GE001149	Contig00001	1230041-1231996	==	gene-K4A87_RS07545	NZ_CP082178.1	1612900-1614855
GE001150	Contig00001	1232431-1235043	==	gene-K4A87_RS07550	NZ_CP082178.1	1615284-1617896
GE001151	Contig00001	1235301-1236863	==	gene-K4A87_RS07555	NZ_CP082178.1	1618154-1619716
GE001154	Contig00001	1237690-1237899	==	gene-K4A87_RS07570	NZ_CP082178.1	1620528-1620929
GE001157	Contig00001	1239537-1239869	==	gene-K4A87_RS07580	NZ_CP082178.1	1621821-1623788
GE001159	Contig00001	1241064-1241591	==	gene-K4A87_RS07585	NZ_CP082178.1	1623788-1624315
GE001160	Contig00001	1241695-1243551	==	gene-K4A87_RS07590	NZ_CP082178.1	1624419-1626275
GE001162	Contig00001	1244016-1244594	==	gene-K4A87_RS07600	NZ_CP082178.1	1626733-1627311
GE001163	Contig00001	1244591-1245817	==	gene-K4A87_RS07605	NZ_CP082178.1	1627308-1628537
GE001164	Contig00001	1245938-1247203	==	gene-K4A87_RS07610	NZ_CP082178.1	1628658-1629923
GE001165	Contig00001	1247184-1247915	==	gene-K4A87_RS07615	NZ_CP082178.1	1629904-1630635
GE001166	Contig00001	1248601-1249470	==	gene-K4A87_RS07625	NZ_CP082178.1	1631085-1631996
GE001167	Contig00001	1249506-1250558	==	gene-K4A87_RS07630	NZ_CP082178.1	1631990-1633042
GE001168	Contig00001	1250555-1251610	==	gene-K4A87_RS07635	NZ_CP082178.1	1633039-1634094
GE001169	Contig00001	1251616-1252383	==	gene-K4A87_RS07640	NZ_CP082178.1	1634100-1634867
GE001170	Contig00001	1252386-1252670	==	gene-K4A87_RS07645	NZ_CP082178.1	1634870-1635154
GE001171	Contig00001	1253004-1254536	==	gene-K4A87_RS07650	NZ_CP082178.1	1635450-1636982
GE000128	Contig00001	128714-129721	==	gene-K4A87_RS02620	NZ_CP082178.1	553556-554563
GE000129	Contig00001	129718-130413	==	gene-K4A87_RS02625	NZ_CP082178.1	554560-555255
GE000130	Contig00001	130600-131400	==	gene-K4A87_RS02630	NZ_CP082178.1	555442-556245
GE000131	Contig00001	131534-132091	==	gene-K4A87_RS02635	NZ_CP082178.1	556379-556936
GE000132	Contig00001	132285-132956	==	gene-K4A87_RS02640	NZ_CP082178.1	557112-557783
GE000133	Contig00001	133097-133657	==	gene-K4A87_RS02645	NZ_CP082178.1	557924-558484
GE000134	Contig00001	134235-135653	==	gene-K4A87_RS02655	NZ_CP082178.1	559097-560863
GE000135	Contig00001	135745-135954	==	gene-K4A87_RS02660	NZ_CP082178.1	560973-561164
GE000137	Contig00001	137927-138259	==	gene-K4A87_RS02670	NZ_CP082178.1	563137-563946
GE000139	Contig00001	139289-139654	==	gene-K4A87_RS02675	NZ_CP082178.1	564504-564869
GE000140	Contig00001	139680-140480	==	gene-K4A87_RS02680	NZ_CP082178.1	564895-565695
GE000141	Contig00001	140558-140860	==	gene-K4A87_RS02685	NZ_CP082178.1	565773-566075
GE000142	Contig00001	140974-141444	==	gene-K4A87_RS02690	NZ_CP082178.1	566189-566659
GE000143	Contig00001	141448-141975	==	gene-K4A87_RS02695	NZ_CP082178.1	566663-567190
GE000144	Contig00001	142023-143585	==	gene-K4A87_RS02700	NZ_CP082178.1	567238-568800
GE000145	Contig00001	143776-144639	==	gene-K4A87_RS02705	NZ_CP082178.1	568990-569853
GE000147	Contig00001	146325-146747	==	gene-K4A87_RS02715	NZ_CP082178.1	571540-571962
GE000148	Contig00001	146980-147549	==	gene-K4A87_RS02720	NZ_CP082178.1	572195-572764
GE000149	Contig00001	147638-148021	==	gene-K4A87_RS02725	NZ_CP082178.1	572872-573255
GE000150	Contig00001	148166-149530	==	gene-K4A87_RS02730	NZ_CP082178.1	573399-574763
GE000151	Contig00001	149624-150595	==	gene-K4A87_RS02735	NZ_CP082178.1	574859-575830
GE000153	Contig00001	150997-151374	==	gene-K4A87_RS02740	NZ_CP082178.1	575889-576250
GE000154	Contig00001	151712-153541	==	gene-K4A87_RS02745	NZ_CP082178.1	576372-578201
GE000155	Contig00001	153936-154409	==	gene-K4A87_RS02755	NZ_CP082178.1	578645-579118
GE000157	Contig00001	155335-155859	==	gene-K4A87_RS02760	NZ_CP082178.1	580041-580565
GE000158	Contig00001	156064-157008	==	gene-K4A87_RS02765	NZ_CP082178.1	580770-581714
GE000159	Contig00001	157005-158813	==	gene-K4A87_RS02770	NZ_CP082178.1	581711-583537
GE000160	Contig00001	159452-160555	==	gene-K4A87_RS02780	NZ_CP082178.1	584139-585242
GE000161	Contig00001	160656-162680	==	gene-K4A87_RS02785	NZ_CP082178.1	585342-587366
GE000162	Contig00001	162886-163341	==	gene-K4A87_RS02790	NZ_CP082178.1	587569-588024
GE000163	Contig00001	163733-164941	==	gene-K4A87_RS02795	NZ_CP082178.1	588400-589608
GE000164	Contig00001	164941-165456	==	gene-K4A87_RS02800	NZ_CP082178.1	589608-590123
GE000165	Contig00001	165802-166881	==	gene-K4A87_RS02805	NZ_CP082178.1	590468-591547
GE000166	Contig00001	167015-167665	==	gene-K4A87_RS02810	NZ_CP082178.1	591681-592331
GE000169	Contig00001	169788-170165	==	gene-K4A87_RS02840	NZ_CP082178.1	596238-596630
GE000170	Contig00001	170177-170659	==	gene-K4A87_RS02845	NZ_CP082178.1	596627-597109
GE000171	Contig00001	170971-171645	==	gene-K4A87_RS02850	NZ_CP082178.1	597421-598095
GE000172	Contig00001	171924-172217	==	gene-K4A87_RS02855	NZ_CP082178.1	598371-598733
GE000173	Contig00001	172506-172877	==	gene-K4A87_RS02860	NZ_CP082178.1	598941-599294
GE000174	Contig00001	172976-174370	==	gene-K4A87_RS02865	NZ_CP082178.1	599410-600807
GE000175	Contig00001	174748-175737	==	gene-K4A87_RS02870	NZ_CP082178.1	601185-602174
GE000176	Contig00001	175781-176449	==	gene-K4A87_RS02875	NZ_CP082178.1	602218-602889
GE000177	Contig00001	176868-178001	==	gene-K4A87_RS02880	NZ_CP082178.1	602915-604048
GE000178	Contig00001	178100-178483	==	gene-K4A87_RS02885	NZ_CP082178.1	604147-604530
GE000179	Contig00001	178480-179370	==	gene-K4A87_RS02890	NZ_CP082178.1	604527-605417
GE000180	Contig00001	179723-179941	==	gene-K4A87_RS02895	NZ_CP082178.1	605775-605993
GE000181	Contig00001	180162-181532	==	gene-K4A87_RS02905	NZ_CP082178.1	606360-607730
GE000182	Contig00001	181621-182820	==	gene-K4A87_RS02910	NZ_CP082178.1	607820-609016
GE000184	Contig00001	184298-185083	==	gene-K4A87_RS02915	NZ_CP082178.1	609013-609852
GE000185	Contig00001	185080-186366	==	gene-K4A87_RS02920	NZ_CP082178.1	609842-611206
GE000197	Contig00001	199717-200661	==	gene-K4A87_RS02995	NZ_CP082178.1	629196-630140
GE000198	Contig00001	200661-201407	==	gene-K4A87_RS03000	NZ_CP082178.1	630140-630886
GE000199	Contig00001	201636-202691	==	gene-K4A87_RS03005	NZ_CP082178.1	631116-632171
GE000200	Contig00001	202748-203635	==	gene-K4A87_RS03010	NZ_CP082178.1	632228-633115
GE000201	Contig00001	203638-204189	==	gene-K4A87_RS03015	NZ_CP082178.1	633112-633669
GE000202	Contig00001	204186-205091	==	gene-K4A87_RS03020	NZ_CP082178.1	633666-634571
GE000203	Contig00001	205214-206617	==	gene-K4A87_RS03025	NZ_CP082178.1	634690-636093
GE000204	Contig00001	206666-208012	==	gene-K4A87_RS03030	NZ_CP082178.1	636142-637488
GE000205	Contig00001	208146-208877	==	gene-K4A87_RS03035	NZ_CP082178.1	637622-638353
GE000206	Contig00001	208877-209515	==	gene-K4A87_RS03040	NZ_CP082178.1	638353-638994
GE000207	Contig00001	209540-212365	==	gene-K4A87_RS03045	NZ_CP082178.1	639020-641086
GE000208	Contig00001	212388-214037	==	gene-K4A87_RS03050	NZ_CP082178.1	641104-642753
GE000209	Contig00001	214170-214505	==	gene-K4A87_RS03055	NZ_CP082178.1	642881-643480
GE000211	Contig00001	214776-215420	==	gene-K4A87_RS03060	NZ_CP082178.1	643495-644139
GE000212	Contig00001	215417-216343	==	gene-K4A87_RS03065	NZ_CP082178.1	644136-645062
GE000213	Contig00001	216346-217179	==	gene-K4A87_RS03070	NZ_CP082178.1	645065-645898
GE000214	Contig00001	217264-218376	==	gene-K4A87_RS03075	NZ_CP082178.1	645983-647095
GE000215	Contig00001	218542-219801	==	gene-K4A87_RS03080	NZ_CP082178.1	647262-648521
GE000216	Contig00001	219861-220319	==	gene-K4A87_RS03085	NZ_CP082178.1	648581-649039
GE000217	Contig00001	220463-222397	==	gene-K4A87_RS03090	NZ_CP082178.1	649183-650877
GE000218	Contig00001	222575-223009	==	gene-K4A87_RS03100	NZ_CP082178.1	651216-651611
GE000219	Contig00001	223105-223878	==	gene-K4A87_RS03105	NZ_CP082178.1	651746-652519
GE000220	Contig00001	223917-224390	==	gene-K4A87_RS03110	NZ_CP082178.1	652544-653011
GE000221	Contig00001	224387-224872	==	gene-K4A87_RS03115	NZ_CP082178.1	653008-653493
GE000304	Contig00001	325623-326429	==	gene-K4A87_RS05235	NZ_CP082178.1	1127773-1128506
GE000305	Contig00001	326647-328755	==	gene-K4A87_RS05245	NZ_CP082178.1	1129628-1131736
GE000306	Contig00001	329127-332042	==	gene-K4A87_RS05250	NZ_CP082178.1	1132090-1135074
GE000307	Contig00001	332377-332616	==	gene-K4A87_RS05255	NZ_CP082178.1	1135472-1135846
GE000309	Contig00001	332864-333268	==	gene-K4A87_RS05260	NZ_CP082178.1	1135896-1136300
GE000310	Contig00001	333261-335351	==	gene-K4A87_RS05265	NZ_CP082178.1	1136293-1138383
GE000311	Contig00001	335459-337126	==	gene-K4A87_RS05270	NZ_CP082178.1	1138491-1140158
GE000313	Contig00001	338001-338444	==	gene-K4A87_RS05280	NZ_CP082178.1	1141020-1142291
GE000316	Contig00001	339323-340081	==	gene-K4A87_RS05285	NZ_CP082178.1	1142429-1143145
GE000317	Contig00001	340074-341375	==	gene-K4A87_RS05290	NZ_CP082178.1	1143138-1144442
GE000318	Contig00001	341560-342051	==	gene-K4A87_RS05295	NZ_CP082178.1	1144624-1145121
GE000319	Contig00001	342187-342444	==	gene-K4A87_RS05300	NZ_CP082178.1	1145255-1145512
GE000320	Contig00001	342447-343256	==	gene-K4A87_RS05305	NZ_CP082178.1	1145515-1146324
GE000321	Contig00001	343294-344034	==	gene-K4A87_RS05310	NZ_CP082178.1	1146361-1147095
GE000322	Contig00001	344038-344637	==	gene-K4A87_RS05315	NZ_CP082178.1	1147099-1147698
GE000323	Contig00001	344894-346090	==	gene-K4A87_RS05325	NZ_CP082178.1	1148104-1149300
GE000324	Contig00001	346090-346731	==	gene-K4A87_RS05330	NZ_CP082178.1	1149300-1149941
GE000326	Contig00001	347100-348281	==	gene-K4A87_RS05335	NZ_CP082178.1	1150306-1151487
GE000327	Contig00001	348380-348751	==	gene-K4A87_RS05340	NZ_CP082178.1	1151568-1151954
GE000328	Contig00001	348754-349428	==	gene-K4A87_RS05345	NZ_CP082178.1	1151957-1152631
GE000329	Contig00001	349466-350263	==	gene-K4A87_RS05350	NZ_CP082178.1	1152669-1153466
GE000332	Contig00001	351487-351666	==	gene-K4A87_RS05355	NZ_CP082178.1	1153749-1153928
GE000333	Contig00001	351670-351939	==	gene-K4A87_RS05360	NZ_CP082178.1	1153932-1154210
GE000334	Contig00001	351948-352817	==	gene-K4A87_RS05365	NZ_CP082178.1	1154219-1155088
GE000335	Contig00001	352947-354149	==	gene-K4A87_RS05370	NZ_CP082178.1	1155218-1156420
GE000341	Contig00001	358928-360226	==	gene-K4A87_RS05395	NZ_CP082178.1	1162603-1162943
GE000342	Contig00001	360210-360965	==	gene-K4A87_RS05400	NZ_CP082178.1	1162996-1163751
GE000343	Contig00001	361165-361788	==	gene-K4A87_RS05405	NZ_CP082178.1	1163951-1164547
GE000345	Contig00001	362531-363184	==	gene-K4A87_RS05410	NZ_CP082178.1	1165026-1165538
GE000346	Contig00001	363138-364043	==	gene-K4A87_RS05415	NZ_CP082178.1	1165633-1166538
GE000347	Contig00001	364116-364886	==	gene-K4A87_RS05420	NZ_CP082178.1	1166611-1167381
GE000348	Contig00001	364910-365380	==	gene-K4A87_RS05425	NZ_CP082178.1	1167447-1167875
GE000349	Contig00001	365634-366038	==	gene-K4A87_RS05430	NZ_CP082178.1	1168107-1168511
GE000350	Contig00001	366038-369004	==	gene-K4A87_RS05435	NZ_CP082178.1	1168511-1171477
GE000351	Contig00001	369296-369616	==	gene-K4A87_RS05440	NZ_CP082178.1	1171771-1172091
GE000352	Contig00001	369629-369889	==	gene-K4A87_RS05445	NZ_CP082178.1	1172104-1172364
GE000353	Contig00001	370134-371201	==	gene-K4A87_RS05450	NZ_CP082178.1	1172615-1173664
GE000354	Contig00001	371293-371562	==	gene-K4A87_RS05455	NZ_CP082178.1	1173756-1174025
GE000355	Contig00001	371679-373271	==	gene-K4A87_RS05460	NZ_CP082178.1	1174142-1175734
GE000356	Contig00001	373490-374512	==	gene-K4A87_RS05465	NZ_CP082178.1	1175953-1176975
GE000357	Contig00001	374570-377350	==	gene-K4A87_RS05470	NZ_CP082178.1	1176982-1179813
GE000358	Contig00001	377496-378008	==	gene-K4A87_RS05475	NZ_CP082178.1	1179959-1180471
GE000359	Contig00001	378088-379038	==	gene-K4A87_RS05480	NZ_CP082178.1	1180551-1181501
GE000360	Contig00001	379546-380553	==	gene-K4A87_RS05490	NZ_CP082178.1	1182122-1183075
GE000361	Contig00001	380553-382553	==	gene-K4A87_RS05495	NZ_CP082178.1	1183075-1185075
GE000362	Contig00001	382556-383182	==	gene-K4A87_RS05500	NZ_CP082178.1	1185072-1185704
GE000363	Contig00001	383182-383517	==	gene-K4A87_RS05505	NZ_CP082178.1	1185704-1186039
GE000364	Contig00001	383686-385566	==	gene-K4A87_RS05515	NZ_CP082178.1	1186352-1188232
GE000365	Contig00001	385883-387286	==	gene-K4A87_RS05520	NZ_CP082178.1	1188545-1189936
GE000366	Contig00001	387713-387976	==	gene-K4A87_RS05525	NZ_CP082178.1	1190382-1190628
GE000367	Contig00001	388358-389143	==	gene-K4A87_RS05540	NZ_CP082178.1	1191300-1192085
GE000368	Contig00001	390159-391589	==	gene-K4A87_RS05545	NZ_CP082178.1	1193158-1194513
GE000369	Contig00001	392035-392223	==	gene-K4A87_RS05555	NZ_CP082178.1	1196146-1198509
GE000376	Contig00001	395541-396836	==	gene-K4A87_RS05575	NZ_CP082178.1	1199686-1200849
GE000377	Contig00001	396829-397197	==	gene-K4A87_RS05580	NZ_CP082178.1	1200842-1201210
GE000380	Contig00001	398404-401934	==	gene-K4A87_RS05595	NZ_CP082178.1	1203057-1203941
GE000381	Contig00001	402102-405716	==	gene-K4A87_RS05600	NZ_CP082178.1	1204235-1207768
GE000383	Contig00001	407137-408558	==	gene-K4A87_RS05605	NZ_CP082178.1	1208060-1208680
GE000384	Contig00001	408683-409747	==	gene-K4A87_RS05610	NZ_CP082178.1	1208732-1209796
GE000385	Contig00001	409757-410008	==	gene-K4A87_RS05615	NZ_CP082178.1	1209806-1210057
GE000386	Contig00001	410203-411330	==	gene-K4A87_RS05620	NZ_CP082178.1	1210252-1211379
GE000387	Contig00001	411327-411869	==	gene-K4A87_RS05625	NZ_CP082178.1	1211376-1211918
GE000388	Contig00001	412035-412634	==	gene-K4A87_RS05635	NZ_CP082178.1	1212297-1212896
GE000389	Contig00001	412923-413339	==	gene-K4A87_RS05640	NZ_CP082178.1	1213183-1213599
GE000390	Contig00001	413352-414125	==	gene-K4A87_RS05645	NZ_CP082178.1	1213612-1214385
GE000391	Contig00001	414657-415328	==	gene-K4A87_RS05655	NZ_CP082178.1	1214910-1215587
GE000392	Contig00001	415366-415770	==	gene-K4A87_RS05660	NZ_CP082178.1	1215626-1216030
GE000393	Contig00001	415783-416358	==	gene-K4A87_RS05665	NZ_CP082178.1	1216043-1216612
GE000394	Contig00001	416360-417526	==	gene-K4A87_RS05670	NZ_CP082178.1	1216614-1217780
GE000399	Contig00001	421984-423366	==	gene-K4A87_RS05720	NZ_CP082178.1	1229788-1231170
GE000400	Contig00001	423560-424324	==	gene-K4A87_RS05725	NZ_CP082178.1	1231364-1232128
GE000401	Contig00001	424566-425507	==	gene-K4A87_RS05730	NZ_CP082178.1	1232370-1233311
GE000404	Contig00001	430227-432419	==	gene-K4A87_RS05740	NZ_CP082178.1	1234744-1236129
GE000405	Contig00001	433006-434235	==	gene-K4A87_RS05750	NZ_CP082178.1	1236796-1238025
GE002937	Contig00001	3160000-3160278	==	gene-K4A87_RS18035	NZ_CP082178.1	3743771-3744082
GE002938	Contig00001	3160308-3161366	==	gene-K4A87_RS18040	NZ_CP082178.1	3744079-3745140
GE002939	Contig00001	3161476-3161835	==	gene-K4A87_RS18045	NZ_CP082178.1	3745250-3745609
GE002940	Contig00001	3162148-3162594	==	gene-K4A87_RS18050	NZ_CP082178.1	3745922-3746368
GE002942	Contig00001	3163188-3163586	==	gene-K4A87_RS18065	NZ_CP082178.1	3747279-3747677
GE002944	Contig00001	3164011-3164823	==	gene-K4A87_RS18075	NZ_CP082178.1	3748120-3748914
GE002945	Contig00001	3165043-3165684	==	gene-K4A87_RS18085	NZ_CP082178.1	3749200-3749841
GE002947	Contig00001	3167633-3168688	==	gene-K4A87_RS18095	NZ_CP082178.1	3751297-3752313
GE002948	Contig00001	3168943-3170145	==	gene-K4A87_RS18100	NZ_CP082178.1	3752573-3753775
GE002949	Contig00001	3170436-3170615	==	gene-K4A87_RS18105	NZ_CP082178.1	3754077-3754256
GE002951	Contig00001	3171611-3171889	==	gene-K4A87_RS18110	NZ_CP082178.1	3754384-3754563
GE002952	Contig00001	3171998-3173158	==	gene-K4A87_RS18115	NZ_CP082178.1	3754724-3755884
GE002957	Contig00001	3177025-3178233	==	gene-K4A87_RS18120	NZ_CP082178.1	3756402-3757610
GE002961	Contig00001	3179687-3181222	==	gene-K4A87_RS18220	NZ_CP082178.1	3781746-3785630
GE002964	Contig00001	3182567-3183196	==	gene-K4A87_RS18230	NZ_CP082178.1	3786592-3787221
GE002965	Contig00001	3183593-3183949	==	gene-K4A87_RS18255	NZ_CP082178.1	3791663-3792016
GE002966	Contig00001	3184730-3185806	==	gene-K4A87_RS18265	NZ_CP082178.1	3792657-3793733
GE002967	Contig00001	3185665-3186036	==	gene-K4A87_RS18270	NZ_CP082178.1	3793724-3793963
GE002968	Contig00001	3186392-3186970	==	gene-K4A87_RS18280	NZ_CP082178.1	3794074-3794478
GE002969	Contig00001	3187664-3188578	==	gene-K4A87_RS18285	NZ_CP082178.1	3795432-3796643
GE002970	Contig00001	3188696-3189358	==	gene-K4A87_RS18290	NZ_CP082178.1	3796640-3799726
GE002973	Contig00001	3192161-3192505	==	gene-K4A87_RS18295	NZ_CP082178.1	3799958-3800302
GE002974	Contig00001	3193202-3193990	==	gene-K4A87_RS18300	NZ_CP082178.1	3800560-3801348
GE002975	Contig00001	3194001-3196658	==	gene-K4A87_RS18305	NZ_CP082178.1	3801359-3804016
GE002976	Contig00001	3197340-3199490	==	gene-K4A87_RS18315	NZ_CP082178.1	3804816-3806948
GE002977	Contig00001	3199807-3201339	==	gene-K4A87_RS18320	NZ_CP082178.1	3807095-3807637
GE002978	Contig00001	3201336-3203831	==	gene-K4A87_RS18325	NZ_CP082178.1	3807785-3807952
GE002979	Contig00001	3204005-3204667	==	gene-K4A87_RS18330	NZ_CP082178.1	3808137-3808799
GE002981	Contig00001	3205229-3205558	==	gene-K4A87_RS18335	NZ_CP082178.1	3808833-3809159
GE002982	Contig00001	3205527-3206012	==	gene-K4A87_RS18340	NZ_CP082178.1	3809131-3809613
GE002983	Contig00001	3206321-3207364	==	gene-K4A87_RS18350	NZ_CP082178.1	3810506-3811549
GE002984	Contig00001	3207531-3210029	==	gene-K4A87_RS18355	NZ_CP082178.1	3811681-3814179
GE002985	Contig00001	3210732-3211772	==	gene-K4A87_RS18360	NZ_CP082178.1	3814691-3815731
GE002986	Contig00001	3211882-3214590	==	gene-K4A87_RS18365	NZ_CP082178.1	3815840-3818548
GE002987	Contig00001	3214755-3216122	==	gene-K4A87_RS18375	NZ_CP082178.1	3819954-3821321
GE002988	Contig00001	3216723-3217550	==	gene-K4A87_RS18380	NZ_CP082178.1	3821922-3822749
GE002989	Contig00001	3217633-3217797	==	gene-K4A87_RS18385	NZ_CP082178.1	3822979-3824790
GE002991	Contig00001	3218815-3220641	==	gene-K4A87_RS18390	NZ_CP082178.1	3824911-3826758
GE002992	Contig00001	3220638-3222437	==	gene-K4A87_RS18395	NZ_CP082178.1	3826755-3828554
GE002993	Contig00001	3222501-3222830	==	gene-K4A87_RS18400	NZ_CP082178.1	3828660-3828949
GE002994	Contig00001	3222857-3226177	==	gene-K4A87_RS18405	NZ_CP082178.1	3828976-3832296
GE002995	Contig00001	3226170-3226430	==	gene-K4A87_RS18410	NZ_CP082178.1	3832289-3832549
GE002996	Contig00001	3226647-3227843	==	gene-K4A87_RS18415	NZ_CP082178.1	3832766-3833962
GE002997	Contig00001	3227843-3228616	==	gene-K4A87_RS18420	NZ_CP082178.1	3833962-3834744
GE002998	Contig00001	3228613-3229434	==	gene-K4A87_RS18425	NZ_CP082178.1	3834741-3835562
GE002999	Contig00001	3229431-3231053	==	gene-K4A87_RS18430	NZ_CP082178.1	3835559-3837181
GE003000	Contig00001	3231252-3231989	==	gene-K4A87_RS18440	NZ_CP082178.1	3837618-3838355
GE003003	Contig00001	3233010-3233447	==	gene-K4A87_RS18445	NZ_CP082178.1	3838528-3838968
GE003004	Contig00001	3233434-3235800	==	gene-K4A87_RS18450	NZ_CP082178.1	3838955-3841321
GE003005	Contig00001	3235983-3236603	==	gene-K4A87_RS18455	NZ_CP082178.1	3841500-3842120
GE003006	Contig00001	3236554-3237528	==	gene-K4A87_RS18460	NZ_CP082178.1	3842071-3843045
GE003007	Contig00001	3237525-3237812	==	gene-K4A87_RS18465	NZ_CP082178.1	3843042-3843329
GE003008	Contig00001	3237824-3238573	==	gene-K4A87_RS18470	NZ_CP082178.1	3843341-3844090
GE003009	Contig00001	3238626-3239372	==	gene-K4A87_RS18475	NZ_CP082178.1	3844144-3844827
GE003010	Contig00001	3239347-3239616	==	gene-K4A87_RS18480	NZ_CP082178.1	3844865-3845134
GE003011	Contig00001	3239888-3241246	==	gene-K4A87_RS18485	NZ_CP082178.1	3845406-3846764
GE003012	Contig00001	3241243-3242274	==	gene-K4A87_RS18490	NZ_CP082178.1	3846761-3847798
GE003013	Contig00001	3242319-3243626	==	gene-K4A87_RS18495	NZ_CP082178.1	3847836-3849179
GE003014	Contig00001	3244403-3246772	==	gene-K4A87_RS18500	NZ_CP082178.1	3849640-3852000
GE003015	Contig00001	3247101-3247817	==	gene-K4A87_RS18505	NZ_CP082178.1	3852309-3853025
GE003016	Contig00001	3247814-3248386	==	gene-K4A87_RS18510	NZ_CP082178.1	3853022-3853597
GE003018	Contig00001	3248743-3249642	==	gene-K4A87_RS18585	NZ_CP082178.1	3866454-3867353
GE003019	Contig00001	3250072-3252879	==	gene-K4A87_RS18595	NZ_CP082178.1	3867929-3870736
GE003020	Contig00001	3252957-3253244	==	gene-K4A87_RS18600	NZ_CP082178.1	3870814-3871101
GE003421	Contig00001	3680381-3680608	==	gene-K4A87_RS00435	NZ_CP082178.1	87536-87855
GE003422	Contig00001	3680770-3681843	==	gene-K4A87_RS00440	NZ_CP082178.1	88018-89091
GE003423	Contig00001	3682208-3683119	==	gene-K4A87_RS00450	NZ_CP082178.1	89458-90372
GE003424	Contig00001	3683183-3684088	==	gene-K4A87_RS00455	NZ_CP082178.1	90436-91341
GE003425	Contig00001	3684236-3685147	==	gene-K4A87_RS00465	NZ_CP082178.1	91615-92400
GE003426	Contig00001	3685220-3686092	==	gene-K4A87_RS00470	NZ_CP082178.1	92473-93339
GE003427	Contig00001	3686089-3687045	==	gene-K4A87_RS00475	NZ_CP082178.1	93342-94307
GE003428	Contig00001	3687209-3688093	==	gene-K4A87_RS00480	NZ_CP082178.1	94462-95352
GE003429	Contig00001	3688167-3688394	==	gene-K4A87_RS00485	NZ_CP082178.1	95426-95653
GE003430	Contig00001	3688410-3689021	==	gene-K4A87_RS00490	NZ_CP082178.1	95669-96331
GE003431	Contig00001	3689018-3689755	==	gene-K4A87_RS00495	NZ_CP082178.1	96328-97065
GE003432	Contig00001	3690079-3690978	==	gene-K4A87_RS00505	NZ_CP082178.1	97809-98708
GE003433	Contig00001	3691024-3691788	==	gene-K4A87_RS00510	NZ_CP082178.1	98754-99519
GE003434	Contig00001	3692395-3694209	==	gene-K4A87_RS00515	NZ_CP082178.1	100116-101930
GE003435	Contig00001	3694300-3695208	==	gene-K4A87_RS00520	NZ_CP082178.1	102022-102930
GE003436	Contig00001	3695396-3697636	==	gene-K4A87_RS00525	NZ_CP082178.1	103120-105303
GE003437	Contig00001	3698910-3699290	==	gene-K4A87_RS00540	NZ_CP082178.1	106648-107028
GE003438	Contig00001	3699493-3703965	==	gene-K4A87_RS00545	NZ_CP082178.1	107231-111703
GE003439	Contig00001	3704093-3705574	==	gene-K4A87_RS00550	NZ_CP082178.1	111832-113313
GE003440	Contig00001	3705705-3706763	==	gene-K4A87_RS00555	NZ_CP082178.1	113455-114513
GE003441	Contig00001	3707072-3708145	==	gene-K4A87_RS00560	NZ_CP082178.1	114823-115896
GE003448	Contig00001	3714267-3716123	==	gene-K4A87_RS00580	NZ_CP082178.1	118474-119955
GE003449	Contig00001	3717339-3719516	==	gene-K4A87_RS00590	NZ_CP082178.1	121577-123682
GE003454	Contig00001	3728802-3729641	==	gene-K4A87_RS00615	NZ_CP082178.1	130907-131743
GE003456	Contig00001	3731228-3734344	==	gene-K4A87_RS00625	NZ_CP082178.1	133308-136424
GE003457	Contig00001	3734341-3737691	==	gene-K4A87_RS00630	NZ_CP082178.1	136421-139771
GE003458	Contig00001	3737691-3739886	==	gene-K4A87_RS00635	NZ_CP082178.1	139783-141966
GE003459	Contig00001	3740128-3741276	==	gene-K4A87_RS00640	NZ_CP082178.1	142208-143356
GE003460	Contig00001	3741329-3742762	==	gene-K4A87_RS00645	NZ_CP082178.1	143409-145031
GE003461	Contig00001	3742932-3743987	==	gene-K4A87_RS00650	NZ_CP082178.1	145028-146023
GE003462	Contig00001	3744127-3744963	==	gene-K4A87_RS00655	NZ_CP082178.1	146223-147059
GE003463	Contig00001	3744986-3746425	==	gene-K4A87_RS00660	NZ_CP082178.1	147082-148080
GE003464	Contig00001	3746425-3747651	==	gene-K4A87_RS00670	NZ_CP082178.1	148612-149895
GE003465	Contig00001	3747806-3748318	==	gene-K4A87_RS00675	NZ_CP082178.1	149997-151580
GE003467	Contig00001	3749482-3750540	==	gene-K4A87_RS00680	NZ_CP082178.1	151718-152776
GE003468	Contig00001	3750704-3751972	==	gene-K4A87_RS00685	NZ_CP082178.1	153107-154231
GE003469	Contig00001	3752175-3753023	==	gene-K4A87_RS00690	NZ_CP082178.1	154422-155276
GE003470	Contig00001	3753182-3753943	==	gene-K4A87_RS00695	NZ_CP082178.1	155434-156189
GE003471	Contig00001	3754168-3755058	==	gene-K4A87_RS00700	NZ_CP082178.1	156366-157256
GE003472	Contig00001	3755186-3755668	==	gene-K4A87_RS00705	NZ_CP082178.1	157384-157866
GE003473	Contig00001	3756060-3756902	==	gene-K4A87_RS00710	NZ_CP082178.1	157972-158814
GE003474	Contig00001	3757054-3757620	==	gene-K4A87_RS00720	NZ_CP082178.1	159105-159254
GE003475	Contig00001	3757669-3758406	==	gene-K4A87_RS00730	NZ_CP082178.1	159726-160463
GE003476	Contig00001	3758403-3759875	==	gene-K4A87_RS00735	NZ_CP082178.1	160460-161932
GE003477	Contig00001	3759935-3761116	==	gene-K4A87_RS00740	NZ_CP082178.1	161992-163173
GE003478	Contig00001	3761188-3762468	==	gene-K4A87_RS00745	NZ_CP082178.1	163239-164528
GE003479	Contig00001	3762465-3763451	==	gene-K4A87_RS00750	NZ_CP082178.1	164525-165511
GE003480	Contig00001	3763468-3763737	==	gene-K4A87_RS00755	NZ_CP082178.1	165528-165797
GE003481	Contig00001	3763888-3767580	==	gene-K4A87_RS00760	NZ_CP082178.1	165960-169652
GE003482	Contig00001	3768095-3768355	==	gene-K4A87_RS00765	NZ_CP082178.1	169760-170153
GE003483	Contig00001	3768815-3769774	==	gene-K4A87_RS00770	NZ_CP082178.1	170670-171587
GE003484	Contig00001	3770098-3770730	==	gene-K4A87_RS00775	NZ_CP082178.1	171885-172517
GE003485	Contig00001	3770744-3771220	==	gene-K4A87_RS00780	NZ_CP082178.1	172531-173007
GE003486	Contig00001	3771281-3771796	==	gene-K4A87_RS00785	NZ_CP082178.1	173011-173583
GE003487	Contig00001	3771793-3773811	==	gene-K4A87_RS00790	NZ_CP082178.1	173580-175598
GE003488	Contig00001	3774068-3774496	==	gene-K4A87_RS00800	NZ_CP082178.1	175990-176418
GE003489	Contig00001	3774614-3775417	==	gene-K4A87_RS00805	NZ_CP082178.1	176540-177343
GE003490	Contig00001	3775481-3776488	==	gene-K4A87_RS00810	NZ_CP082178.1	177407-178378
GE003491	Contig00001	3776665-3778737	==	gene-K4A87_RS00820	NZ_CP082178.1	178591-180663
GE003497	Contig00001	3783091-3784146	==	gene-K4A87_RS00850	NZ_CP082178.1	186638-187693
GE003097	Contig00001	3321264-3321686	==	gene-K4A87_RS18610	NZ_CP082178.1	3871397-3871819
GE003098	Contig00001	3322123-3324294	==	gene-K4A87_RS18615	NZ_CP082178.1	3872260-3874446
GE003099	Contig00001	3324433-3325824	==	gene-K4A87_RS18620	NZ_CP082178.1	3874570-3875955
GE003100	Contig00001	3326223-3327641	==	gene-K4A87_RS18625	NZ_CP082178.1	3876336-3877754
GE003101	Contig00001	3327943-3328107	==	gene-K4A87_RS18630	NZ_CP082178.1	3877976-3878188
GE003102	Contig00001	3328334-3328501	==	gene-K4A87_RS18635	NZ_CP082178.1	3878418-3878585
GE003103	Contig00001	3328515-3328751	==	gene-K4A87_RS18640	NZ_CP082178.1	3878599-3878835
GE003106	Contig00001	3329970-3330662	==	gene-K4A87_RS18650	NZ_CP082178.1	3879944-3880582
GE003108	Contig00001	3331477-3332073	==	gene-K4A87_RS18660	NZ_CP082178.1	3881354-3881950
GE003109	Contig00001	3332200-3332451	==	gene-K4A87_RS18665	NZ_CP082178.1	3882077-3882328
GE003110	Contig00001	3332505-3332942	==	gene-K4A87_RS18670	NZ_CP082178.1	3882383-3882820
GE003111	Contig00001	3332939-3333724	==	gene-K4A87_RS18675	NZ_CP082178.1	3882817-3883602
GE003112	Contig00001	3334042-3335769	==	gene-K4A87_RS18685	NZ_CP082178.1	3883968-3885695
GE003113	Contig00001	3335766-3336083	==	gene-K4A87_RS18690	NZ_CP082178.1	3885692-3886009
GE003114	Contig00001	3336169-3337551	==	gene-K4A87_RS18695	NZ_CP082178.1	3886095-3886418
GE003115	Contig00001	3337791-3339734	==	gene-K4A87_RS18700	NZ_CP082178.1	3886828-3888771
GE003116	Contig00001	3339971-3340639	==	gene-K4A87_RS18705	NZ_CP082178.1	3888998-3889666
GE003117	Contig00001	3340882-3341889	==	gene-K4A87_RS18715	NZ_CP082178.1	3890144-3891145
GE003118	Contig00001	3341886-3342758	==	gene-K4A87_RS18720	NZ_CP082178.1	3891142-3892014
GE003119	Contig00001	3342755-3343525	==	gene-K4A87_RS18725	NZ_CP082178.1	3892011-3892781
GE003120	Contig00001	3343692-3344549	==	gene-K4A87_RS18730	NZ_CP082178.1	3892948-3893805
GE003121	Contig00001	3344616-3345935	==	gene-K4A87_RS18735	NZ_CP082178.1	3893872-3895191
GE003122	Contig00001	3346217-3346588	==	gene-K4A87_RS18740	NZ_CP082178.1	3895470-3895841
GE003123	Contig00001	3346591-3347889	==	gene-K4A87_RS18745	NZ_CP082178.1	3895844-3897142
GE003124	Contig00001	3348069-3348845	==	gene-K4A87_RS18750	NZ_CP082178.1	3897323-3898099
GE003125	Contig00001	3349248-3349832	==	gene-K4A87_RS18755	NZ_CP082178.1	3898503-3899087
GE003126	Contig00001	3349939-3353376	==	gene-K4A87_RS18800	NZ_CP082178.1	3906055-3907992
GE003127	Contig00001	3353747-3354757	==	gene-K4A87_RS18805	NZ_CP082178.1	3908446-3908760
GE003128	Contig00001	3355044-3356426	==	gene-K4A87_RS18825	NZ_CP082178.1	3909309-3910691
GE003129	Contig00001	3356584-3357168	==	gene-K4A87_RS18830	NZ_CP082178.1	3910849-3911433
GE003130	Contig00001	3357728-3359455	==	gene-K4A87_RS18835	NZ_CP082178.1	3911995-3913722
GE003131	Contig00001	3359765-3363892	==	gene-K4A87_RS18845	NZ_CP082178.1	3914036-3918163
GE003132	Contig00001	3364982-3368839	==	gene-K4A87_RS18880	NZ_CP082178.1	3924217-3928074
GE003133	Contig00001	3368836-3370617	==	gene-K4A87_RS18885	NZ_CP082178.1	3928071-3929852
GE003134	Contig00001	3370804-3373554	==	gene-K4A87_RS18890	NZ_CP082178.1	3930098-3932788
GE003135	Contig00001	3374289-3374840	==	gene-K4A87_RS18915	NZ_CP082178.1	3935429-3936079
GE003136	Contig00001	3374953-3375684	==	gene-K4A87_RS18920	NZ_CP082178.1	3936076-3936819
GE003137	Contig00001	3375775-3376338	==	gene-K4A87_RS18925	NZ_CP082178.1	3936911-3937474
GE003138	Contig00001	3376347-3378839	==	gene-K4A87_RS18930	NZ_CP082178.1	3937483-3939975
GE003143	Contig00001	3381838-3382311	==	gene-K4A87_RS18935	NZ_CP082178.1	3940880-3941353
GE003144	Contig00001	3382355-3383491	==	gene-K4A87_RS18940	NZ_CP082178.1	3941397-3942533
GE003145	Contig00001	3383566-3384702	==	gene-K4A87_RS18945	NZ_CP082178.1	3942608-3943744
GE003146	Contig00001	3384834-3385346	==	gene-K4A87_RS18950	NZ_CP082178.1	3943876-3944388
GE003147	Contig00001	3385722-3386645	==	gene-K4A87_RS18955	NZ_CP082178.1	3944748-3945671
GE003148	Contig00001	3386645-3387955	==	gene-K4A87_RS18960	NZ_CP082178.1	3945671-3946981
GE003149	Contig00001	3388005-3389726	==	gene-K4A87_RS18965	NZ_CP082178.1	3947031-3948752
GE003150	Contig00001	3389890-3391167	==	gene-K4A87_RS18970	NZ_CP082178.1	3948916-3950193
GE003151	Contig00001	3391277-3392101	==	gene-K4A87_RS18975	NZ_CP082178.1	3950318-3951142
GE003152	Contig00001	3392105-3393160	==	gene-K4A87_RS18980	NZ_CP082178.1	3951143-3952201
GE003153	Contig00001	3393234-3394736	==	gene-K4A87_RS18985	NZ_CP082178.1	3952273-3953775
GE003154	Contig00001	3394733-3395209	==	gene-K4A87_RS18990	NZ_CP082178.1	3953772-3954248
GE003155	Contig00001	3395580-3396713	==	gene-K4A87_RS18995	NZ_CP082178.1	3954611-3955744
GE003156	Contig00001	3396947-3397468	==	gene-K4A87_RS19000	NZ_CP082178.1	3955987-3956508
GE003157	Contig00001	3397535-3398449	==	gene-K4A87_RS19005	NZ_CP082178.1	3956575-3957591
GE003158	Contig00001	3398514-3398990	==	gene-K4A87_RS19010	NZ_CP082178.1	3957590-3958030
GE003159	Contig00001	3399096-3400973	==	gene-K4A87_RS19015	NZ_CP082178.1	3958136-3960010
GE002125	Contig00001	2305845-2306252	==	gene-K4A87_RS13835	NZ_CP082178.1	2904825-2905232
GE002126	Contig00001	2306541-2308016	==	gene-K4A87_RS13840	NZ_CP082178.1	2905521-2906996
GE002127	Contig00001	2308336-2308752	==	gene-K4A87_RS13845	NZ_CP082178.1	2907306-2907713
GE002128	Contig00001	2308897-2309655	==	gene-K4A87_RS13850	NZ_CP082178.1	2907858-2908616
GE002129	Contig00001	2309717-2310229	==	gene-K4A87_RS13855	NZ_CP082178.1	2908671-2909183
GE002130	Contig00001	2310269-2310529	==	gene-K4A87_RS13860	NZ_CP082178.1	2909223-2909483
GE002131	Contig00001	2310626-2311423	==	gene-K4A87_RS13865	NZ_CP082178.1	2909580-2910377
GE002132	Contig00001	2311414-2312508	==	gene-K4A87_RS13870	NZ_CP082178.1	2910368-2911462
GE002133	Contig00001	2312510-2312794	==	gene-K4A87_RS13875	NZ_CP082178.1	2911464-2911715
GE002134	Contig00001	2312758-2313339	==	gene-K4A87_RS13880	NZ_CP082178.1	2911712-2912293
GE002135	Contig00001	2313592-2315046	==	gene-K4A87_RS13885	NZ_CP082178.1	2912613-2913989
GE002136	Contig00001	2315112-2315903	==	gene-K4A87_RS13890	NZ_CP082178.1	2914143-2914934
GE002137	Contig00001	2316132-2317181	==	gene-K4A87_RS13895	NZ_CP082178.1	2915171-2916220
GE002138	Contig00001	2317291-2317590	==	gene-K4A87_RS13905	NZ_CP082178.1	2916489-2916680
GE002140	Contig00001	2318836-2322405	==	gene-K4A87_RS13910	NZ_CP082178.1	2916681-2920250
GE002141	Contig00001	2322500-2323153	==	gene-K4A87_RS13915	NZ_CP082178.1	2920347-2921000
GE002142	Contig00001	2323156-2323719	==	gene-K4A87_RS13920	NZ_CP082178.1	2921003-2921566
GE002144	Contig00001	2324480-2324707	==	gene-K4A87_RS13930	NZ_CP082178.1	2922341-2922574
GE002145	Contig00001	2324800-2325516	==	gene-K4A87_RS13935	NZ_CP082178.1	2922661-2923781
GE002149	Contig00001	2327570-2328565	==	gene-K4A87_RS13940	NZ_CP082178.1	2924842-2925837
GE002150	Contig00001	2328758-2329846	==	gene-K4A87_RS13945	NZ_CP082178.1	2926022-2927110
GE002151	Contig00001	2329843-2331060	==	gene-K4A87_RS13950	NZ_CP082178.1	2927107-2928324
GE002152	Contig00001	2331057-2332088	==	gene-K4A87_RS13955	NZ_CP082178.1	2928321-2929352
GE002153	Contig00001	2332093-2333016	==	gene-K4A87_RS13960	NZ_CP082178.1	2929700-2930104
GE002155	Contig00001	2334157-2335881	==	gene-K4A87_RS13965	NZ_CP082178.1	2930190-2931794
GE002156	Contig00001	2335862-2336602	==	gene-K4A87_RS13970	NZ_CP082178.1	2931870-2932514
GE002157	Contig00001	2336703-2338616	==	gene-K4A87_RS13975	NZ_CP082178.1	2932615-2934528
GE002158	Contig00001	2338773-2339201	==	gene-K4A87_RS13980	NZ_CP082178.1	2934685-2935113
GE002159	Contig00001	2339161-2340213	==	gene-K4A87_RS13985	NZ_CP082178.1	2935073-2936125
GE002160	Contig00001	2340210-2340947	==	gene-K4A87_RS13990	NZ_CP082178.1	2936122-2936859
GE002161	Contig00001	2341021-2341911	==	gene-K4A87_RS13995	NZ_CP082178.1	2936933-2937823
GE002162	Contig00001	2342085-2342900	==	gene-K4A87_RS14000	NZ_CP082178.1	2937994-2938830
GE002170	Contig00001	2351808-2352416	==	gene-K4A87_RS14005	NZ_CP082178.1	2939160-2939768
GE002171	Contig00001	2352552-2353280	==	gene-K4A87_RS14010	NZ_CP082178.1	2939904-2940635
GE002172	Contig00001	2353277-2355751	==	gene-K4A87_RS14015	NZ_CP082178.1	2940632-2943106
GE002173	Contig00001	2355931-2356290	==	gene-K4A87_RS14020	NZ_CP082178.1	2943271-2943630
GE002174	Contig00001	2356493-2356711	==	gene-K4A87_RS14030	NZ_CP082178.1	2943887-2944255
GE002175	Contig00001	2357096-2358475	==	gene-K4A87_RS14035	NZ_CP082178.1	2944618-2945961
GE002177	Contig00001	2360789-2361184	==	gene-K4A87_RS14045	NZ_CP082178.1	2947950-2948345
GE002178	Contig00001	2361330-2362805	==	gene-K4A87_RS14050	NZ_CP082178.1	2948490-2949599
GE002179	Contig00001	2362882-2363841	==	gene-K4A87_RS14060	NZ_CP082178.1	2950052-2951026
GE002180	Contig00001	2364027-2364827	==	gene-K4A87_RS14065	NZ_CP082178.1	2951212-2952012
GE002181	Contig00001	2364824-2365372	==	gene-K4A87_RS14070	NZ_CP082178.1	2952009-2952557
GE002182	Contig00001	2365525-2366832	==	gene-K4A87_RS14075	NZ_CP082178.1	2952599-2954017
GE002183	Contig00001	2366823-2367557	==	gene-K4A87_RS14080	NZ_CP082178.1	2954008-2954742
GE002186	Contig00001	2368483-2369121	==	gene-K4A87_RS14095	NZ_CP082178.1	2955249-2955887
GE002187	Contig00001	2369277-2370017	==	gene-K4A87_RS14100	NZ_CP082178.1	2956037-2956783
GE002188	Contig00001	2370329-2372038	==	gene-K4A87_RS14110	NZ_CP082178.1	2957095-2958804
GE002196	Contig00001	2377691-2378560	==	gene-K4A87_RS14120	NZ_CP082178.1	2959467-2960336
GE002197	Contig00001	2378560-2379333	==	gene-K4A87_RS14125	NZ_CP082178.1	2960336-2961115
GE002198	Contig00001	2379526-2380155	==	gene-K4A87_RS14130	NZ_CP082178.1	2961303-2961932
GE002199	Contig00001	2380263-2381036	==	gene-K4A87_RS14135	NZ_CP082178.1	2962029-2962544
GE002200	Contig00001	2381348-2382727	==	gene-K4A87_RS14145	NZ_CP082178.1	2963336-2964490
GE002202	Contig00001	2383033-2383425	==	gene-K4A87_RS14150	NZ_CP082178.1	2964602-2964871
GE003818	Contig00001	4116599-4116973	==	gene-K4A87_RS04355	NZ_CP082178.1	919208-920012
GE003824	Contig00001	4123369-4125078	==	gene-K4A87_RS04365	NZ_CP082178.1	920550-922370
GE003827	Contig00001	4130320-4131339	==	gene-K4A87_RS04370	NZ_CP082178.1	922717-923736
GE003828	Contig00001	4131395-4132324	==	gene-K4A87_RS04375	NZ_CP082178.1	923758-924720
GE003829	Contig00001	4132321-4132788	==	gene-K4A87_RS04380	NZ_CP082178.1	924723-925184
GE003830	Contig00001	4132785-4133792	==	gene-K4A87_RS04385	NZ_CP082178.1	925181-926188
GE003831	Contig00001	4133789-4135636	==	gene-K4A87_RS04390	NZ_CP082178.1	926185-928023
GE003832	Contig00001	4135633-4137372	==	gene-K4A87_RS04395	NZ_CP082178.1	928020-929759
GE003833	Contig00001	4137664-4138944	==	gene-K4A87_RS04400	NZ_CP082178.1	930047-931327
GE003834	Contig00001	4139148-4141148	==	gene-K4A87_RS04405	NZ_CP082178.1	931534-933534
GE003835	Contig00001	4141334-4141912	==	gene-K4A87_RS04410	NZ_CP082178.1	933685-933885
GE003836	Contig00001	4141897-4142619	==	gene-K4A87_RS04415	NZ_CP082178.1	933987-934700
GE003837	Contig00001	4142622-4143602	==	gene-K4A87_RS04420	NZ_CP082178.1	934703-935677
GE003839	Contig00001	4144238-4144603	==	gene-K4A87_RS04430	NZ_CP082178.1	936345-936710
GE003840	Contig00001	4144593-4145711	==	gene-K4A87_RS04435	NZ_CP082178.1	936700-938000
GE003842	Contig00001	4146657-4147271	==	gene-K4A87_RS04445	NZ_CP082178.1	938752-939366
GE003843	Contig00001	4147271-4147957	==	gene-K4A87_RS04450	NZ_CP082178.1	939366-940052
GE003844	Contig00001	4147974-4148750	==	gene-K4A87_RS04455	NZ_CP082178.1	940068-940844
GE003845	Contig00001	4148836-4149660	==	gene-K4A87_RS04460	NZ_CP082178.1	940921-941745
GE003846	Contig00001	4149674-4150552	==	gene-K4A87_RS04465	NZ_CP082178.1	941759-942574
GE003847	Contig00001	4150577-4151191	==	gene-K4A87_RS04470	NZ_CP082178.1	942661-943275
GE003848	Contig00001	4151581-4152582	==	gene-K4A87_RS04475	NZ_CP082178.1	943666-944667
GE003865	Contig00001	4171649-4171984	==	gene-K4A87_RS04480	NZ_CP082178.1	944881-945351
GE003868	Contig00001	4173109-4174284	==	gene-K4A87_RS04485	NZ_CP082178.1	945819-946994
GE003869	Contig00001	4174281-4174928	==	gene-K4A87_RS04490	NZ_CP082178.1	946991-947638
GE003870	Contig00001	4175127-4176593	==	gene-K4A87_RS04495	NZ_CP082178.1	947827-949293
GE003872	Contig00001	4177128-4178132	==	gene-K4A87_RS04500	NZ_CP082178.1	949815-950819
GE003873	Contig00001	4178344-4179000	==	gene-K4A87_RS04505	NZ_CP082178.1	950959-951528
GE003874	Contig00001	4179315-4180274	==	gene-K4A87_RS04510	NZ_CP082178.1	951843-952802
GE003875	Contig00001	4180291-4181508	==	gene-K4A87_RS04515	NZ_CP082178.1	952819-954024
GE003876	Contig00001	4181658-4182641	==	gene-K4A87_RS04520	NZ_CP082178.1	954186-955169
GE003877	Contig00001	4182800-4183081	==	gene-K4A87_RS04525	NZ_CP082178.1	955328-955609
GE003878	Contig00001	4183402-4184598	==	gene-K4A87_RS04530	NZ_CP082178.1	955941-957137
GE003879	Contig00001	4184926-4185363	==	gene-K4A87_RS04535	NZ_CP082178.1	957451-957888
GE003880	Contig00001	4185534-4187561	==	gene-K4A87_RS04540	NZ_CP082178.1	958089-960092
GE003881	Contig00001	4187561-4189012	==	gene-K4A87_RS04545	NZ_CP082178.1	960092-961648
GE003882	Contig00001	4189013-4189741	==	gene-K4A87_RS04550	NZ_CP082178.1	961649-962377
GE003883	Contig00001	4189738-4191459	==	gene-K4A87_RS04555	NZ_CP082178.1	962374-964080
GE003884	Contig00001	4191568-4193415	==	gene-K4A87_RS04560	NZ_CP082178.1	964204-966051
GE003885	Contig00001	4193597-4194502	==	gene-K4A87_RS04565	NZ_CP082178.1	966233-967138
GE003886	Contig00001	4194502-4196478	==	gene-K4A87_RS04570	NZ_CP082178.1	967138-969114
GE003888	Contig00001	4196741-4197808	==	gene-K4A87_RS04575	NZ_CP082178.1	969376-970443
GE003889	Contig00001	4197805-4200930	==	gene-K4A87_RS04580	NZ_CP082178.1	970440-973565
GE002482	Contig00001	2653047-2654420	==	gene-K4A87_RS15015	NZ_CP082178.1	3158099-3159472
GE002484	Contig00001	2655864-2657060	==	gene-K4A87_RS15025	NZ_CP082178.1	3159879-3161768
GE002485	Contig00001	2657217-2657948	==	gene-K4A87_RS15030	NZ_CP082178.1	3161925-3162656
GE002486	Contig00001	2657945-2658127	==	gene-K4A87_RS15035	NZ_CP082178.1	3162653-3162769
GE002487	Contig00001	2658576-2659157	==	gene-K4A87_RS15045	NZ_CP082178.1	3163285-3163866
GE002488	Contig00001	2659209-2659679	==	gene-K4A87_RS15050	NZ_CP082178.1	3163918-3164394
GE002489	Contig00001	2659720-2660928	==	gene-K4A87_RS15055	NZ_CP082178.1	3164428-3165615
GE002490	Contig00001	2660915-2667130	==	gene-K4A87_RS15060	NZ_CP082178.1	3165623-3171859
GE002491	Contig00001	2667246-2669282	==	gene-K4A87_RS15065	NZ_CP082178.1	3171975-3174011
GE002492	Contig00001	2669322-2669852	==	gene-K4A87_RS15070	NZ_CP082178.1	3174051-3174581
GE002493	Contig00001	2669852-2670214	==	gene-K4A87_RS15075	NZ_CP082178.1	3174581-3174943
GE002495	Contig00001	2670870-2671820	==	gene-K4A87_RS15085	NZ_CP082178.1	3175598-3176548
GE002496	Contig00001	2671817-2672683	==	gene-K4A87_RS15090	NZ_CP082178.1	3176545-3177411
GE002497	Contig00001	2672795-2673514	==	gene-K4A87_RS15100	NZ_CP082178.1	3177668-3178387
GE002498	Contig00001	2673836-2675836	==	gene-K4A87_RS15105	NZ_CP082178.1	3178575-3180578
GE002499	Contig00001	2676033-2676566	==	gene-K4A87_RS15110	NZ_CP082178.1	3180775-3181302
GE002500	Contig00001	2676580-2679024	==	gene-K4A87_RS15115	NZ_CP082178.1	3181316-3183760
GE002501	Contig00001	2679264-2681366	==	gene-K4A87_RS15120	NZ_CP082178.1	3183999-3186101
GE002502	Contig00001	2681423-2682940	==	gene-K4A87_RS15125	NZ_CP082178.1	3186162-3187679
GE002503	Contig00001	2683122-2685290	==	gene-K4A87_RS15130	NZ_CP082178.1	3187862-3190048
GE002504	Contig00001	2685744-2686643	==	gene-K4A87_RS15140	NZ_CP082178.1	3190503-3191402
GE002505	Contig00001	2686640-2687392	==	gene-K4A87_RS15145	NZ_CP082178.1	3191399-3192151
GE002506	Contig00001	2687389-2687667	==	gene-K4A87_RS15150	NZ_CP082178.1	3192148-3192426
GE002507	Contig00001	2687664-2688791	==	gene-K4A87_RS15155	NZ_CP082178.1	3192423-3193550
GE002508	Contig00001	2688981-2693078	==	gene-K4A87_RS15180	NZ_CP082178.1	3196501-3200622
GE002509	Contig00001	2693169-2693726	==	gene-K4A87_RS15185	NZ_CP082178.1	3200713-3201270
GE002510	Contig00001	2694206-2696008	==	gene-K4A87_RS15190	NZ_CP082178.1	3201755-3203557
GE002511	Contig00001	2696147-2696629	==	gene-K4A87_RS15195	NZ_CP082178.1	3203696-3204178
GE002512	Contig00001	2696708-2697112	==	gene-K4A87_RS15200	NZ_CP082178.1	3204257-3204661
GE002514	Contig00001	2698134-2698844	==	gene-K4A87_RS15250	NZ_CP082178.1	3214364-3215074
GE002515	Contig00001	2699096-2699302	==	gene-K4A87_RS15255	NZ_CP082178.1	3215326-3215532
GE002517	Contig00001	2700519-2701193	==	gene-K4A87_RS15270	NZ_CP082178.1	3216751-3217425
GE002519	Contig00001	2701463-2701951	==	gene-K4A87_RS15280	NZ_CP082178.1	3217658-3217813
GE000407	Contig00001	435908-436579	==	gene-K4A87_RS05035	NZ_CP082178.1	1084830-1085304
GE000408	Contig00001	436683-438380	==	gene-K4A87_RS05040	NZ_CP082178.1	1085450-1087147
GE000409	Contig00001	439040-441439	==	gene-K4A87_RS05045	NZ_CP082178.1	1087684-1090083
GE000413	Contig00001	448495-450429	==	gene-K4A87_RS05065	NZ_CP082178.1	1096298-1098232
GE000414	Contig00001	450609-451886	==	gene-K4A87_RS05070	NZ_CP082178.1	1098414-1098758
GE000415	Contig00001	452463-453239	==	gene-K4A87_RS05080	NZ_CP082178.1	1099604-1100380
GE000416	Contig00001	453397-455163	==	gene-K4A87_RS05085	NZ_CP082178.1	1100538-1102304
GE000417	Contig00001	455613-456134	==	gene-K4A87_RS05090	NZ_CP082178.1	1102729-1103250
GE000418	Contig00001	456273-456911	==	gene-K4A87_RS05100	NZ_CP082178.1	1103542-1104169
GE000419	Contig00001	456987-457715	==	gene-K4A87_RS05105	NZ_CP082178.1	1104245-1104973
GE000420	Contig00001	457826-458350	==	gene-K4A87_RS05110	NZ_CP082178.1	1105101-1105625
GE000421	Contig00001	458469-459053	==	gene-K4A87_RS05115	NZ_CP082178.1	1105744-1106328
GE000422	Contig00001	459251-461152	==	gene-K4A87_RS05120	NZ_CP082178.1	1106528-1108429
GE000423	Contig00001	461296-462333	==	gene-K4A87_RS05125	NZ_CP082178.1	1108602-1109639
GE000424	Contig00001	462323-462754	==	gene-K4A87_RS05130	NZ_CP082178.1	1109629-1110060
GE000425	Contig00001	462766-463545	==	gene-K4A87_RS05135	NZ_CP082178.1	1110072-1110851
GE000426	Contig00001	463610-464059	==	gene-K4A87_RS05140	NZ_CP082178.1	1110916-1111365
GE000427	Contig00001	464049-465089	==	gene-K4A87_RS05145	NZ_CP082178.1	1111355-1112395
GE000428	Contig00001	465361-466680	==	gene-K4A87_RS05150	NZ_CP082178.1	1112665-1113984
GE000429	Contig00001	466737-467255	==	gene-K4A87_RS05155	NZ_CP082178.1	1114041-1114559
GE000430	Contig00001	467262-468071	==	gene-K4A87_RS05160	NZ_CP082178.1	1114566-1115372
GE000431	Contig00001	468102-468785	==	gene-K4A87_RS05165	NZ_CP082178.1	1115394-1116077
GE000435	Contig00001	471546-473516	==	gene-K4A87_RS05170	NZ_CP082178.1	1116279-1118249
GE000436	Contig00001	474041-474313	==	gene-K4A87_RS05190	NZ_CP082178.1	1118772-1119044
GE000437	Contig00001	474528-477005	==	gene-K4A87_RS05195	NZ_CP082178.1	1119257-1121728
GE000438	Contig00001	477147-478433	==	gene-K4A87_RS05200	NZ_CP082178.1	1121870-1123156
GE000439	Contig00001	478559-479185	==	gene-K4A87_RS05205	NZ_CP082178.1	1123282-1123908
GE000440	Contig00001	479281-480573	==	gene-K4A87_RS05210	NZ_CP082178.1	1124003-1125295
GE000441	Contig00001	481124-482206	==	gene-K4A87_RS05220	NZ_CP082178.1	1125847-1127115
GE000444	Contig00001	484312-485118	==	gene-K4A87_RS05235	NZ_CP082178.1	1127773-1128506
GE003241	Contig00001	3480063-3480263	==	gene-K4A87_RS00020	NZ_CP082178.1	2996-3525
GE003257	Contig00001	3493758-3494297	==	gene-K4A87_RS00090	NZ_CP082178.1	16797-17602
GE003281	Contig00001	3529235-3529669	==	gene-K4A87_RS00185	NZ_CP082178.1	33330-34419
GE003286	Contig00001	3535380-3538517	==	gene-K4A87_RS00190	NZ_CP082178.1	34589-37729
GE003289	Contig00001	3542000-3543238	==	gene-K4A87_RS00200	NZ_CP082178.1	41191-42429
GE003290	Contig00001	3543936-3544751	==	gene-K4A87_RS00205	NZ_CP082178.1	43130-43945
GE003291	Contig00001	3544855-3545148	==	gene-K4A87_RS00215	NZ_CP082178.1	44195-44488
GE003292	Contig00001	3545411-3545971	==	gene-K4A87_RS00225	NZ_CP082178.1	44740-45300
GE003293	Contig00001	3546106-3547821	==	gene-K4A87_RS00230	NZ_CP082178.1	45435-47129
GE003294	Contig00001	3547970-3550201	==	gene-K4A87_RS00235	NZ_CP082178.1	47299-49530
GE003296	Contig00001	3551343-3553184	==	gene-K4A87_RS00250	NZ_CP082178.1	52276-54117
GE003297	Contig00001	3553401-3553742	==	gene-K4A87_RS00255	NZ_CP082178.1	54334-54675
GE003298	Contig00001	3553893-3555653	==	gene-K4A87_RS00260	NZ_CP082178.1	54874-56583
GE003299	Contig00001	3555729-3556415	==	gene-K4A87_RS00265	NZ_CP082178.1	56664-57350
GE003300	Contig00001	3556412-3557362	==	gene-K4A87_RS00270	NZ_CP082178.1	57347-58297
GE003301	Contig00001	3557362-3558213	==	gene-K4A87_RS00275	NZ_CP082178.1	58306-59148
GE003302	Contig00001	3558210-3558935	==	gene-K4A87_RS00280	NZ_CP082178.1	59145-59870
GE003303	Contig00001	3559033-3560007	==	gene-K4A87_RS00285	NZ_CP082178.1	60067-60942
GE003305	Contig00001	3560879-3563101	==	gene-K4A87_RS00295	NZ_CP082178.1	62133-64355
GE003306	Contig00001	3563571-3564605	==	gene-K4A87_RS00300	NZ_CP082178.1	64827-65861
GE003307	Contig00001	3564589-3565179	==	gene-K4A87_RS00305	NZ_CP082178.1	65845-66432
GE003309	Contig00001	3565608-3566984	==	gene-K4A87_RS00315	NZ_CP082178.1	66868-68244
GE003310	Contig00001	3567069-3568970	==	gene-K4A87_RS00320	NZ_CP082178.1	68329-70230
GE003311	Contig00001	3569170-3569385	==	gene-K4A87_RS00325	NZ_CP082178.1	70429-70644
GE003312	Contig00001	3569490-3570266	==	gene-K4A87_RS00330	NZ_CP082178.1	70749-71525
GE003314	Contig00001	3571420-3572901	==	gene-K4A87_RS00340	NZ_CP082178.1	72149-73534
GE003222	Contig00001	3463630-3464673	==	gene-K4A87_RS19045	NZ_CP082178.1	3961572-3962380
GE003224	Contig00001	3465078-3466067	==	gene-K4A87_RS19050	NZ_CP082178.1	3962487-3963497
GE003225	Contig00001	3466173-3467366	==	gene-K4A87_RS19055	NZ_CP082178.1	3963603-3964796
GE003226	Contig00001	3467363-3468109	==	gene-K4A87_RS19060	NZ_CP082178.1	3964793-3965539
GE003227	Contig00001	3468141-3469703	==	gene-K4A87_RS19065	NZ_CP082178.1	3965571-3967133
GE003228	Contig00001	3470040-3470768	==	gene-K4A87_RS19075	NZ_CP082178.1	3967474-3968307
GE003230	Contig00001	3471928-3472737	==	gene-K4A87_RS19085	NZ_CP082178.1	3969392-3970201
GE003231	Contig00001	3472740-3473318	==	gene-K4A87_RS19090	NZ_CP082178.1	3970203-3970781
GE003232	Contig00001	3473434-3474372	==	gene-K4A87_RS19095	NZ_CP082178.1	3970904-3971842
GE003233	Contig00001	3474385-3474804	==	gene-K4A87_RS19100	NZ_CP082178.1	3972177-3972692
GE003238	Contig00001	3476365-3477669	==	gene-K4A87_RS19110	NZ_CP082178.1	3973301-3974605
GE003239	Contig00001	3478002-3479117	==	gene-K4A87_RS19130	NZ_CP082178.1	3977069-3978184
GE003240	Contig00001	3479240-3479728	==	gene-K4A87_RS19135	NZ_CP082178.1	3978307-3978795
GE003242	Contig00001	3480705-3481295	==	gene-K4A87_RS19145	NZ_CP082178.1	3979296-3979886
GE003243	Contig00001	3481307-3482827	==	gene-K4A87_RS19150	NZ_CP082178.1	3979898-3981418
GE003244	Contig00001	3483019-3483951	==	gene-K4A87_RS19155	NZ_CP082178.1	3981679-3982542
GE003246	Contig00001	3484775-3485863	==	gene-K4A87_RS19160	NZ_CP082178.1	3983320-3984408
GE003247	Contig00001	3485856-3486926	==	gene-K4A87_RS19165	NZ_CP082178.1	3984401-3985471
GE003248	Contig00001	3486928-3487311	==	gene-K4A87_RS19170	NZ_CP082178.1	3985473-3985856
GE003249	Contig00001	3487308-3488774	==	gene-K4A87_RS19175	NZ_CP082178.1	3985853-3987322
GE003250	Contig00001	3489015-3490307	==	gene-K4A87_RS19200	NZ_CP082178.1	3989942-3991234
GE003251	Contig00001	3490402-3490734	==	gene-K4A87_RS19205	NZ_CP082178.1	3991348-3991680
GE003256	Contig00001	3493101-3493535	==	gene-K4A87_RS19225	NZ_CP082178.1	3992535-3992969
GE003259	Contig00001	3495368-3496777	==	gene-K4A87_RS19235	NZ_CP082178.1	3993482-3994891
GE000098	Contig00001	106276-106524	==	gene-K4A87_RS02295	NZ_CP082178.1	502159-502425
GE000099	Contig00001	106687-107238	==	gene-K4A87_RS02300	NZ_CP082178.1	502588-503139
GE000100	Contig00001	107337-107621	==	gene-K4A87_RS02305	NZ_CP082178.1	503234-503524
GE000101	Contig00001	107637-108221	==	gene-K4A87_RS02310	NZ_CP082178.1	503534-504208
GE000102	Contig00001	108498-109649	==	gene-K4A87_RS02315	NZ_CP082178.1	504422-505588
GE000103	Contig00001	109660-110514	==	gene-K4A87_RS02320	NZ_CP082178.1	505599-506453
GE000104	Contig00001	110785-111249	==	gene-K4A87_RS02325	NZ_CP082178.1	506724-507188
GE000105	Contig00001	111538-111969	==	gene-K4A87_RS02330	NZ_CP082178.1	507474-507905
GE000106	Contig00001	111973-112458	==	gene-K4A87_RS02335	NZ_CP082178.1	507909-508391
GE000107	Contig00001	112607-113896	==	gene-K4A87_RS02340	NZ_CP082178.1	508538-509827
GE000108	Contig00001	113896-114981	==	gene-K4A87_RS02345	NZ_CP082178.1	509827-510912
GE000110	Contig00001	115908-116354	==	gene-K4A87_RS02350	NZ_CP082178.1	511234-511680
GE000111	Contig00001	116341-116631	==	gene-K4A87_RS02355	NZ_CP082178.1	511667-511957
GE000112	Contig00001	116749-118782	==	gene-K4A87_RS02360	NZ_CP082178.1	512171-514114
GE000113	Contig00001	118897-119205	==	gene-K4A87_RS02365	NZ_CP082178.1	514229-514537
GE000114	Contig00001	119293-120630	==	gene-K4A87_RS02370	NZ_CP082178.1	514625-515962
GE000115	Contig00001	120852-121112	==	gene-K4A87_RS02375	NZ_CP082178.1	516185-516403
GE000116	Contig00001	121310-122377	==	gene-K4A87_RS02380	NZ_CP082178.1	516643-517710
GE000117	Contig00001	122374-123084	==	gene-K4A87_RS02385	NZ_CP082178.1	517707-518417
GE000122	Contig00001	126008-126568	==	gene-K4A87_RS02400	NZ_CP082178.1	518932-519492
GE000124	Contig00001	127190-127387	==	gene-K4A87_RS02410	NZ_CP082178.1	519932-520257
GE000125	Contig00001	127595-128080	==	gene-K4A87_RS02420	NZ_CP082178.1	521360-521845
GE000001	Contig00001	1-381	==	gene-K4A87_RS01165	NZ_CP082178.1	256860-257647
GE000003	Contig00001	890-1450	==	gene-K4A87_RS01170	NZ_CP082178.1	257832-258797
GE000004	Contig00001	2241-3065	==	gene-K4A87_RS01180	NZ_CP082178.1	259492-260154
GE000005	Contig00001	3145-4239	==	gene-K4A87_RS01185	NZ_CP082178.1	260234-261328
GE000006	Contig00001	4410-4838	==	gene-K4A87_RS01195	NZ_CP082178.1	261689-262117
GE000007	Contig00001	5520-5936	==	gene-K4A87_RS01205	NZ_CP082178.1	262824-263243
GE000008	Contig00001	6236-7039	==	gene-K4A87_RS01215	NZ_CP082178.1	263541-264344
GE000009	Contig00001	7115-8143	==	gene-K4A87_RS01220	NZ_CP082178.1	264427-265455
GE000012	Contig00001	9430-10326	==	gene-K4A87_RS01230	NZ_CP082178.1	266784-267638
GE000013	Contig00001	10573-11145	==	gene-K4A87_RS01235	NZ_CP082178.1	267875-268447
GE000015	Contig00001	12894-13325	==	gene-K4A87_RS01265	NZ_CP082178.1	272282-272725
GE000016	Contig00001	13658-16159	==	gene-K4A87_RS01275	NZ_CP082178.1	272986-275487
GE000017	Contig00001	16417-16722	==	gene-K4A87_RS01280	NZ_CP082178.1	275673-275978
GE000018	Contig00001	16837-17310	==	gene-K4A87_RS01290	NZ_CP082178.1	276236-276709
GE000020	Contig00001	17795-18601	==	gene-K4A87_RS01300	NZ_CP082178.1	277187-277993
GE000021	Contig00001	18755-20029	==	gene-K4A87_RS01305	NZ_CP082178.1	278147-279421
GE000022	Contig00001	20306-21187	==	gene-K4A87_RS01315	NZ_CP082178.1	279701-280582
GE000023	Contig00001	21250-22368	==	gene-K4A87_RS01320	NZ_CP082178.1	280645-281763
GE000024	Contig00001	22604-23455	==	gene-K4A87_RS01335	NZ_CP082178.1	283157-284008
GE000039	Contig00001	35287-35718	==	gene-K4A87_RS01390	NZ_CP082178.1	293108-293539
GE003024	Contig00001	3255725-3257611	==	gene-K4A87_RS17770	NZ_CP082178.1	3698983-3700869
GE003026	Contig00001	3257848-3258726	==	gene-K4A87_RS17775	NZ_CP082178.1	3701108-3701986
GE003027	Contig00001	3259047-3259646	==	gene-K4A87_RS17790	NZ_CP082178.1	3702396-3702995
GE003028	Contig00001	3259767-3259979	==	gene-K4A87_RS17795	NZ_CP082178.1	3703117-3703293
GE003029	Contig00001	3260323-3262302	==	gene-K4A87_RS17800	NZ_CP082178.1	3703425-3705404
GE003030	Contig00001	3262899-3263237	==	gene-K4A87_RS17805	NZ_CP082178.1	3705756-3706094
GE003031	Contig00001	3263427-3263705	==	gene-K4A87_RS17810	NZ_CP082178.1	3706284-3706562
GE003032	Contig00001	3263721-3265241	==	gene-K4A87_RS17815	NZ_CP082178.1	3706578-3708098
GE003033	Contig00001	3265661-3266170	==	gene-K4A87_RS17820	NZ_CP082178.1	3708511-3709020
GE003034	Contig00001	3266475-3266651	==	gene-K4A87_RS17825	NZ_CP082178.1	3709324-3709500
GE003035	Contig00001	3267033-3268595	==	gene-K4A87_RS17830	NZ_CP082178.1	3709881-3711443
GE003036	Contig00001	3268801-3269925	==	gene-K4A87_RS17835	NZ_CP082178.1	3711649-3712773
GE003037	Contig00001	3269935-3271011	==	gene-K4A87_RS17840	NZ_CP082178.1	3712783-3713859
GE003038	Contig00001	3271105-3271752	==	gene-K4A87_RS17845	NZ_CP082178.1	3713953-3714600
GE003039	Contig00001	3271790-3272251	==	gene-K4A87_RS17850	NZ_CP082178.1	3714626-3714895
GE003040	Contig00001	3272248-3272535	==	gene-K4A87_RS17855	NZ_CP082178.1	3715096-3715896
GE003057	Contig00001	3282493-3283158	==	gene-K4A87_RS17945	NZ_CP082178.1	3727808-3728491
GE003070	Contig00001	3293457-3294554	==	gene-K4A87_RS17970	NZ_CP082178.1	3731697-3733202
GE003091	Contig00001	3314083-3314901	==	gene-K4A87_RS18090	NZ_CP082178.1	3749996-3751140
GE003649	Contig00001	3933186-3934103	==	gene-K4A87_RS00965	NZ_CP082178.1	208478-209386
GE003650	Contig00001	3934129-3934512	==	gene-K4A87_RS00980	NZ_CP082178.1	210948-211331
GE003651	Contig00001	3934808-3936478	==	gene-K4A87_RS00985	NZ_CP082178.1	211643-213295
GE003652	Contig00001	3936569-3937579	==	gene-K4A87_RS00990	NZ_CP082178.1	213386-214396
GE003653	Contig00001	3937645-3937803	==	gene-K4A87_RS00995	NZ_CP082178.1	214461-214619
GE003654	Contig00001	3937800-3938054	==	gene-K4A87_RS01000	NZ_CP082178.1	214616-214855
GE003656	Contig00001	3938468-3939112	==	gene-K4A87_RS01010	NZ_CP082178.1	215311-215955
GE003657	Contig00001	3939109-3940782	==	gene-K4A87_RS01015	NZ_CP082178.1	215952-217625
GE003661	Contig00001	3942495-3942956	==	gene-K4A87_RS01020	NZ_CP082178.1	217830-218291
GE003662	Contig00001	3942985-3943311	==	gene-K4A87_RS01025	NZ_CP082178.1	218307-218736
GE003663	Contig00001	3943499-3944041	==	gene-K4A87_RS01030	NZ_CP082178.1	218831-219373
GE003664	Contig00001	3944135-3944566	==	gene-K4A87_RS01035	NZ_CP082178.1	219466-219897
GE003665	Contig00001	3944569-3945198	==	gene-K4A87_RS01040	NZ_CP082178.1	219900-220529
GE003667	Contig00001	3945772-3947940	==	gene-K4A87_RS01055	NZ_CP082178.1	222707-224875
GE003668	Contig00001	3948055-3950241	==	gene-K4A87_RS01060	NZ_CP082178.1	224988-227174
GE003894	Contig00001	4204762-4205328	==	gene-K4A87_RS01075	NZ_CP082178.1	237097-237651
GE003895	Contig00001	4205333-4206370	==	gene-K4A87_RS01080	NZ_CP082178.1	237668-238705
GE003896	Contig00001	4206393-4207403	==	gene-K4A87_RS01085	NZ_CP082178.1	238728-239738
GE003897	Contig00001	4207400-4208755	==	gene-K4A87_RS01090	NZ_CP082178.1	239735-241096
GE003898	Contig00001	4208834-4212199	==	gene-K4A87_RS01095	NZ_CP082178.1	241176-244541
GE003899	Contig00001	4212196-4213185	==	gene-K4A87_RS01100	NZ_CP082178.1	244538-245527
GE003900	Contig00001	4213366-4215390	==	gene-K4A87_RS01110	NZ_CP082178.1	245701-247725
GE003901	Contig00001	4215634-4217244	==	gene-K4A87_RS01115	NZ_CP082178.1	247969-249579
GE003902	Contig00001	4217255-4218418	==	gene-K4A87_RS01120	NZ_CP082178.1	249590-250753
GE003903	Contig00001	4218547-4219167	==	gene-K4A87_RS01125	NZ_CP082178.1	250882-251067
GE003906	Contig00001	4220606-4221124	==	gene-K4A87_RS01150	NZ_CP082178.1	253961-254479
GE003907	Contig00001	4221408-4223126	==	gene-K4A87_RS01155	NZ_CP082178.1	254690-256408
GE003908	Contig00001	4223238-4223624	==	gene-K4A87_RS01160	NZ_CP082178.1	256413-256799
GE000778	Contig00001	834165-835019	==	gene-K4A87_RS06460	NZ_CP082178.1	1364148-1364465
GE000779	Contig00001	835343-837247	==	gene-K4A87_RS06465	NZ_CP082178.1	1364576-1366480
GE000780	Contig00001	837488-838111	==	gene-K4A87_RS06470	NZ_CP082178.1	1366723-1367346
GE000781	Contig00001	838108-838614	==	gene-K4A87_RS06475	NZ_CP082178.1	1367343-1367849
GE000782	Contig00001	838663-839160	==	gene-K4A87_RS06480	NZ_CP082178.1	1367900-1368397
GE000783	Contig00001	839467-839676	==	gene-K4A87_RS06485	NZ_CP082178.1	1368548-1368913
GE000784	Contig00001	839673-841451	==	gene-K4A87_RS06490	NZ_CP082178.1	1368910-1370688
GE000785	Contig00001	841685-843514	==	gene-K4A87_RS06495	NZ_CP082178.1	1371010-1372767
GE000788	Contig00001	844510-845232	==	gene-K4A87_RS06500	NZ_CP082178.1	1372895-1373527
GE000790	Contig00001	845783-846490	==	gene-K4A87_RS06510	NZ_CP082178.1	1374472-1375179
GE000791	Contig00001	846593-848089	==	gene-K4A87_RS06515	NZ_CP082178.1	1375276-1376772
GE000792	Contig00001	848211-848642	==	gene-K4A87_RS06520	NZ_CP082178.1	1376894-1377325
GE000812	Contig00001	873171-874292	==	gene-K4A87_RS06575	NZ_CP082178.1	1386397-1387884
GE003265	Contig00001	3506721-3506978	==	gene-K4A87_RS19580	NZ_CP082178.1	4062550-4062963
GE003266	Contig00001	3507310-3507528	==	gene-K4A87_RS19585	NZ_CP082178.1	4063152-4063355
GE003267	Contig00001	3507760-3508740	==	gene-K4A87_RS19590	NZ_CP082178.1	4063588-4064568
GE003268	Contig00001	3509220-3511889	==	gene-K4A87_RS19595	NZ_CP082178.1	4065064-4067730
GE003269	Contig00001	3511889-3512863	==	gene-K4A87_RS19600	NZ_CP082178.1	4067730-4068692
GE003270	Contig00001	3513345-3515993	==	gene-K4A87_RS19610	NZ_CP082178.1	4070294-4073329
GE003272	Contig00001	3517373-3518104	==	gene-K4A87_RS19630	NZ_CP082178.1	4074690-4075421
GE003273	Contig00001	3518101-3519222	==	gene-K4A87_RS19635	NZ_CP082178.1	4075430-4075681
GE003274	Contig00001	3519482-3520150	==	gene-K4A87_RS19640	NZ_CP082178.1	4076000-4076668
GE003277	Contig00001	3523680-3525722	==	gene-K4A87_RS19650	NZ_CP082178.1	4076931-4078907
GE003278	Contig00001	3525769-3526404	==	gene-K4A87_RS19655	NZ_CP082178.1	4079020-4079655
GE003279	Contig00001	3526949-3528556	==	gene-K4A87_RS19660	NZ_CP082178.1	4080327-4081928
GE001930	Contig00001	2083560-2087954	==	gene-K4A87_RS12615	NZ_CP082178.1	2666352-2668844
GE001953	Contig00001	2109118-2110689	==	gene-K4A87_RS12715	NZ_CP082178.1	2685398-2686969
GE001954	Contig00001	2110795-2111661	==	gene-K4A87_RS12720	NZ_CP082178.1	2687074-2687958
GE001955	Contig00001	2111676-2112296	==	gene-K4A87_RS12725	NZ_CP082178.1	2687955-2688575
GE001956	Contig00001	2112533-2114614	==	gene-K4A87_RS12730	NZ_CP082178.1	2688812-2690893
GE001957	Contig00001	2114689-2115654	==	gene-K4A87_RS12735	NZ_CP082178.1	2690965-2691933
GE001958	Contig00001	2115973-2116860	==	gene-K4A87_RS12740	NZ_CP082178.1	2692252-2693139
GE001959	Contig00001	2116862-2118049	==	gene-K4A87_RS12745	NZ_CP082178.1	2693141-2694328
GE001961	Contig00001	2118843-2120024	==	gene-K4A87_RS12755	NZ_CP082178.1	2695122-2696303
GE001962	Contig00001	2120038-2121543	==	gene-K4A87_RS12760	NZ_CP082178.1	2696317-2697822
GE001963	Contig00001	2121681-2123066	==	gene-K4A87_RS12765	NZ_CP082178.1	2697960-2699345
GE001964	Contig00001	2123626-2123931	==	gene-K4A87_RS12770	NZ_CP082178.1	2699911-2700216
GE000285	Contig00001	304183-306768	==	gene-K4A87_RS04980	NZ_CP082178.1	1065937-1068522
GE000288	Contig00001	308663-310540	==	gene-K4A87_RS04985	NZ_CP082178.1	1069137-1071014
GE000289	Contig00001	310565-311752	==	gene-K4A87_RS04990	NZ_CP082178.1	1071039-1072226
GE000290	Contig00001	311749-313518	==	gene-K4A87_RS04995	NZ_CP082178.1	1072223-1073992
GE000291	Contig00001	313496-314692	==	gene-K4A87_RS05000	NZ_CP082178.1	1073970-1075166
GE000292	Contig00001	314689-316491	==	gene-K4A87_RS05005	NZ_CP082178.1	1075163-1076965
GE000293	Contig00001	316488-317714	==	gene-K4A87_RS05010	NZ_CP082178.1	1076962-1078188
GE000294	Contig00001	317893-320025	==	gene-K4A87_RS05015	NZ_CP082178.1	1078367-1080499
GE000295	Contig00001	320026-320787	==	gene-K4A87_RS05020	NZ_CP082178.1	1080500-1081261
GE000296	Contig00001	320847-321296	==	gene-K4A87_RS05030	NZ_CP082178.1	1082442-1084622
GE003058	Contig00001	3283155-3284339	==	gene-K4A87_RS02360	NZ_CP082178.1	512171-514114
GE003073	Contig00001	3296759-3297442	==	gene-K4A87_RS02435	NZ_CP082178.1	524194-524876
GE003075	Contig00001	3300133-3300540	==	gene-K4A87_RS02440	NZ_CP082178.1	525480-526496
GE003078	Contig00001	3303527-3304450	==	gene-K4A87_RS02450	NZ_CP082178.1	528492-529415
GE003079	Contig00001	3304559-3304711	==	gene-K4A87_RS02455	NZ_CP082178.1	529524-529676
GE003081	Contig00001	3305254-3306543	==	gene-K4A87_RS02465	NZ_CP082178.1	530215-531504
GE003082	Contig00001	3306726-3306926	==	gene-K4A87_RS02470	NZ_CP082178.1	531597-531761
GE003084	Contig00001	3307964-3308617	==	gene-K4A87_RS02485	NZ_CP082178.1	532659-533567
GE003085	Contig00001	3308677-3309846	==	gene-K4A87_RS02490	NZ_CP082178.1	533627-534742
GE001741	Contig00001	1873361-1874704	==	gene-K4A87_RS10685	NZ_CP082178.1	2263606-2264244
GE001743	Contig00001	1875921-1877006	==	gene-K4A87_RS10705	NZ_CP082178.1	2267716-2268807
GE001744	Contig00001	1877102-1877749	==	gene-K4A87_RS10710	NZ_CP082178.1	2268911-2269711
GE001748	Contig00001	1879269-1881512	==	gene-K4A87_RS10715	NZ_CP082178.1	2269704-2270687
GE001749	Contig00001	1881785-1883089	==	gene-K4A87_RS10720	NZ_CP082178.1	2270764-2272125
GE001759	Contig00001	1892390-1893496	==	gene-K4A87_RS10735	NZ_CP082178.1	2273288-2274358
GE001760	Contig00001	1893592-1894416	==	gene-K4A87_RS10740	NZ_CP082178.1	2274462-2275262
GE001761	Contig00001	1894409-1896862	==	gene-K4A87_RS10745	NZ_CP082178.1	2275255-2277654
GE000050	Contig00001	45655-45927	==	gene-K4A87_RS03470	NZ_CP082178.1	735153-736296
GE000061	Contig00001	56635-56979	==	gene-K4A87_RS03490	NZ_CP082178.1	737668-739033
GE000085	Contig00001	89010-95387	==	gene-K4A87_RS03500	NZ_CP082178.1	739671-745826
GE000086	Contig00001	95745-97718	==	gene-K4A87_RS03505	NZ_CP082178.1	746154-748127
GE000087	Contig00001	97897-99123	==	gene-K4A87_RS03515	NZ_CP082178.1	748306-749532
GE000088	Contig00001	99206-99505	==	gene-K4A87_RS03520	NZ_CP082178.1	749616-752591
GE000091	Contig00001	102177-102278	==	gene-K4A87_RS03530	NZ_CP082178.1	753411-755291
GE000092	Contig00001	102275-102982	==	gene-K4A87_RS03535	NZ_CP082178.1	755288-755935
GE001940	Contig00001	2096759-2097748	==	gene-K4A87_RS12110	NZ_CP082178.1	2567659-2568648
GE001941	Contig00001	2098074-2098559	==	gene-K4A87_RS12115	NZ_CP082178.1	2568974-2569459
GE001942	Contig00001	2098559-2099077	==	gene-K4A87_RS12120	NZ_CP082178.1	2569459-2569977
GE001943	Contig00001	2099173-2100051	==	gene-K4A87_RS12125	NZ_CP082178.1	2570073-2570951
GE001944	Contig00001	2100048-2101322	==	gene-K4A87_RS12130	NZ_CP082178.1	2570948-2572222
GE001945	Contig00001	2101337-2102338	==	gene-K4A87_RS12135	NZ_CP082178.1	2572237-2573238
GE001947	Contig00001	2103064-2103882	==	gene-K4A87_RS12175	NZ_CP082178.1	2581311-2582455
GE001741	Contig00001	1873361-1874704	==	gene-K4A87_RS10720	NZ_CP082178.1	2270764-2272125
GE001743	Contig00001	1875921-1877006	==	gene-K4A87_RS10735	NZ_CP082178.1	2273288-2274358
GE001744	Contig00001	1877102-1877749	==	gene-K4A87_RS10740	NZ_CP082178.1	2274462-2275262
GE001748	Contig00001	1879269-1881512	==	gene-K4A87_RS10745	NZ_CP082178.1	2275255-2277654
GE001749	Contig00001	1881785-1883089	==	gene-K4A87_RS10750	NZ_CP082178.1	2277772-2278410
GE001750	Contig00001	1883199-1883999	==	gene-K4A87_RS10755	NZ_CP082178.1	2279187-2279966
GE001751	Contig00001	1884549-1885637	==	gene-K4A87_RS10765	NZ_CP082178.1	2280737-2281804
GE001175	Contig00001	1258909-1259238	==	gene-K4A87_RS07875	NZ_CP082178.1	1685247-1686656
GE001182	Contig00001	1265046-1267553	==	gene-K4A87_RS07895	NZ_CP082178.1	1689122-1691629
GE001183	Contig00001	1267550-1268509	==	gene-K4A87_RS07900	NZ_CP082178.1	1691647-1692585
GE001185	Contig00001	1270104-1271237	==	gene-K4A87_RS07905	NZ_CP082178.1	1692632-1692976
GE001186	Contig00001	1272097-1273404	==	gene-K4A87_RS07910	NZ_CP082178.1	1693820-1695127
GE001187	Contig00001	1273506-1274252	==	gene-K4A87_RS07915	NZ_CP082178.1	1695229-1695981
GE003526	Contig00001	3813573-3817559	==	gene-K4A87_RS17760	NZ_CP082178.1	3693819-3697805
GE003527	Contig00001	3817552-3818898	==	gene-K4A87_RS17755	NZ_CP082178.1	3692480-3693826
GE003533	Contig00001	3822830-3823585	==	gene-K4A87_RS17750	NZ_CP082178.1	3691391-3692146
GE003534	Contig00001	3823746-3823886	==	gene-K4A87_RS17745	NZ_CP082178.1	3690924-3691409
GE003535	Contig00001	3823893-3824768	==	gene-K4A87_RS17740	NZ_CP082178.1	3690042-3690917
GE003537	Contig00001	3824964-3826652	==	gene-K4A87_RS17735	NZ_CP082178.1	3688157-3689845
GE003538	Contig00001	3826739-3827470	==	gene-K4A87_RS17730	NZ_CP082178.1	3687393-3688070
GE003539	Contig00001	3827513-3828787	==	gene-K4A87_RS17725	NZ_CP082178.1	3686022-3687296
GE003540	Contig00001	3828784-3829251	==	gene-K4A87_RS17720	NZ_CP082178.1	3685558-3686025
GE003541	Contig00001	3829264-3831609	==	gene-K4A87_RS17715	NZ_CP082178.1	3683200-3685545
GE003542	Contig00001	3831712-3832281	==	gene-K4A87_RS17710	NZ_CP082178.1	3682564-3683097
GE003543	Contig00001	3832486-3832827	==	gene-K4A87_RS17705	NZ_CP082178.1	3681974-3682315
GE003544	Contig00001	3832827-3833549	==	gene-K4A87_RS17700	NZ_CP082178.1	3681252-3681974
GE003545	Contig00001	3833846-3835075	==	gene-K4A87_RS17695	NZ_CP082178.1	3679981-3680946
GE003546	Contig00001	3835257-3835433	==	gene-K4A87_RS17690	NZ_CP082178.1	3679229-3679537
GE003548	Contig00001	3835595-3836524	==	gene-K4A87_RS17685	NZ_CP082178.1	3678265-3679194
GE003549	Contig00001	3836524-3837321	==	gene-K4A87_RS17680	NZ_CP082178.1	3677468-3678265
GE003550	Contig00001	3837437-3838102	==	gene-K4A87_RS17675	NZ_CP082178.1	3676707-3677352
GE003551	Contig00001	3838125-3838784	==	gene-K4A87_RS17670	NZ_CP082178.1	3676004-3676663
GE003552	Contig00001	3838906-3839706	==	gene-K4A87_RS17665	NZ_CP082178.1	3675082-3675882
GE003553	Contig00001	3840032-3841327	==	gene-K4A87_RS17655	NZ_CP082178.1	3673461-3674756
GE003554	Contig00001	3841386-3841613	==	gene-K4A87_RS17650	NZ_CP082178.1	3673175-3673402
GE003555	Contig00001	3841814-3842956	==	gene-K4A87_RS17645	NZ_CP082178.1	3671774-3672916
GE003556	Contig00001	3843183-3844601	==	gene-K4A87_RS17640	NZ_CP082178.1	3670193-3671611
GE003557	Contig00001	3844736-3845983	==	gene-K4A87_RS17635	NZ_CP082178.1	3668812-3670023
GE003558	Contig00001	3846088-3849288	==	gene-K4A87_RS17625	NZ_CP082178.1	3665449-3668649
GE003559	Contig00001	3849587-3850063	==	gene-K4A87_RS17620	NZ_CP082178.1	3664680-3665156
GE003560	Contig00001	3850080-3850988	==	gene-K4A87_RS17615	NZ_CP082178.1	3663755-3664663
GE003561	Contig00001	3851027-3852631	==	gene-K4A87_RS17610	NZ_CP082178.1	3662112-3663716
GE003563	Contig00001	3852782-3853378	==	gene-K4A87_RS17605	NZ_CP082178.1	3661359-3661961
GE003564	Contig00001	3853417-3854292	==	gene-K4A87_RS17600	NZ_CP082178.1	3660445-3661320
GE003565	Contig00001	3854375-3854593	==	gene-K4A87_RS17595	NZ_CP082178.1	3660153-3660371
GE003566	Contig00001	3854654-3855379	==	gene-K4A87_RS17590	NZ_CP082178.1	3659367-3660092
GE003567	Contig00001	3855407-3855982	==	gene-K4A87_RS17585	NZ_CP082178.1	3658761-3659339
GE003568	Contig00001	3855993-3857156	==	gene-K4A87_RS17580	NZ_CP082178.1	3657587-3658750
GE003569	Contig00001	3857159-3858055	==	gene-K4A87_RS17575	NZ_CP082178.1	3656688-3657584
GE003572	Contig00001	3860154-3861899	==	gene-K4A87_RS17570	NZ_CP082178.1	3654773-3656518
GE003573	Contig00001	3861993-3862946	==	gene-K4A87_RS17565	NZ_CP082178.1	3653726-3654679
GE003574	Contig00001	3863527-3863973	==	gene-K4A87_RS17560	NZ_CP082178.1	3652700-3653146
GE003575	Contig00001	3864236-3864451	==	gene-K4A87_RS17555	NZ_CP082178.1	3652225-3652440
GE003576	Contig00001	3864731-3865795	==	gene-K4A87_RS17550	NZ_CP082178.1	3650875-3651945
GE003577	Contig00001	3865880-3866239	==	gene-K4A87_RS17545	NZ_CP082178.1	3650430-3650789
GE003578	Contig00001	3866434-3868605	==	gene-K4A87_RS17540	NZ_CP082178.1	3648078-3650249
GE003579	Contig00001	3868929-3870104	==	gene-K4A87_RS17530	NZ_CP082178.1	3646550-3647725
GE003581	Contig00001	3870559-3870891	==	gene-K4A87_RS17520	NZ_CP082178.1	3645740-3646072
GE003582	Contig00001	3871075-3871572	==	gene-K4A87_RS17515	NZ_CP082178.1	3645058-3645555
GE003583	Contig00001	3871660-3872967	==	gene-K4A87_RS17510	NZ_CP082178.1	3643664-3644971
GE003584	Contig00001	3872964-3873743	==	gene-K4A87_RS17505	NZ_CP082178.1	3642888-3643667
GE003585	Contig00001	3873929-3875026	==	gene-K4A87_RS17500	NZ_CP082178.1	3641604-3642701
GE003586	Contig00001	3875023-3876627	==	gene-K4A87_RS17495	NZ_CP082178.1	3640198-3641607
GE003587	Contig00001	3876933-3877739	==	gene-K4A87_RS17490	NZ_CP082178.1	3638910-3639716
GE003588	Contig00001	3877849-3878595	==	gene-K4A87_RS17485	NZ_CP082178.1	3638066-3638812
GE003589	Contig00001	3878739-3878936	==	gene-K4A87_RS17480	NZ_CP082178.1	3637725-3637922
GE003590	Contig00001	3879054-3879434	==	gene-K4A87_RS17475	NZ_CP082178.1	3637411-3637607
GE003591	Contig00001	3879648-3880007	==	gene-K4A87_RS17470	NZ_CP082178.1	3636771-3637121
GE003592	Contig00001	3880236-3880667	==	gene-K4A87_RS17465	NZ_CP082178.1	3636121-3636525
GE003593	Contig00001	3880705-3881463	==	gene-K4A87_RS17460	NZ_CP082178.1	3635325-3636083
GE003595	Contig00001	3883171-3883602	==	gene-K4A87_RS17455	NZ_CP082178.1	3634714-3635199
GE003596	Contig00001	3883599-3883883	==	gene-K4A87_RS17450	NZ_CP082178.1	3634433-3634717
GE003597	Contig00001	3883880-3884386	==	gene-K4A87_RS17445	NZ_CP082178.1	3633930-3634436
GE003599	Contig00001	3885924-3886298	==	gene-K4A87_RS17435	NZ_CP082178.1	3632018-3632392
GE003601	Contig00001	3889294-3890196	==	gene-K4A87_RS17425	NZ_CP082178.1	3628120-3629022
GE003605	Contig00001	3892853-3893338	==	gene-K4A87_RS17415	NZ_CP082178.1	3627266-3627751
GE003607	Contig00001	3894640-3894783	==	gene-K4A87_RS17410	NZ_CP082178.1	3626655-3627165
GE003609	Contig00001	3895351-3896277	==	gene-K4A87_RS17400	NZ_CP082178.1	3625395-3626321
GE003610	Contig00001	3896484-3896813	==	gene-K4A87_RS17395	NZ_CP082178.1	3624859-3625188
GE003611	Contig00001	3896952-3897791	==	gene-K4A87_RS17390	NZ_CP082178.1	3623774-3624613
GE003612	Contig00001	3897914-3898585	==	gene-K4A87_RS17385	NZ_CP082178.1	3622980-3623651
GE003613	Contig00001	3898582-3899073	==	gene-K4A87_RS17380	NZ_CP082178.1	3622492-3622983
GE003614	Contig00001	3899311-3900240	==	gene-K4A87_RS17375	NZ_CP082178.1	3621326-3622255
GE003615	Contig00001	3900503-3901978	==	gene-K4A87_RS17370	NZ_CP082178.1	3619590-3621065
GE003617	Contig00001	3902111-3903463	==	gene-K4A87_RS17365	NZ_CP082178.1	3618970-3619449
GE003626	Contig00001	3912118-3912699	==	gene-K4A87_RS17350	NZ_CP082178.1	3617074-3617655
GE003627	Contig00001	3912879-3913346	==	gene-K4A87_RS17345	NZ_CP082178.1	3616261-3616893
GE003628	Contig00001	3913633-3914676	==	gene-K4A87_RS17340	NZ_CP082178.1	3615101-3616138
GE003629	Contig00001	3914817-3915614	==	gene-K4A87_RS17335	NZ_CP082178.1	3614165-3614962
GE003630	Contig00001	3915607-3916323	==	gene-K4A87_RS17330	NZ_CP082178.1	3613456-3614172
GE003631	Contig00001	3916792-3917484	==	gene-K4A87_RS17325	NZ_CP082178.1	3612296-3612988
GE003632	Contig00001	3917625-3918419	==	gene-K4A87_RS17320	NZ_CP082178.1	3611360-3612154
GE003633	Contig00001	3918526-3918702	==	gene-K4A87_RS17315	NZ_CP082178.1	3611077-3611205
GE003634	Contig00001	3918870-3919523	==	gene-K4A87_RS17310	NZ_CP082178.1	3610288-3610941
GE003635	Contig00001	3919704-3920132	==	gene-K4A87_RS17305	NZ_CP082178.1	3609679-3610107
GE003636	Contig00001	3920136-3920528	==	gene-K4A87_RS17300	NZ_CP082178.1	3609283-3609675
GE003637	Contig00001	3921292-3921909	==	gene-K4A87_RS17285	NZ_CP082178.1	3607906-3608526
GE003638	Contig00001	3922626-3923096	==	gene-K4A87_RS17275	NZ_CP082178.1	3606699-3607169
GE003639	Contig00001	3923470-3925764	==	gene-K4A87_RS17265	NZ_CP082178.1	3604189-3606495
GE003640	Contig00001	3925765-3927714	==	gene-K4A87_RS17260	NZ_CP082178.1	3602293-3604188
GE003641	Contig00001	3927754-3928380	==	gene-K4A87_RS17255	NZ_CP082178.1	3601627-3602253
GE003642	Contig00001	3928510-3929268	==	gene-K4A87_RS17250	NZ_CP082178.1	3600757-3601530
GE003643	Contig00001	3929255-3929704	==	gene-K4A87_RS17245	NZ_CP082178.1	3600304-3600753
GE003644	Contig00001	3929786-3930172	==	gene-K4A87_RS17240	NZ_CP082178.1	3599835-3600221
GE003666	Contig00001	3945426-3945545	==	gene-K4A87_RS17175	NZ_CP082178.1	3587552-3588523
GE000664	Contig00001	706577-708823	==	gene-K4A87_RS13825	NZ_CP082178.1	2902331-2904577
GE000665	Contig00001	709620-712241	==	gene-K4A87_RS13815	NZ_CP082178.1	2898820-2901375
GE000666	Contig00001	712667-716134	==	gene-K4A87_RS13770	NZ_CP082178.1	2888750-2892217
GE000667	Contig00001	716441-716983	==	gene-K4A87_RS13765	NZ_CP082178.1	2887906-2888448
GE000668	Contig00001	717408-718565	==	gene-K4A87_RS13760	NZ_CP082178.1	2886570-2887478
GE000669	Contig00001	718630-719448	==	gene-K4A87_RS13750	NZ_CP082178.1	2885438-2886256
GE000671	Contig00001	720458-721549	==	gene-K4A87_RS13725	NZ_CP082178.1	2882969-2884060
GE000672	Contig00001	721618-723021	==	gene-K4A87_RS13720	NZ_CP082178.1	2881497-2882900
GE000673	Contig00001	723036-723530	==	gene-K4A87_RS13715	NZ_CP082178.1	2880988-2881482
GE000675	Contig00001	725274-726335	==	gene-K4A87_RS13710	NZ_CP082178.1	2879364-2880425
GE000677	Contig00001	727472-727675	==	gene-K4A87_RS13695	NZ_CP082178.1	2878039-2878242
GE000679	Contig00001	728391-728777	==	gene-K4A87_RS13680	NZ_CP082178.1	2874746-2876512
GE000684	Contig00001	733561-735393	==	gene-K4A87_RS13670	NZ_CP082178.1	2872192-2874085
GE000688	Contig00001	739534-741600	==	gene-K4A87_RS13660	NZ_CP082178.1	2869818-2871884
GE000689	Contig00001	741787-742203	==	gene-K4A87_RS13655	NZ_CP082178.1	2869237-2869653
GE000690	Contig00001	742516-742698	==	gene-K4A87_RS13650	NZ_CP082178.1	2868740-2868922
GE000691	Contig00001	742643-744124	==	gene-K4A87_RS13645	NZ_CP082178.1	2867314-2868795
GE000692	Contig00001	744161-744706	==	gene-K4A87_RS13640	NZ_CP082178.1	2866732-2867277
GE000694	Contig00001	745553-745801	==	gene-K4A87_RS13630	NZ_CP082178.1	2865657-2865905
GE000695	Contig00001	745967-746482	==	gene-K4A87_RS13625	NZ_CP082178.1	2864976-2865491
GE000696	Contig00001	746508-746909	==	gene-K4A87_RS13620	NZ_CP082178.1	2864549-2864950
GE000698	Contig00001	747650-747892	==	gene-K4A87_RS13610	NZ_CP082178.1	2863657-2863899
GE000700	Contig00001	748433-750355	==	gene-K4A87_RS13600	NZ_CP082178.1	2861203-2863125
GE000701	Contig00001	750619-753027	==	gene-K4A87_RS13590	NZ_CP082178.1	2858387-2860795
GE000702	Contig00001	753190-753912	==	gene-K4A87_RS13580	NZ_CP082178.1	2857501-2858223
GE000703	Contig00001	753972-755171	==	gene-K4A87_RS13575	NZ_CP082178.1	2856305-2857441
GE000704	Contig00001	755417-756481	==	gene-K4A87_RS13570	NZ_CP082178.1	2855051-2855998
GE000705	Contig00001	756526-757359	==	gene-K4A87_RS13565	NZ_CP082178.1	2854056-2854889
GE000706	Contig00001	757480-757767	==	gene-K4A87_RS13560	NZ_CP082178.1	2853711-2853929
GE000707	Contig00001	758047-759348	==	gene-K4A87_RS13555	NZ_CP082178.1	2852372-2853631
GE000709	Contig00001	760377-762209	==	gene-K4A87_RS13545	NZ_CP082178.1	2850173-2852005
GE000712	Contig00001	763254-765062	==	gene-K4A87_RS13540	NZ_CP082178.1	2848109-2849917
GE000713	Contig00001	765431-765997	==	gene-K4A87_RS13525	NZ_CP082178.1	2847193-2847372
GE000715	Contig00001	767297-767539	==	gene-K4A87_RS13510	NZ_CP082178.1	2845633-2845875
GE000716	Contig00001	767723-767893	==	gene-K4A87_RS13505	NZ_CP082178.1	2845000-2845446
GE000718	Contig00001	768524-768967	==	gene-K4A87_RS13500	NZ_CP082178.1	2844199-2844645
GE000719	Contig00001	768967-771012	==	gene-K4A87_RS13495	NZ_CP082178.1	2842169-2844202
GE000720	Contig00001	771120-775187	==	gene-K4A87_RS13490	NZ_CP082178.1	2838110-2842063
GE000721	Contig00001	775340-776455	==	gene-K4A87_RS13485	NZ_CP082178.1	2836856-2837854
GE000722	Contig00001	776622-777092	==	gene-K4A87_RS13480	NZ_CP082178.1	2836140-2836610
GE000723	Contig00001	777163-777435	==	gene-K4A87_RS13475	NZ_CP082178.1	2835784-2836053
GE000724	Contig00001	777512-777754	==	gene-K4A87_RS13470	NZ_CP082178.1	2835469-2835711
GE000725	Contig00001	777777-778712	==	gene-K4A87_RS13465	NZ_CP082178.1	2834505-2835446
GE000726	Contig00001	778709-779518	==	gene-K4A87_RS13460	NZ_CP082178.1	2833699-2834508
GE000727	Contig00001	779515-779775	==	gene-K4A87_RS13455	NZ_CP082178.1	2833442-2833702
GE000728	Contig00001	779780-780424	==	gene-K4A87_RS13450	NZ_CP082178.1	2832793-2833437
GE000729	Contig00001	780411-781418	==	gene-K4A87_RS13445	NZ_CP082178.1	2831844-2832806
GE000730	Contig00001	781458-782093	==	gene-K4A87_RS13440	NZ_CP082178.1	2831118-2831750
GE000731	Contig00001	782093-784015	==	gene-K4A87_RS13435	NZ_CP082178.1	2829196-2831118
GE000732	Contig00001	784024-785097	==	gene-K4A87_RS13430	NZ_CP082178.1	2828114-2829187
GE000733	Contig00001	785315-785770	==	gene-K4A87_RS13425	NZ_CP082178.1	2827441-2827896
GE000734	Contig00001	785808-786200	==	gene-K4A87_RS13420	NZ_CP082178.1	2827011-2827403
GE000735	Contig00001	786202-786966	==	gene-K4A87_RS13415	NZ_CP082178.1	2826245-2827009
GE000736	Contig00001	786976-787605	==	gene-K4A87_RS13410	NZ_CP082178.1	2825606-2826235
GE000737	Contig00001	787590-788291	==	gene-K4A87_RS13405	NZ_CP082178.1	2824920-2825621
GE000738	Contig00001	788281-789609	==	gene-K4A87_RS13400	NZ_CP082178.1	2823602-2824930
GE000739	Contig00001	789602-790111	==	gene-K4A87_RS13395	NZ_CP082178.1	2823100-2823609
GE000740	Contig00001	790108-790938	==	gene-K4A87_RS13390	NZ_CP082178.1	2822273-2823103
GE000741	Contig00001	791116-792936	==	gene-K4A87_RS13385	NZ_CP082178.1	2820272-2822092
GE000742	Contig00001	793014-793397	==	gene-K4A87_RS13380	NZ_CP082178.1	2819652-2820158
GE000743	Contig00001	793772-794344	==	gene-K4A87_RS13375	NZ_CP082178.1	2818832-2819317
GE000744	Contig00001	794642-795448	==	gene-K4A87_RS13365	NZ_CP082178.1	2817336-2818545
GE000745	Contig00001	797099-797956	==	gene-K4A87_RS13360	NZ_CP082178.1	2815989-2816846
GE000746	Contig00001	798163-798774	==	gene-K4A87_RS13355	NZ_CP082178.1	2815160-2815780
GE000747	Contig00001	798848-801490	==	gene-K4A87_RS13350	NZ_CP082178.1	2812444-2815086
GE000748	Contig00001	801673-802323	==	gene-K4A87_RS13345	NZ_CP082178.1	2811611-2812261
GE000749	Contig00001	802345-803373	==	gene-K4A87_RS13340	NZ_CP082178.1	2810561-2811589
GE000750	Contig00001	803424-804146	==	gene-K4A87_RS13335	NZ_CP082178.1	2809788-2810510
GE000751	Contig00001	804204-804617	==	gene-K4A87_RS13330	NZ_CP082178.1	2809317-2809730
GE000752	Contig00001	804625-805740	==	gene-K4A87_RS13325	NZ_CP082178.1	2808194-2809309
GE000756	Contig00001	807919-808389	==	gene-K4A87_RS13315	NZ_CP082178.1	2806665-2807135
GE000757	Contig00001	808921-809655	==	gene-K4A87_RS13300	NZ_CP082178.1	2805387-2806118
GE000758	Contig00001	809806-810378	==	gene-K4A87_RS13295	NZ_CP082178.1	2804664-2805236
GE000759	Contig00001	810378-811877	==	gene-K4A87_RS13290	NZ_CP082178.1	2803165-2804664
GE000760	Contig00001	812032-815898	==	gene-K4A87_RS13285	NZ_CP082178.1	2799149-2803015
GE000763	Contig00001	817755-818354	==	gene-K4A87_RS13270	NZ_CP082178.1	2796694-2797293
GE000765	Contig00001	820102-820485	==	gene-K4A87_RS13260	NZ_CP082178.1	2794832-2794981
GE000766	Contig00001	820606-821643	==	gene-K4A87_RS13255	NZ_CP082178.1	2793638-2794760
GE000767	Contig00001	822189-823064	==	gene-K4A87_RS13250	NZ_CP082178.1	2792246-2793121
GE000768	Contig00001	823066-823326	==	gene-K4A87_RS13245	NZ_CP082178.1	2791984-2792244
GE000769	Contig00001	823358-824653	==	gene-K4A87_RS13240	NZ_CP082178.1	2790657-2791952
GE000770	Contig00001	824745-826445	==	gene-K4A87_RS13235	NZ_CP082178.1	2788859-2790565
GE000771	Contig00001	826593-827933	==	gene-K4A87_RS13230	NZ_CP082178.1	2787378-2788718
GE002590	Contig00001	2781468-2782016	==	gene-K4A87_RS04340	NZ_CP082178.1	916450-916923
GE002596	Contig00001	2787190-2789088	==	gene-K4A87_RS04325	NZ_CP082178.1	912870-914762
GE002597	Contig00001	2789103-2789642	==	gene-K4A87_RS04320	NZ_CP082178.1	912317-912850
GE002598	Contig00001	2789639-2790304	==	gene-K4A87_RS04315	NZ_CP082178.1	911655-912320
GE002599	Contig00001	2790301-2791056	==	gene-K4A87_RS04310	NZ_CP082178.1	910915-911658
GE002600	Contig00001	2791056-2792114	==	gene-K4A87_RS04305	NZ_CP082178.1	909833-910915
GE002601	Contig00001	2792329-2794755	==	gene-K4A87_RS04300	NZ_CP082178.1	907216-909738
GE002602	Contig00001	2794951-2795601	==	gene-K4A87_RS04295	NZ_CP082178.1	906371-907021
GE002603	Contig00001	2795714-2797003	==	gene-K4A87_RS04290	NZ_CP082178.1	904998-906287
GE002604	Contig00001	2797228-2797470	==	gene-K4A87_RS04285	NZ_CP082178.1	904531-904773
GE002605	Contig00001	2797542-2798480	==	gene-K4A87_RS04280	NZ_CP082178.1	903521-904459
GE002607	Contig00001	2799452-2801596	==	gene-K4A87_RS04275	NZ_CP082178.1	901257-903401
GE002608	Contig00001	2801627-2802007	==	gene-K4A87_RS04270	NZ_CP082178.1	900846-901226
GE002609	Contig00001	2802227-2804398	==	gene-K4A87_RS04265	NZ_CP082178.1	898450-900621
GE002610	Contig00001	2804526-2804825	==	gene-K4A87_RS04260	NZ_CP082178.1	898023-898322
GE002611	Contig00001	2804968-2805579	==	gene-K4A87_RS04255	NZ_CP082178.1	897269-897880
GE002612	Contig00001	2805732-2806592	==	gene-K4A87_RS04250	NZ_CP082178.1	896256-897116
GE002613	Contig00001	2806704-2807429	==	gene-K4A87_RS04245	NZ_CP082178.1	895419-896144
GE002614	Contig00001	2807426-2808052	==	gene-K4A87_RS04240	NZ_CP082178.1	894796-895395
GE002615	Contig00001	2808059-2809216	==	gene-K4A87_RS04235	NZ_CP082178.1	893632-894789
GE002616	Contig00001	2809317-2809559	==	gene-K4A87_RS04230	NZ_CP082178.1	893131-893515
GE002617	Contig00001	2809936-2811264	==	gene-K4A87_RS04215	NZ_CP082178.1	889755-891098
GE002619	Contig00001	2812903-2813445	==	gene-K4A87_RS04210	NZ_CP082178.1	889198-889740
GE002620	Contig00001	2813460-2813903	==	gene-K4A87_RS04205	NZ_CP082178.1	888737-888958
GE002621	Contig00001	2813900-2814199	==	gene-K4A87_RS04200	NZ_CP082178.1	888441-888740
GE002622	Contig00001	2814883-2815479	==	gene-K4A87_RS04190	NZ_CP082178.1	887163-887789
GE002623	Contig00001	2815476-2815946	==	gene-K4A87_RS04185	NZ_CP082178.1	886690-887166
GE002624	Contig00001	2816036-2816683	==	gene-K4A87_RS04180	NZ_CP082178.1	885953-886600
GE002625	Contig00001	2817058-2817507	==	gene-K4A87_RS04175	NZ_CP082178.1	885349-885798
GE002626	Contig00001	2817680-2818561	==	gene-K4A87_RS04170	NZ_CP082178.1	884295-885176
GE002627	Contig00001	2818653-2818844	==	gene-K4A87_RS04160	NZ_CP082178.1	881717-881956
GE002628	Contig00001	2818916-2819536	==	gene-K4A87_RS04155	NZ_CP082178.1	881073-881693
GE002629	Contig00001	2820185-2821474	==	gene-K4A87_RS04140	NZ_CP082178.1	877759-878985
GE002631	Contig00001	2823137-2823547	==	gene-K4A87_RS04135	NZ_CP082178.1	877257-877685
GE002634	Contig00001	2825295-2826110	==	gene-K4A87_RS04130	NZ_CP082178.1	876308-876627
GE002635	Contig00001	2826276-2826995	==	gene-K4A87_RS04125	NZ_CP082178.1	875588-876247
GE002636	Contig00001	2827033-2829225	==	gene-K4A87_RS04120	NZ_CP082178.1	873317-875425
GE002637	Contig00001	2829412-2830008	==	gene-K4A87_RS04110	NZ_CP082178.1	872532-873128
GE002638	Contig00001	2830008-2831375	==	gene-K4A87_RS04105	NZ_CP082178.1	871165-872532
GE002639	Contig00001	2831709-2832272	==	gene-K4A87_RS04100	NZ_CP082178.1	870257-870820
GE002640	Contig00001	2832431-2833693	==	gene-K4A87_RS04095	NZ_CP082178.1	868834-870096
GE002641	Contig00001	2834154-2834333	==	gene-K4A87_RS04085	NZ_CP082178.1	868216-868518
GE002642	Contig00001	2834338-2834862	==	gene-K4A87_RS04080	NZ_CP082178.1	867620-868189
GE002643	Contig00001	2835113-2837455	==	gene-K4A87_RS04075	NZ_CP082178.1	865388-867415
GE002644	Contig00001	2837271-2837873	==	gene-K4A87_RS04065	NZ_CP082178.1	864609-865091
GE002645	Contig00001	2837950-2838486	==	gene-K4A87_RS04060	NZ_CP082178.1	863876-864412
GE002646	Contig00001	2838633-2839748	==	gene-K4A87_RS04055	NZ_CP082178.1	862614-863762
GE002647	Contig00001	2840073-2842961	==	gene-K4A87_RS04050	NZ_CP082178.1	859321-862290
GE002648	Contig00001	2843011-2843904	==	gene-K4A87_RS04045	NZ_CP082178.1	858378-859271
GE002651	Contig00001	2846808-2848685	==	gene-K4A87_RS04035	NZ_CP082178.1	855130-857007
GE002652	Contig00001	2849359-2851491	==	gene-K4A87_RS04025	NZ_CP082178.1	852359-854329
GE002653	Contig00001	2851488-2851943	==	gene-K4A87_RS04020	NZ_CP082178.1	851748-852203
GE002654	Contig00001	2852596-2852970	==	gene-K4A87_RS04010	NZ_CP082178.1	849110-850948
GE002659	Contig00001	2855471-2856472	==	gene-K4A87_RS04005	NZ_CP082178.1	847114-848115
GE002660	Contig00001	2856517-2858238	==	gene-K4A87_RS04000	NZ_CP082178.1	845348-847069
GE002661	Contig00001	2858222-2858479	==	gene-K4A87_RS03995	NZ_CP082178.1	845107-845364
GE002662	Contig00001	2858555-2859673	==	gene-K4A87_RS03990	NZ_CP082178.1	843913-845031
GE002663	Contig00001	2859670-2861232	==	gene-K4A87_RS03985	NZ_CP082178.1	842354-843916
GE002665	Contig00001	2862915-2865710	==	gene-K4A87_RS03960	NZ_CP082178.1	840361-841245
GE002666	Contig00001	2866184-2867257	==	gene-K4A87_RS03955	NZ_CP082178.1	838768-839841
GE002667	Contig00001	2867352-2867999	==	gene-K4A87_RS03950	NZ_CP082178.1	838026-838673
GE002668	Contig00001	2868065-2869513	==	gene-K4A87_RS03945	NZ_CP082178.1	836512-837960
GE002670	Contig00001	2869925-2870584	==	gene-K4A87_RS03935	NZ_CP082178.1	835429-836082
GE002671	Contig00001	2870713-2871369	==	gene-K4A87_RS03930	NZ_CP082178.1	834643-835299
GE002672	Contig00001	2871390-2872763	==	gene-K4A87_RS03925	NZ_CP082178.1	833248-834621
GE002673	Contig00001	2872984-2874300	==	gene-K4A87_RS03920	NZ_CP082178.1	831747-833063
GE002674	Contig00001	2874435-2875355	==	gene-K4A87_RS03915	NZ_CP082178.1	830692-831612
GE002675	Contig00001	2875417-2876751	==	gene-K4A87_RS03905	NZ_CP082178.1	829158-830492
GE002676	Contig00001	2876732-2877844	==	gene-K4A87_RS03900	NZ_CP082178.1	828065-829177
GE002677	Contig00001	2877855-2878052	==	gene-K4A87_RS03895	NZ_CP082178.1	827857-828054
GE002695	Contig00001	2894628-2896013	==	gene-K4A87_RS03855	NZ_CP082178.1	818628-819911
GE001392	Contig00001	1501406-1502146	==	gene-K4A87_RS08360	NZ_CP082178.1	1790428-1791168
GE001393	Contig00001	1502153-1503127	==	gene-K4A87_RS08355	NZ_CP082178.1	1789447-1790421
GE001394	Contig00001	1503129-1503911	==	gene-K4A87_RS08350	NZ_CP082178.1	1788663-1789445
GE001395	Contig00001	1503908-1504975	==	gene-K4A87_RS08345	NZ_CP082178.1	1787506-1788666
GE001396	Contig00001	1505074-1505382	==	gene-K4A87_RS08340	NZ_CP082178.1	1787099-1787407
GE001397	Contig00001	1505379-1505744	==	gene-K4A87_RS08335	NZ_CP082178.1	1786737-1787102
GE001398	Contig00001	1505778-1507772	==	gene-K4A87_RS08330	NZ_CP082178.1	1784721-1786703
GE001399	Contig00001	1508213-1508746	==	gene-K4A87_RS08320	NZ_CP082178.1	1782223-1782756
GE001400	Contig00001	1509074-1509835	==	gene-K4A87_RS08315	NZ_CP082178.1	1781136-1781897
GE001404	Contig00001	1517431-1517583	==	gene-K4A87_RS08290	NZ_CP082178.1	1773384-1773581
GE001407	Contig00001	1523807-1524262	==	gene-K4A87_RS08265	NZ_CP082178.1	1766402-1767181
GE001409	Contig00001	1524722-1525204	==	gene-K4A87_RS08260	NZ_CP082178.1	1765790-1766272
GE001411	Contig00001	1525715-1526575	==	gene-K4A87_RS08250	NZ_CP082178.1	1764274-1765134
GE001412	Contig00001	1526572-1527162	==	gene-K4A87_RS08245	NZ_CP082178.1	1763687-1764277
GE001413	Contig00001	1527159-1528235	==	gene-K4A87_RS08240	NZ_CP082178.1	1762614-1763690
GE001414	Contig00001	1528296-1530608	==	gene-K4A87_RS08235	NZ_CP082178.1	1760247-1762607
GE001415	Contig00001	1530794-1531510	==	gene-K4A87_RS08230	NZ_CP082178.1	1759245-1760060
GE001416	Contig00001	1531806-1534397	==	gene-K4A87_RS08225	NZ_CP082178.1	1756456-1759047
GE001417	Contig00001	1534447-1534857	==	gene-K4A87_RS08220	NZ_CP082178.1	1755996-1756406
GE001418	Contig00001	1534854-1535102	==	gene-K4A87_RS08215	NZ_CP082178.1	1755751-1755999
GE001419	Contig00001	1535246-1538014	==	gene-K4A87_RS08210	NZ_CP082178.1	1752830-1755598
GE001421	Contig00001	1538801-1540486	==	gene-K4A87_RS08200	NZ_CP082178.1	1750557-1752242
GE001422	Contig00001	1540666-1541535	==	gene-K4A87_RS08190	NZ_CP082178.1	1749363-1750232
GE001423	Contig00001	1541549-1543738	==	gene-K4A87_RS08185	NZ_CP082178.1	1747160-1749349
GE001424	Contig00001	1543735-1544373	==	gene-K4A87_RS08180	NZ_CP082178.1	1746618-1747163
GE001425	Contig00001	1544381-1545517	==	gene-K4A87_RS08175	NZ_CP082178.1	1745408-1746544
GE001426	Contig00001	1545657-1547174	==	gene-K4A87_RS08170	NZ_CP082178.1	1743751-1745268
GE001427	Contig00001	1547383-1548372	==	gene-K4A87_RS08160	NZ_CP082178.1	1742272-1743397
GE001428	Contig00001	1548786-1550462	==	gene-K4A87_RS08150	NZ_CP082178.1	1740108-1741847
GE001429	Contig00001	1550522-1551442	==	gene-K4A87_RS08145	NZ_CP082178.1	1739191-1740111
GE001430	Contig00001	1551459-1551935	==	gene-K4A87_RS08140	NZ_CP082178.1	1738710-1739174
GE001431	Contig00001	1551932-1555174	==	gene-K4A87_RS08135	NZ_CP082178.1	1735459-1738701
GE001432	Contig00001	1555183-1555590	==	gene-K4A87_RS08130	NZ_CP082178.1	1735043-1735450
GE001433	Contig00001	1555587-1556735	==	gene-K4A87_RS08125	NZ_CP082178.1	1733898-1735046
GE001434	Contig00001	1556805-1558142	==	gene-K4A87_RS08120	NZ_CP082178.1	1732651-1733829
GE001435	Contig00001	1558241-1558957	==	gene-K4A87_RS08115	NZ_CP082178.1	1731695-1732411
GE001436	Contig00001	1559371-1559880	==	gene-K4A87_RS08105	NZ_CP082178.1	1731117-1731274
GE001438	Contig00001	1560724-1560978	==	gene-K4A87_RS08095	NZ_CP082178.1	1730451-1730705
GE001439	Contig00001	1560980-1562839	==	gene-K4A87_RS08090	NZ_CP082178.1	1728590-1730449
GE001440	Contig00001	1562836-1563126	==	gene-K4A87_RS08085	NZ_CP082178.1	1728345-1728593
GE001441	Contig00001	1563201-1563998	==	gene-K4A87_RS08080	NZ_CP082178.1	1727431-1728228
GE001442	Contig00001	1563995-1564891	==	gene-K4A87_RS08075	NZ_CP082178.1	1726538-1727434
GE001443	Contig00001	1565030-1565800	==	gene-K4A87_RS08070	NZ_CP082178.1	1725629-1726399
GE001444	Contig00001	1565917-1566483	==	gene-K4A87_RS08065	NZ_CP082178.1	1724946-1725512
GE001445	Contig00001	1566536-1568395	==	gene-K4A87_RS08060	NZ_CP082178.1	1723034-1724893
GE001446	Contig00001	1568392-1568685	==	gene-K4A87_RS08055	NZ_CP082178.1	1722744-1723037
GE001447	Contig00001	1568719-1570137	==	gene-K4A87_RS08050	NZ_CP082178.1	1721279-1722697
GE001448	Contig00001	1570348-1571589	==	gene-K4A87_RS08045	NZ_CP082178.1	1719828-1721069
GE001449	Contig00001	1571719-1572294	==	gene-K4A87_RS08040	NZ_CP082178.1	1719123-1719698
GE001450	Contig00001	1572476-1573945	==	gene-K4A87_RS08030	NZ_CP082178.1	1715969-1717399
GE001452	Contig00001	1575524-1576177	==	gene-K4A87_RS08025	NZ_CP082178.1	1715241-1715894
GE001453	Contig00001	1576212-1576778	==	gene-K4A87_RS08020	NZ_CP082178.1	1714640-1715206
GE001454	Contig00001	1576781-1577479	==	gene-K4A87_RS08015	NZ_CP082178.1	1713939-1714637
GE001455	Contig00001	1577674-1578822	==	gene-K4A87_RS08005	NZ_CP082178.1	1712593-1713669
GE001458	Contig00001	1580626-1582212	==	gene-K4A87_RS07980	NZ_CP082178.1	1707298-1708884
GE001459	Contig00001	1582394-1583014	==	gene-K4A87_RS07975	NZ_CP082178.1	1706493-1707113
GE001460	Contig00001	1583004-1583780	==	gene-K4A87_RS07970	NZ_CP082178.1	1705727-1706503
GE001461	Contig00001	1583774-1584508	==	gene-K4A87_RS07965	NZ_CP082178.1	1704999-1705733
GE001462	Contig00001	1584505-1585107	==	gene-K4A87_RS07960	NZ_CP082178.1	1704400-1705002
GE001463	Contig00001	1585104-1586231	==	gene-K4A87_RS07955	NZ_CP082178.1	1703276-1704403
GE001464	Contig00001	1586228-1587319	==	gene-K4A87_RS07950	NZ_CP082178.1	1702188-1703279
GE001465	Contig00001	1587316-1588611	==	gene-K4A87_RS07945	NZ_CP082178.1	1700896-1702191
GE001466	Contig00001	1588608-1589522	==	gene-K4A87_RS07940	NZ_CP082178.1	1699985-1700899
GE001467	Contig00001	1589532-1589858	==	gene-K4A87_RS07935	NZ_CP082178.1	1699649-1699975
GE001468	Contig00001	1590082-1591506	==	gene-K4A87_RS07930	NZ_CP082178.1	1698002-1699426
GE001472	Contig00001	1595794-1596753	==	gene-K4A87_RS07920	NZ_CP082178.1	1696613-1697029
GE001477	Contig00001	1601179-1601433	==	gene-K4A87_RS07885	NZ_CP082178.1	1687299-1688247
GE000446	Contig00001	486638-492421	==	gene-K4A87_RS14800	NZ_CP082178.1	3093726-3099833
GE000451	Contig00001	495976-497004	==	gene-K4A87_RS14790	NZ_CP082178.1	3092447-3093388
GE000452	Contig00001	497264-499576	==	gene-K4A87_RS14785	NZ_CP082178.1	3089789-3092101
GE000453	Contig00001	499573-500637	==	gene-K4A87_RS14780	NZ_CP082178.1	3088704-3089792
GE000454	Contig00001	500634-501212	==	gene-K4A87_RS14775	NZ_CP082178.1	3088153-3088731
GE000455	Contig00001	501488-502420	==	gene-K4A87_RS14770	NZ_CP082178.1	3087689-3088017
GE000461	Contig00001	504730-505254	==	gene-K4A87_RS14760	NZ_CP082178.1	3086911-3087435
GE000466	Contig00001	511954-512172	==	gene-K4A87_RS14745	NZ_CP082178.1	3083394-3084199
GE000472	Contig00001	517065-519200	==	gene-K4A87_RS14690	NZ_CP082178.1	3072476-3074611
GE000474	Contig00001	520049-520864	==	gene-K4A87_RS14675	NZ_CP082178.1	3070029-3070844
GE000476	Contig00001	521928-523109	==	gene-K4A87_RS14665	NZ_CP082178.1	3068450-3069631
GE000477	Contig00001	523106-523891	==	gene-K4A87_RS14660	NZ_CP082178.1	3067686-3068453
GE000478	Contig00001	523895-524542	==	gene-K4A87_RS14655	NZ_CP082178.1	3067017-3067673
GE000479	Contig00001	524570-525022	==	gene-K4A87_RS14650	NZ_CP082178.1	3066537-3066989
GE000480	Contig00001	525035-525769	==	gene-K4A87_RS14645	NZ_CP082178.1	3065790-3066524
GE000481	Contig00001	526119-526823	==	gene-K4A87_RS14635	NZ_CP082178.1	3064812-3065516
GE000482	Contig00001	527268-527672	==	gene-K4A87_RS14625	NZ_CP082178.1	3063962-3064366
GE000483	Contig00001	527892-528941	==	gene-K4A87_RS14620	NZ_CP082178.1	3062693-3063742
GE000484	Contig00001	528962-529711	==	gene-K4A87_RS14615	NZ_CP082178.1	3061923-3062672
GE000485	Contig00001	529711-530460	==	gene-K4A87_RS14610	NZ_CP082178.1	3061174-3061923
GE000486	Contig00001	530460-531491	==	gene-K4A87_RS14605	NZ_CP082178.1	3060143-3061174
GE000487	Contig00001	531488-531655	==	gene-K4A87_RS14600	NZ_CP082178.1	3059979-3060146
GE000488	Contig00001	531619-532383	==	gene-K4A87_RS14595	NZ_CP082178.1	3059250-3059747
GE000489	Contig00001	532380-532625	==	gene-K4A87_RS14590	NZ_CP082178.1	3059008-3059253
GE000490	Contig00001	532628-533071	==	gene-K4A87_RS14585	NZ_CP082178.1	3058562-3059011
GE000491	Contig00001	533521-535551	==	gene-K4A87_RS14500	NZ_CP082178.1	3038020-3040041
GE000492	Contig00001	535558-535878	==	gene-K4A87_RS14495	NZ_CP082178.1	3037693-3038013
GE000493	Contig00001	535949-536542	==	gene-K4A87_RS14490	NZ_CP082178.1	3037015-3037608
GE000494	Contig00001	536634-536984	==	gene-K4A87_RS14485	NZ_CP082178.1	3036571-3036921
[truncated: 703 more rows]

## Sheet: YL19 VS SHQP01
Supplementary Table S5： Collinear genes between YL19 and SHQP01
YL19 Gene ID	Chr	Location		SHQP01 Gene ID	Chr	Location
gene-J5I97_RS00005	NZ_CP071955.1	1-1329	==	gene-K4A87_RS00005	NZ_CP082178.1	101-1429
gene-J5I97_RS00010	NZ_CP071955.1	1607-2707	==	gene-K4A87_RS00010	NZ_CP082178.1	1707-2807
gene-J5I97_RS00020	NZ_CP071955.1	2896-3425	==	gene-K4A87_RS00020	NZ_CP082178.1	2996-3525
gene-J5I97_RS00025	NZ_CP071955.1	3382-3534	==	gene-K4A87_RS00025	NZ_CP082178.1	3482-3634
gene-J5I97_RS00030	NZ_CP071955.1	4301-5407	==	gene-K4A87_RS00030	NZ_CP082178.1	4401-5507
gene-J5I97_RS00035	NZ_CP071955.1	5522-7966	==	gene-K4A87_RS00035	NZ_CP082178.1	5622-8066
gene-J5I97_RS00040	NZ_CP071955.1	8038-8874	==	gene-K4A87_RS00040	NZ_CP082178.1	8138-8974
gene-J5I97_RS00045	NZ_CP071955.1	8937-9743	==	gene-K4A87_RS00045	NZ_CP082178.1	9037-9843
gene-J5I97_RS00050	NZ_CP071955.1	10017-11213	==	gene-K4A87_RS00050	NZ_CP082178.1	10117-11313
gene-J5I97_RS00055	NZ_CP071955.1	11480-12037	==	gene-K4A87_RS00055	NZ_CP082178.1	11580-12137
gene-J5I97_RS00060	NZ_CP071955.1	12124-12885	==	gene-K4A87_RS00060	NZ_CP082178.1	12224-12985
gene-J5I97_RS00065	NZ_CP071955.1	12933-13355	==	gene-K4A87_RS00065	NZ_CP082178.1	13033-13455
gene-J5I97_RS00075	NZ_CP071955.1	14259-14882	==	gene-K4A87_RS00075	NZ_CP082178.1	14359-14982
gene-J5I97_RS00080	NZ_CP071955.1	15426-16384	==	gene-K4A87_RS00080	NZ_CP082178.1	15526-16484
gene-J5I97_RS00090	NZ_CP071955.1	16697-17502	==	gene-K4A87_RS00090	NZ_CP082178.1	16797-17602
gene-J5I97_RS00095	NZ_CP071955.1	17565-18332	==	gene-K4A87_RS00095	NZ_CP082178.1	17665-18432
gene-J5I97_RS00100	NZ_CP071955.1	18343-18612	==	gene-K4A87_RS00100	NZ_CP082178.1	18443-18712
gene-J5I97_RS00105	NZ_CP071955.1	18687-20147	==	gene-K4A87_RS00105	NZ_CP082178.1	18787-20247
gene-J5I97_RS00110	NZ_CP071955.1	20284-21342	==	gene-K4A87_RS00110	NZ_CP082178.1	20384-21442
gene-J5I97_RS00115	NZ_CP071955.1	21410-21615	==	gene-K4A87_RS00115	NZ_CP082178.1	21510-21715
gene-J5I97_RS00120	NZ_CP071955.1	21677-22207	==	gene-K4A87_RS00120	NZ_CP082178.1	21777-22307
gene-J5I97_RS00125	NZ_CP071955.1	22428-23768	==	gene-K4A87_RS00125	NZ_CP082178.1	22528-23868
gene-J5I97_RS00130	NZ_CP071955.1	23987-24679	==	gene-K4A87_RS00130	NZ_CP082178.1	24087-24779
gene-J5I97_RS00135	NZ_CP071955.1	24784-25104	==	gene-K4A87_RS00135	NZ_CP082178.1	24884-25204
gene-J5I97_RS00140	NZ_CP071955.1	25104-26090	==	gene-K4A87_RS00140	NZ_CP082178.1	25204-26190
gene-J5I97_RS00145	NZ_CP071955.1	26469-27905	==	gene-K4A87_RS00145	NZ_CP082178.1	26569-28005
gene-J5I97_RS00150	NZ_CP071955.1	28010-29308	==	gene-K4A87_RS00150	NZ_CP082178.1	28110-29408
gene-J5I97_RS00155	NZ_CP071955.1	29406-29567	==	gene-K4A87_RS00155	NZ_CP082178.1	29506-29667
gene-J5I97_RS00160	NZ_CP071955.1	29677-31497	==	gene-K4A87_RS00160	NZ_CP082178.1	29777-31597
gene-J5I97_RS00170	NZ_CP071955.1	31681-32127	==	gene-K4A87_RS00170	NZ_CP082178.1	31781-32227
gene-J5I97_RS00175	NZ_CP071955.1	32324-32461	==	gene-K4A87_RS00175	NZ_CP082178.1	32424-32561
gene-J5I97_RS00180	NZ_CP071955.1	32523-32710	==	gene-K4A87_RS00180	NZ_CP082178.1	32623-32810
gene-J5I97_RS00185	NZ_CP071955.1	33230-34319	==	gene-K4A87_RS00185	NZ_CP082178.1	33330-34419
gene-J5I97_RS00190	NZ_CP071955.1	34489-37629	==	gene-K4A87_RS00190	NZ_CP082178.1	34589-37729
gene-J5I97_RS00200	NZ_CP071955.1	41091-42329	==	gene-K4A87_RS00200	NZ_CP082178.1	41191-42429
gene-J5I97_RS00205	NZ_CP071955.1	43030-43845	==	gene-K4A87_RS00205	NZ_CP082178.1	43130-43945
gene-J5I97_RS00215	NZ_CP071955.1	44095-44388	==	gene-K4A87_RS00215	NZ_CP082178.1	44195-44488
gene-J5I97_RS00225	NZ_CP071955.1	44640-45200	==	gene-K4A87_RS00225	NZ_CP082178.1	44740-45300
gene-J5I97_RS00230	NZ_CP071955.1	45335-47029	==	gene-K4A87_RS00230	NZ_CP082178.1	45435-47129
gene-J5I97_RS00235	NZ_CP071955.1	47199-49430	==	gene-K4A87_RS00235	NZ_CP082178.1	47299-49530
gene-J5I97_RS00240	NZ_CP071955.1	50042-51304	==	gene-K4A87_RS00240	NZ_CP082178.1	50142-51404
gene-J5I97_RS00250	NZ_CP071955.1	52176-54017	==	gene-K4A87_RS00250	NZ_CP082178.1	52276-54117
gene-J5I97_RS00255	NZ_CP071955.1	54234-54575	==	gene-K4A87_RS00255	NZ_CP082178.1	54334-54675
gene-J5I97_RS00260	NZ_CP071955.1	54774-56483	==	gene-K4A87_RS00260	NZ_CP082178.1	54874-56583
gene-J5I97_RS00265	NZ_CP071955.1	56564-57250	==	gene-K4A87_RS00265	NZ_CP082178.1	56664-57350
gene-J5I97_RS00270	NZ_CP071955.1	57247-58197	==	gene-K4A87_RS00270	NZ_CP082178.1	57347-58297
gene-J5I97_RS00275	NZ_CP071955.1	58206-59048	==	gene-K4A87_RS00275	NZ_CP082178.1	58306-59148
gene-J5I97_RS00280	NZ_CP071955.1	59045-59770	==	gene-K4A87_RS00280	NZ_CP082178.1	59145-59870
gene-J5I97_RS00285	NZ_CP071955.1	59967-60842	==	gene-K4A87_RS00285	NZ_CP082178.1	60067-60942
gene-J5I97_RS00290	NZ_CP071955.1	61162-62014	==	gene-K4A87_RS00290	NZ_CP082178.1	61262-62114
gene-J5I97_RS00295	NZ_CP071955.1	62033-64255	==	gene-K4A87_RS00295	NZ_CP082178.1	62133-64355
gene-J5I97_RS00300	NZ_CP071955.1	64727-65761	==	gene-K4A87_RS00300	NZ_CP082178.1	64827-65861
gene-J5I97_RS00305	NZ_CP071955.1	65745-66332	==	gene-K4A87_RS00305	NZ_CP082178.1	65845-66432
gene-J5I97_RS00310	NZ_CP071955.1	66426-66695	==	gene-K4A87_RS00310	NZ_CP082178.1	66526-66795
gene-J5I97_RS00315	NZ_CP071955.1	66768-68144	==	gene-K4A87_RS00315	NZ_CP082178.1	66868-68244
gene-J5I97_RS00320	NZ_CP071955.1	68229-70130	==	gene-K4A87_RS00320	NZ_CP082178.1	68329-70230
gene-J5I97_RS00325	NZ_CP071955.1	70329-70544	==	gene-K4A87_RS00325	NZ_CP082178.1	70429-70644
gene-J5I97_RS00330	NZ_CP071955.1	70649-71425	==	gene-K4A87_RS00330	NZ_CP082178.1	70749-71525
gene-J5I97_RS00340	NZ_CP071955.1	72049-73434	==	gene-K4A87_RS00340	NZ_CP082178.1	72149-73534
gene-J5I97_RS00345	NZ_CP071955.1	73431-73539	==	gene-K4A87_RS00345	NZ_CP082178.1	73531-73639
gene-J5I97_RS00355	NZ_CP071955.1	73889-75172	==	gene-K4A87_RS00355	NZ_CP082178.1	73989-75272
gene-J5I97_RS19650	NZ_CP071955.1	75244-75801	==	gene-K4A87_RS00360	NZ_CP082178.1	75344-75901
gene-J5I97_RS00365	NZ_CP071955.1	76007-76150	==	gene-K4A87_RS00365	NZ_CP082178.1	76107-76250
gene-J5I97_RS00370	NZ_CP071955.1	76199-77383	==	gene-K4A87_RS00370	NZ_CP082178.1	76299-77483
gene-J5I97_RS00375	NZ_CP071955.1	77357-77773	==	gene-K4A87_RS00375	NZ_CP082178.1	77457-77873
gene-J5I97_RS00380	NZ_CP071955.1	77963-78634	==	gene-K4A87_RS00380	NZ_CP082178.1	78063-78734
gene-J5I97_RS00400	NZ_CP071955.1	83311-83514	==	gene-K4A87_RS00400	NZ_CP082178.1	83411-83614
gene-J5I97_RS00405	NZ_CP071955.1	83797-84078	==	gene-K4A87_RS00405	NZ_CP082178.1	83897-84178
gene-J5I97_RS00410	NZ_CP071955.1	84231-85598	==	gene-K4A87_RS00410	NZ_CP082178.1	84331-85698
gene-J5I97_RS00415	NZ_CP071955.1	85762-86376	==	gene-K4A87_RS00415	NZ_CP082178.1	85862-86476
gene-J5I97_RS00425	NZ_CP071955.1	86597-87182	==	gene-K4A87_RS00425	NZ_CP082178.1	86697-87282
gene-J5I97_RS00430	NZ_CP071955.1	87211-87327	==	gene-K4A87_RS00430	NZ_CP082178.1	87311-87427
gene-J5I97_RS00435	NZ_CP071955.1	87436-87755	==	gene-K4A87_RS00435	NZ_CP082178.1	87536-87855
gene-J5I97_RS00440	NZ_CP071955.1	87918-88991	==	gene-K4A87_RS00440	NZ_CP082178.1	88018-89091
gene-J5I97_RS19660	NZ_CP071955.1	89072-89223	==	gene-K4A87_RS00445	NZ_CP082178.1	89172-89323
gene-J5I97_RS00445	NZ_CP071955.1	89358-90272	==	gene-K4A87_RS00450	NZ_CP082178.1	89458-90372
gene-J5I97_RS00450	NZ_CP071955.1	90336-91241	==	gene-K4A87_RS00455	NZ_CP082178.1	90436-91341
gene-J5I97_RS00455	NZ_CP071955.1	91281-91472	==	gene-K4A87_RS00460	NZ_CP082178.1	91381-91572
gene-J5I97_RS00460	NZ_CP071955.1	91515-92300	==	gene-K4A87_RS00465	NZ_CP082178.1	91615-92400
gene-J5I97_RS00465	NZ_CP071955.1	92373-93239	==	gene-K4A87_RS00470	NZ_CP082178.1	92473-93339
gene-J5I97_RS00470	NZ_CP071955.1	93242-94207	==	gene-K4A87_RS00475	NZ_CP082178.1	93342-94307
gene-J5I97_RS00475	NZ_CP071955.1	94362-95252	==	gene-K4A87_RS00480	NZ_CP082178.1	94462-95352
gene-J5I97_RS00480	NZ_CP071955.1	95326-95553	==	gene-K4A87_RS00485	NZ_CP082178.1	95426-95653
gene-J5I97_RS00485	NZ_CP071955.1	95569-96231	==	gene-K4A87_RS00490	NZ_CP082178.1	95669-96331
gene-J5I97_RS00490	NZ_CP071955.1	96228-96965	==	gene-K4A87_RS00495	NZ_CP082178.1	96328-97065
gene-J5I97_RS00495	NZ_CP071955.1	96999-97595	==	gene-K4A87_RS00500	NZ_CP082178.1	97099-97695
gene-J5I97_RS00500	NZ_CP071955.1	97709-98608	==	gene-K4A87_RS00505	NZ_CP082178.1	97809-98708
gene-J5I97_RS00505	NZ_CP071955.1	98654-99419	==	gene-K4A87_RS00510	NZ_CP082178.1	98754-99519
gene-J5I97_RS00510	NZ_CP071955.1	100016-101830	==	gene-K4A87_RS00515	NZ_CP082178.1	100116-101930
gene-J5I97_RS00515	NZ_CP071955.1	101922-102830	==	gene-K4A87_RS00520	NZ_CP082178.1	102022-102930
gene-J5I97_RS00520	NZ_CP071955.1	103020-105203	==	gene-K4A87_RS00525	NZ_CP082178.1	103120-105303
gene-J5I97_RS00525	NZ_CP071955.1	105598-105873	==	gene-K4A87_RS00530	NZ_CP082178.1	105698-105973
gene-J5I97_RS19665	NZ_CP071955.1	106319-106423	==	gene-K4A87_RS00535	NZ_CP082178.1	106419-106523
gene-J5I97_RS00530	NZ_CP071955.1	106548-106928	==	gene-K4A87_RS00540	NZ_CP082178.1	106648-107028
gene-J5I97_RS00535	NZ_CP071955.1	107131-111603	==	gene-K4A87_RS00545	NZ_CP082178.1	107231-111703
gene-J5I97_RS00540	NZ_CP071955.1	111732-113213	==	gene-K4A87_RS00550	NZ_CP082178.1	111832-113313
gene-J5I97_RS00545	NZ_CP071955.1	113355-114413	==	gene-K4A87_RS00555	NZ_CP082178.1	113455-114513
gene-J5I97_RS00550	NZ_CP071955.1	114723-115796	==	gene-K4A87_RS00560	NZ_CP082178.1	114823-115896
gene-J5I97_RS00555	NZ_CP071955.1	115971-116304	==	gene-K4A87_RS00565	NZ_CP082178.1	116071-116404
gene-J5I97_RS00565	NZ_CP071955.1	117802-118090	==	gene-K4A87_RS00575	NZ_CP082178.1	117902-118190
gene-J5I97_RS00570	NZ_CP071955.1	118374-119855	==	gene-K4A87_RS00580	NZ_CP082178.1	118474-119955
gene-J5I97_RS00580	NZ_CP071955.1	121477-123582	==	gene-K4A87_RS00590	NZ_CP082178.1	121577-123682
gene-J5I97_RS00605	NZ_CP071955.1	130807-131643	==	gene-K4A87_RS00615	NZ_CP082178.1	130907-131743
gene-J5I97_RS00615	NZ_CP071955.1	133208-136324	==	gene-K4A87_RS00625	NZ_CP082178.1	133308-136424
gene-J5I97_RS00620	NZ_CP071955.1	136321-139671	==	gene-K4A87_RS00630	NZ_CP082178.1	136421-139771
gene-J5I97_RS00625	NZ_CP071955.1	139683-141866	==	gene-K4A87_RS00635	NZ_CP082178.1	139783-141966
gene-J5I97_RS00630	NZ_CP071955.1	142108-143256	==	gene-K4A87_RS00640	NZ_CP082178.1	142208-143356
gene-J5I97_RS00635	NZ_CP071955.1	143309-144931	==	gene-K4A87_RS00645	NZ_CP082178.1	143409-145031
gene-J5I97_RS00640	NZ_CP071955.1	144928-145923	==	gene-K4A87_RS00650	NZ_CP082178.1	145028-146023
gene-J5I97_RS00645	NZ_CP071955.1	146123-146959	==	gene-K4A87_RS00655	NZ_CP082178.1	146223-147059
gene-J5I97_RS00650	NZ_CP071955.1	146982-147980	==	gene-K4A87_RS00660	NZ_CP082178.1	147082-148080
gene-J5I97_RS00655	NZ_CP071955.1	147991-148512	==	gene-K4A87_RS00665	NZ_CP082178.1	148091-148612
gene-J5I97_RS00660	NZ_CP071955.1	148512-149795	==	gene-K4A87_RS00670	NZ_CP082178.1	148612-149895
gene-J5I97_RS00665	NZ_CP071955.1	149897-151480	==	gene-K4A87_RS00675	NZ_CP082178.1	149997-151580
gene-J5I97_RS00670	NZ_CP071955.1	151618-152676	==	gene-K4A87_RS00680	NZ_CP082178.1	151718-152776
gene-J5I97_RS00675	NZ_CP071955.1	153007-154131	==	gene-K4A87_RS00685	NZ_CP082178.1	153107-154231
gene-J5I97_RS00680	NZ_CP071955.1	154322-155176	==	gene-K4A87_RS00690	NZ_CP082178.1	154422-155276
gene-J5I97_RS00685	NZ_CP071955.1	155334-156089	==	gene-K4A87_RS00695	NZ_CP082178.1	155434-156189
gene-J5I97_RS00690	NZ_CP071955.1	156266-157156	==	gene-K4A87_RS00700	NZ_CP082178.1	156366-157256
gene-J5I97_RS00695	NZ_CP071955.1	157284-157766	==	gene-K4A87_RS00705	NZ_CP082178.1	157384-157866
gene-J5I97_RS00700	NZ_CP071955.1	157872-158714	==	gene-K4A87_RS00710	NZ_CP082178.1	157972-158814
gene-J5I97_RS00710	NZ_CP071955.1	159005-159154	==	gene-K4A87_RS00720	NZ_CP082178.1	159105-159254
gene-J5I97_RS00715	NZ_CP071955.1	159239-159577	==	gene-K4A87_RS00725	NZ_CP082178.1	159339-159677
gene-J5I97_RS00720	NZ_CP071955.1	159626-160363	==	gene-K4A87_RS00730	NZ_CP082178.1	159726-160463
gene-J5I97_RS00725	NZ_CP071955.1	160360-161832	==	gene-K4A87_RS00735	NZ_CP082178.1	160460-161932
gene-J5I97_RS00730	NZ_CP071955.1	161892-163073	==	gene-K4A87_RS00740	NZ_CP082178.1	161992-163173
gene-J5I97_RS00735	NZ_CP071955.1	163139-164428	==	gene-K4A87_RS00745	NZ_CP082178.1	163239-164528
gene-J5I97_RS00740	NZ_CP071955.1	164425-165411	==	gene-K4A87_RS00750	NZ_CP082178.1	164525-165511
gene-J5I97_RS00745	NZ_CP071955.1	165428-165697	==	gene-K4A87_RS00755	NZ_CP082178.1	165528-165797
gene-J5I97_RS00750	NZ_CP071955.1	165860-169552	==	gene-K4A87_RS00760	NZ_CP082178.1	165960-169652
gene-J5I97_RS00755	NZ_CP071955.1	169660-170053	==	gene-K4A87_RS00765	NZ_CP082178.1	169760-170153
gene-J5I97_RS00760	NZ_CP071955.1	170570-171487	==	gene-K4A87_RS00770	NZ_CP082178.1	170670-171587
gene-J5I97_RS00765	NZ_CP071955.1	171785-172417	==	gene-K4A87_RS00775	NZ_CP082178.1	171885-172517
gene-J5I97_RS00770	NZ_CP071955.1	172431-172907	==	gene-K4A87_RS00780	NZ_CP082178.1	172531-173007
gene-J5I97_RS00775	NZ_CP071955.1	172911-173483	==	gene-K4A87_RS00785	NZ_CP082178.1	173011-173583
gene-J5I97_RS00780	NZ_CP071955.1	173480-175498	==	gene-K4A87_RS00790	NZ_CP082178.1	173580-175598
gene-J5I97_RS00790	NZ_CP071955.1	175890-176318	==	gene-K4A87_RS00800	NZ_CP082178.1	175990-176418
gene-J5I97_RS00795	NZ_CP071955.1	176440-177243	==	gene-K4A87_RS00805	NZ_CP082178.1	176540-177343
gene-J5I97_RS00800	NZ_CP071955.1	177307-178278	==	gene-K4A87_RS00810	NZ_CP082178.1	177407-178378
gene-J5I97_RS00810	NZ_CP071955.1	178491-180563	==	gene-K4A87_RS00820	NZ_CP082178.1	178591-180663
gene-J5I97_RS00815	NZ_CP071955.1	180810-181617	==	gene-K4A87_RS00825	NZ_CP082178.1	180910-181717
gene-J5I97_RS00820	NZ_CP071955.1	181752-182558	==	gene-K4A87_RS00830	NZ_CP082178.1	181852-182658
gene-J5I97_RS00825	NZ_CP071955.1	182782-184191	==	gene-K4A87_RS00835	NZ_CP082178.1	182882-184291
gene-J5I97_RS00830	NZ_CP071955.1	184466-184804	==	gene-K4A87_RS00840	NZ_CP082178.1	184566-184904
gene-J5I97_RS00835	NZ_CP071955.1	184827-186263	==	gene-K4A87_RS00845	NZ_CP082178.1	184927-186363
gene-J5I97_RS00840	NZ_CP071955.1	186538-187593	==	gene-K4A87_RS00850	NZ_CP082178.1	186638-187693
gene-J5I97_RS00845	NZ_CP071955.1	187586-189016	==	gene-K4A87_RS00855	NZ_CP082178.1	187686-189116
gene-J5I97_RS00850	NZ_CP071955.1	189465-189962	==	gene-K4A87_RS00860	NZ_CP082178.1	189463-190062
gene-J5I97_RS00865	NZ_CP071955.1	191157-192041	==	gene-K4A87_RS00875	NZ_CP082178.1	191257-192141
gene-J5I97_RS00870	NZ_CP071955.1	192131-193426	==	gene-K4A87_RS00880	NZ_CP082178.1	192231-193526
gene-J5I97_RS00875	NZ_CP071955.1	193524-194789	==	gene-K4A87_RS00885	NZ_CP082178.1	193624-194889
gene-J5I97_RS00880	NZ_CP071955.1	194786-195763	==	gene-K4A87_RS00890	NZ_CP082178.1	194886-195863
gene-J5I97_RS00885	NZ_CP071955.1	195867-196643	==	gene-K4A87_RS00895	NZ_CP082178.1	195967-196743
gene-J5I97_RS19670	NZ_CP071955.1	196935-197098	==	gene-K4A87_RS00900	NZ_CP082178.1	197035-197198
gene-J5I97_RS00895	NZ_CP071955.1	197250-197720	==	gene-K4A87_RS00905	NZ_CP082178.1	197350-197820
gene-J5I97_RS00900	NZ_CP071955.1	197751-198167	==	gene-K4A87_RS00910	NZ_CP082178.1	197851-198267
gene-J5I97_RS00905	NZ_CP071955.1	198245-198682	==	gene-K4A87_RS00915	NZ_CP082178.1	198345-198782
gene-J5I97_RS00910	NZ_CP071955.1	198794-199309	==	gene-K4A87_RS00920	NZ_CP082178.1	198894-199409
gene-J5I97_RS00915	NZ_CP071955.1	199325-200356	==	gene-K4A87_RS00925	NZ_CP082178.1	199425-200456
gene-J5I97_RS00920	NZ_CP071955.1	201043-201639	==	gene-K4A87_RS00930	NZ_CP082178.1	201143-201739
gene-J5I97_RS00925	NZ_CP071955.1	202000-203709	==	gene-K4A87_RS00935	NZ_CP082178.1	202100-203809
gene-J5I97_RS00930	NZ_CP071955.1	203759-204665	==	gene-K4A87_RS00940	NZ_CP082178.1	203859-204765
gene-J5I97_RS00935	NZ_CP071955.1	204701-205177	==	gene-K4A87_RS00945	NZ_CP082178.1	204801-205277
gene-J5I97_RS00940	NZ_CP071955.1	205504-205827	==	gene-K4A87_RS00950	NZ_CP082178.1	205604-205927
gene-J5I97_RS00945	NZ_CP071955.1	205928-206944	==	gene-K4A87_RS00955	NZ_CP082178.1	206028-207044
gene-J5I97_RS00950	NZ_CP071955.1	207120-208238	==	gene-K4A87_RS00960	NZ_CP082178.1	207220-208338
gene-J5I97_RS00955	NZ_CP071955.1	208378-209286	==	gene-K4A87_RS00965	NZ_CP082178.1	208478-209386
gene-J5I97_RS00960	NZ_CP071955.1	209293-209763	==	gene-K4A87_RS00970	NZ_CP082178.1	209393-209863
gene-J5I97_RS00965	NZ_CP071955.1	209739-210755	==	gene-K4A87_RS00975	NZ_CP082178.1	209839-210855
gene-J5I97_RS00970	NZ_CP071955.1	210848-211231	==	gene-K4A87_RS00980	NZ_CP082178.1	210948-211331
gene-J5I97_RS00975	NZ_CP071955.1	211543-213195	==	gene-K4A87_RS00985	NZ_CP082178.1	211643-213295
gene-J5I97_RS00980	NZ_CP071955.1	213286-214296	==	gene-K4A87_RS00990	NZ_CP082178.1	213386-214396
gene-J5I97_RS00985	NZ_CP071955.1	214361-214519	==	gene-K4A87_RS00995	NZ_CP082178.1	214461-214619
gene-J5I97_RS00990	NZ_CP071955.1	214516-214755	==	gene-K4A87_RS01000	NZ_CP082178.1	214616-214855
gene-J5I97_RS00995	NZ_CP071955.1	214747-215169	==	gene-K4A87_RS01005	NZ_CP082178.1	214847-215269
gene-J5I97_RS01000	NZ_CP071955.1	215211-215855	==	gene-K4A87_RS01010	NZ_CP082178.1	215311-215955
gene-J5I97_RS01005	NZ_CP071955.1	215852-217525	==	gene-K4A87_RS01015	NZ_CP082178.1	215952-217625
gene-J5I97_RS01010	NZ_CP071955.1	217730-218191	==	gene-K4A87_RS01020	NZ_CP082178.1	217830-218291
gene-J5I97_RS01015	NZ_CP071955.1	218207-218636	==	gene-K4A87_RS01025	NZ_CP082178.1	218307-218736
gene-J5I97_RS01020	NZ_CP071955.1	218731-219273	==	gene-K4A87_RS01030	NZ_CP082178.1	218831-219373
gene-J5I97_RS01025	NZ_CP071955.1	219366-219797	==	gene-K4A87_RS01035	NZ_CP082178.1	219466-219897
gene-J5I97_RS01030	NZ_CP071955.1	219800-220429	==	gene-K4A87_RS01040	NZ_CP082178.1	219900-220529
gene-J5I97_RS01035	NZ_CP071955.1	220640-221986	==	gene-K4A87_RS01045	NZ_CP082178.1	220740-222086
gene-J5I97_RS01045	NZ_CP071955.1	222607-224775	==	gene-K4A87_RS01055	NZ_CP082178.1	222707-224875
gene-J5I97_RS01050	NZ_CP071955.1	224888-227074	==	gene-K4A87_RS01060	NZ_CP082178.1	224988-227174
gene-J5I97_RS01055	NZ_CP071955.1	227385-227704	==	gene-K4A87_RS01065	NZ_CP082178.1	227485-227804
gene-J5I97_RS01060	NZ_CP071955.1	229458-230263	==	gene-K4A87_RS01070	NZ_CP082178.1	229558-230363
gene-J5I97_RS01065	NZ_CP071955.1	236997-237551	==	gene-K4A87_RS01075	NZ_CP082178.1	237097-237651
gene-J5I97_RS01070	NZ_CP071955.1	237568-238605	==	gene-K4A87_RS01080	NZ_CP082178.1	237668-238705
gene-J5I97_RS01075	NZ_CP071955.1	238628-239638	==	gene-K4A87_RS01085	NZ_CP082178.1	238728-239738
gene-J5I97_RS01080	NZ_CP071955.1	239635-240996	==	gene-K4A87_RS01090	NZ_CP082178.1	239735-241096
gene-J5I97_RS01085	NZ_CP071955.1	241076-244441	==	gene-K4A87_RS01095	NZ_CP082178.1	241176-244541
gene-J5I97_RS01090	NZ_CP071955.1	244438-245427	==	gene-K4A87_RS01100	NZ_CP082178.1	244538-245527
gene-J5I97_RS01100	NZ_CP071955.1	245601-247625	==	gene-K4A87_RS01110	NZ_CP082178.1	245701-247725
gene-J5I97_RS01105	NZ_CP071955.1	247869-249479	==	gene-K4A87_RS01115	NZ_CP082178.1	247969-249579
gene-J5I97_RS01110	NZ_CP071955.1	249490-250653	==	gene-K4A87_RS01120	NZ_CP082178.1	249590-250753
gene-J5I97_RS01115	NZ_CP071955.1	250782-250967	==	gene-K4A87_RS01125	NZ_CP082178.1	250882-251067
gene-J5I97_RS01120	NZ_CP071955.1	250961-251917	==	gene-K4A87_RS01130	NZ_CP082178.1	251061-252017
gene-J5I97_RS01125	NZ_CP071955.1	252008-252460	==	gene-K4A87_RS01135	NZ_CP082178.1	252108-252560
gene-J5I97_RS01130	NZ_CP071955.1	252619-253395	==	gene-K4A87_RS01140	NZ_CP082178.1	252719-253495
gene-J5I97_RS01135	NZ_CP071955.1	253395-253595	==	gene-K4A87_RS01145	NZ_CP082178.1	253495-253695
gene-J5I97_RS01140	NZ_CP071955.1	253861-254379	==	gene-K4A87_RS01150	NZ_CP082178.1	253961-254479
gene-J5I97_RS01145	NZ_CP071955.1	254590-256308	==	gene-K4A87_RS01155	NZ_CP082178.1	254690-256408
gene-J5I97_RS01150	NZ_CP071955.1	256313-256699	==	gene-K4A87_RS01160	NZ_CP082178.1	256413-256799
gene-J5I97_RS01155	NZ_CP071955.1	256760-257547	==	gene-K4A87_RS01165	NZ_CP082178.1	256860-257647
gene-J5I97_RS01160	NZ_CP071955.1	257732-258697	==	gene-K4A87_RS01170	NZ_CP082178.1	257832-258797
gene-J5I97_RS01165	NZ_CP071955.1	259085-259271	==	gene-K4A87_RS01175	NZ_CP082178.1	259185-259371
gene-J5I97_RS01170	NZ_CP071955.1	259392-260054	==	gene-K4A87_RS01180	NZ_CP082178.1	259492-260154
gene-J5I97_RS01175	NZ_CP071955.1	260134-261228	==	gene-K4A87_RS01185	NZ_CP082178.1	260234-261328
gene-J5I97_RS01185	NZ_CP071955.1	261589-262017	==	gene-K4A87_RS01195	NZ_CP082178.1	261689-262117
gene-J5I97_RS19675	NZ_CP071955.1	262150-262406	==	gene-K4A87_RS01200	NZ_CP082178.1	262250-262506
gene-J5I97_RS01190	NZ_CP071955.1	262724-263143	==	gene-K4A87_RS01205	NZ_CP082178.1	262824-263243
gene-J5I97_RS01195	NZ_CP071955.1	263159-263296	==	gene-K4A87_RS01210	NZ_CP082178.1	263259-263396
gene-J5I97_RS01200	NZ_CP071955.1	263441-264244	==	gene-K4A87_RS01215	NZ_CP082178.1	263541-264344
gene-J5I97_RS01205	NZ_CP071955.1	264327-265355	==	gene-K4A87_RS01220	NZ_CP082178.1	264427-265455
gene-J5I97_RS01210	NZ_CP071955.1	265479-266450	==	gene-K4A87_RS01225	NZ_CP082178.1	265579-266550
gene-J5I97_RS01215	NZ_CP071955.1	266684-267538	==	gene-K4A87_RS01230	NZ_CP082178.1	266784-267638
gene-J5I97_RS01220	NZ_CP071955.1	267775-268347	==	gene-K4A87_RS01235	NZ_CP082178.1	267875-268447
gene-J5I97_RS01230	NZ_CP071955.1	268768-268920	==	gene-K4A87_RS01245	NZ_CP082178.1	268868-269020
gene-J5I97_RS01235	NZ_CP071955.1	269220-271361	==	gene-K4A87_RS01250	NZ_CP082178.1	269320-271461
gene-J5I97_RS01240	NZ_CP071955.1	271493-271928	==	gene-K4A87_RS01255	NZ_CP082178.1	271593-272028
gene-J5I97_RS01245	NZ_CP071955.1	271956-272079	==	gene-K4A87_RS01260	NZ_CP082178.1	272056-272179
gene-J5I97_RS01250	NZ_CP071955.1	272182-272625	==	gene-K4A87_RS01265	NZ_CP082178.1	272282-272725
gene-J5I97_RS01260	NZ_CP071955.1	272886-275387	==	gene-K4A87_RS01275	NZ_CP082178.1	272986-275487
gene-J5I97_RS01265	NZ_CP071955.1	275573-275878	==	gene-K4A87_RS01280	NZ_CP082178.1	275673-275978
gene-J5I97_RS01275	NZ_CP071955.1	276136-276609	==	gene-K4A87_RS01290	NZ_CP082178.1	276236-276709
gene-J5I97_RS01285	NZ_CP071955.1	277087-277893	==	gene-K4A87_RS01300	NZ_CP082178.1	277187-277993
gene-J5I97_RS01290	NZ_CP071955.1	278047-279321	==	gene-K4A87_RS01305	NZ_CP082178.1	278147-279421
gene-J5I97_RS01295	NZ_CP071955.1	279407-279556	==	gene-K4A87_RS01310	NZ_CP082178.1	279507-279656
gene-J5I97_RS01300	NZ_CP071955.1	279601-280482	==	gene-K4A87_RS01315	NZ_CP082178.1	279701-280582
gene-J5I97_RS01305	NZ_CP071955.1	280545-281663	==	gene-K4A87_RS01320	NZ_CP082178.1	280645-281763
gene-J5I97_RS01310	NZ_CP071955.1	281725-282556	==	gene-K4A87_RS01325	NZ_CP082178.1	281825-282656
gene-J5I97_RS01315	NZ_CP071955.1	282604-282988	==	gene-K4A87_RS01330	NZ_CP082178.1	282704-283088
gene-J5I97_RS01320	NZ_CP071955.1	283057-283908	==	gene-K4A87_RS01335	NZ_CP082178.1	283157-284008
gene-J5I97_RS01325	NZ_CP071955.1	284090-284941	==	gene-K4A87_RS01340	NZ_CP082178.1	284190-285041
gene-J5I97_RS01335	NZ_CP071955.1	285090-285330	==	gene-K4A87_RS01350	NZ_CP082178.1	285190-285430
gene-J5I97_RS19680	NZ_CP071955.1	285418-286117	==	gene-K4A87_RS01355	NZ_CP082178.1	285518-286217
gene-J5I97_RS01345	NZ_CP071955.1	286117-286515	==	gene-K4A87_RS01360	NZ_CP082178.1	286217-286615
gene-J5I97_RS01350	NZ_CP071955.1	286769-287837	==	gene-K4A87_RS01365	NZ_CP082178.1	286869-287937
gene-J5I97_RS01355	NZ_CP071955.1	287862-288179	==	gene-K4A87_RS01370	NZ_CP082178.1	287962-288279
gene-J5I97_RS01360	NZ_CP071955.1	288432-290723	==	gene-K4A87_RS01375	NZ_CP082178.1	288532-290823
gene-J5I97_RS01365	NZ_CP071955.1	291690-292589	==	gene-K4A87_RS01380	NZ_CP082178.1	291790-292689
gene-J5I97_RS19685	NZ_CP071955.1	292684-292871	==	gene-K4A87_RS01385	NZ_CP082178.1	292784-292971
gene-J5I97_RS01370	NZ_CP071955.1	293008-293439	==	gene-K4A87_RS01390	NZ_CP082178.1	293108-293539
gene-J5I97_RS01375	NZ_CP071955.1	293821-294713	==	gene-K4A87_RS01395	NZ_CP082178.1	293921-294813
gene-J5I97_RS01380	NZ_CP071955.1	294932-296731	==	gene-K4A87_RS01400	NZ_CP082178.1	295032-296831
gene-J5I97_RS01385	NZ_CP071955.1	296799-297635	==	gene-K4A87_RS01405	NZ_CP082178.1	296899-297735
gene-J5I97_RS01390	NZ_CP071955.1	297639-299801	==	gene-K4A87_RS01410	NZ_CP082178.1	297739-299901
gene-J5I97_RS01405	NZ_CP071955.1	302960-303415	==	gene-K4A87_RS01425	NZ_CP082178.1	303060-303515
gene-J5I97_RS01415	NZ_CP071955.1	305690-306544	==	gene-K4A87_RS01435	NZ_CP082178.1	305790-306644
gene-J5I97_RS01420	NZ_CP071955.1	306551-306838	==	gene-K4A87_RS01440	NZ_CP082178.1	306651-306938
gene-J5I97_RS01425	NZ_CP071955.1	306962-308800	==	gene-K4A87_RS01445	NZ_CP082178.1	307062-308900
gene-J5I97_RS01430	NZ_CP071955.1	308920-309041	==	gene-K4A87_RS01450	NZ_CP082178.1	309020-309141
gene-J5I97_RS01435	NZ_CP071955.1	309066-309611	==	gene-K4A87_RS01455	NZ_CP082178.1	309166-309711
gene-J5I97_RS01440	NZ_CP071955.1	309841-311103	==	gene-K4A87_RS01460	NZ_CP082178.1	309941-311203
gene-J5I97_RS01445	NZ_CP071955.1	311404-313674	==	gene-K4A87_RS01465	NZ_CP082178.1	311504-313774
gene-J5I97_RS01455	NZ_CP071955.1	316366-316527	==	gene-K4A87_RS01475	NZ_CP082178.1	316466-316627
gene-J5I97_RS01470	NZ_CP071955.1	318951-319253	==	gene-K4A87_RS01490	NZ_CP082178.1	319051-319353
gene-J5I97_RS01475	NZ_CP071955.1	319445-320944	==	gene-K4A87_RS01495	NZ_CP082178.1	319545-321044
gene-J5I97_RS01480	NZ_CP071955.1	321085-321906	==	gene-K4A87_RS01500	NZ_CP082178.1	321185-322006
gene-J5I97_RS01485	NZ_CP071955.1	322085-323596	==	gene-K4A87_RS01505	NZ_CP082178.1	322185-323696
gene-J5I97_RS01490	NZ_CP071955.1	323823-324650	==	gene-K4A87_RS01510	NZ_CP082178.1	323923-324750
gene-J5I97_RS01495	NZ_CP071955.1	324643-324932	==	gene-K4A87_RS01515	NZ_CP082178.1	324743-325032
gene-J5I97_RS01500	NZ_CP071955.1	325016-325398	==	gene-K4A87_RS01520	NZ_CP082178.1	325116-325498
gene-J5I97_RS01505	NZ_CP071955.1	325415-325570	==	gene-K4A87_RS01525	NZ_CP082178.1	325515-325670
gene-J5I97_RS01510	NZ_CP071955.1	325697-326557	==	gene-K4A87_RS01530	NZ_CP082178.1	325797-326657
gene-J5I97_RS01515	NZ_CP071955.1	326900-328801	==	gene-K4A87_RS01535	NZ_CP082178.1	327000-328901
gene-J5I97_RS01520	NZ_CP071955.1	329398-329871	==	gene-K4A87_RS01540	NZ_CP082178.1	329498-329971
gene-J5I97_RS01525	NZ_CP071955.1	330030-330989	==	gene-K4A87_RS01545	NZ_CP082178.1	330130-331089
gene-J5I97_RS01530	NZ_CP071955.1	330974-331591	==	gene-K4A87_RS01550	NZ_CP082178.1	331074-331691
gene-J5I97_RS01535	NZ_CP071955.1	331631-331732	==	gene-K4A87_RS01555	NZ_CP082178.1	331731-331832
gene-J5I97_RS01540	NZ_CP071955.1	331885-332790	==	gene-K4A87_RS01560	NZ_CP082178.1	331985-332890
gene-J5I97_RS01545	NZ_CP071955.1	333045-333929	==	gene-K4A87_RS01565	NZ_CP082178.1	333145-334029
gene-J5I97_RS01550	NZ_CP071955.1	334212-334794	==	gene-K4A87_RS01570	NZ_CP082178.1	334312-334894
gene-J5I97_RS01555	NZ_CP071955.1	334839-335600	==	gene-K4A87_RS01575	NZ_CP082178.1	334939-335700
gene-J5I97_RS01560	NZ_CP071955.1	335669-336031	==	gene-K4A87_RS01580	NZ_CP082178.1	335769-336131
gene-J5I97_RS01565	NZ_CP071955.1	336172-337377	==	gene-K4A87_RS01585	NZ_CP082178.1	336272-337477
gene-J5I97_RS01570	NZ_CP071955.1	337411-338502	==	gene-K4A87_RS01590	NZ_CP082178.1	337511-338602
gene-J5I97_RS01575	NZ_CP071955.1	338552-339277	==	gene-K4A87_RS01595	NZ_CP082178.1	338652-339377
gene-J5I97_RS01580	NZ_CP071955.1	339458-340363	==	gene-K4A87_RS01600	NZ_CP082178.1	339558-340463
gene-J5I97_RS01590	NZ_CP071955.1	340919-341515	==	gene-K4A87_RS01610	NZ_CP082178.1	341019-341615
gene-J5I97_RS01595	NZ_CP071955.1	341517-343331	==	gene-K4A87_RS01615	NZ_CP082178.1	341617-343431
gene-J5I97_RS01610	NZ_CP071955.1	346600-347331	==	gene-K4A87_RS01630	NZ_CP082178.1	346700-347431
gene-J5I97_RS01620	NZ_CP071955.1	348056-348397	==	gene-K4A87_RS01640	NZ_CP082178.1	348156-348497
gene-J5I97_RS01625	NZ_CP071955.1	348755-351178	==	gene-K4A87_RS01645	NZ_CP082178.1	348855-351278
gene-J5I97_RS01630	NZ_CP071955.1	351364-353088	==	gene-K4A87_RS01650	NZ_CP082178.1	351464-353188
gene-J5I97_RS01635	NZ_CP071955.1	353331-354269	==	gene-K4A87_RS01655	NZ_CP082178.1	353431-354369
gene-J5I97_RS01640	NZ_CP071955.1	354717-356030	==	gene-K4A87_RS01660	NZ_CP082178.1	354817-356130
gene-J5I97_RS01645	NZ_CP071955.1	356129-357757	==	gene-K4A87_RS01665	NZ_CP082178.1	356229-357857
gene-J5I97_RS01650	NZ_CP071955.1	358264-359847	==	gene-K4A87_RS01670	NZ_CP082178.1	358364-359947
gene-J5I97_RS01655	NZ_CP071955.1	359844-362075	==	gene-K4A87_RS01675	NZ_CP082178.1	359944-362175
gene-J5I97_RS01665	NZ_CP071955.1	363832-365766	==	gene-K4A87_RS01685	NZ_CP082178.1	363932-365866
gene-J5I97_RS01670	NZ_CP071955.1	365763-368366	==	gene-K4A87_RS01690	NZ_CP082178.1	365863-368466
gene-J5I97_RS01675	NZ_CP071955.1	368380-368565	==	gene-K4A87_RS01695	NZ_CP082178.1	368480-368665
gene-J5I97_RS01690	NZ_CP071955.1	370996-371628	==	gene-K4A87_RS01710	NZ_CP082178.1	371096-371728
gene-J5I97_RS01695	NZ_CP071955.1	371716-372210	==	gene-K4A87_RS01715	NZ_CP082178.1	371816-372310
gene-J5I97_RS01700	NZ_CP071955.1	372207-373298	==	gene-K4A87_RS01720	NZ_CP082178.1	372307-373398
gene-J5I97_RS01705	NZ_CP071955.1	373469-378316	==	gene-K4A87_RS01725	NZ_CP082178.1	373569-378416
gene-J5I97_RS01710	NZ_CP071955.1	378313-383583	==	gene-K4A87_RS01730	NZ_CP082178.1	378413-383683
gene-J5I97_RS01715	NZ_CP071955.1	383594-383974	==	gene-K4A87_RS01735	NZ_CP082178.1	383694-384074
gene-J5I97_RS01720	NZ_CP071955.1	384041-384478	==	gene-K4A87_RS01740	NZ_CP082178.1	384141-384578
gene-J5I97_RS01735	NZ_CP071955.1	392024-392383	==	gene-K4A87_RS01755	NZ_CP082178.1	392124-392483
gene-J5I97_RS01740	NZ_CP071955.1	392659-393030	==	gene-K4A87_RS01760	NZ_CP082178.1	392840-393130
gene-J5I97_RS01745	NZ_CP071955.1	393040-394165	==	gene-K4A87_RS01765	NZ_CP082178.1	393140-394265
gene-J5I97_RS01760	NZ_CP071955.1	396780-397019	==	gene-K4A87_RS01780	NZ_CP082178.1	396880-397119
gene-J5I97_RS01775	NZ_CP071955.1	399502-399744	==	gene-K4A87_RS01795	NZ_CP082178.1	399602-399844
gene-J5I97_RS01780	NZ_CP071955.1	400044-400442	==	gene-K4A87_RS01800	NZ_CP082178.1	400144-400542
gene-J5I97_RS01785	NZ_CP071955.1	400789-403122	==	gene-K4A87_RS01805	NZ_CP082178.1	400889-403222
gene-J5I97_RS01790	NZ_CP071955.1	403128-403460	==	gene-K4A87_RS01810	NZ_CP082178.1	403228-403560
gene-J5I97_RS01795	NZ_CP071955.1	403527-403703	==	gene-K4A87_RS01815	NZ_CP082178.1	403627-403803
gene-J5I97_RS01800	NZ_CP071955.1	404076-404363	==	gene-K4A87_RS01820	NZ_CP082178.1	404176-404463
gene-J5I97_RS01805	NZ_CP071955.1	404508-406148	==	gene-K4A87_RS01825	NZ_CP082178.1	404608-406248
gene-J5I97_RS01810	NZ_CP071955.1	406235-409210	==	gene-K4A87_RS01830	NZ_CP082178.1	406335-409310
gene-J5I97_RS01815	NZ_CP071955.1	409207-410523	==	gene-K4A87_RS01835	NZ_CP082178.1	409307-410623
gene-J5I97_RS01820	NZ_CP071955.1	410652-413480	==	gene-K4A87_RS01840	NZ_CP082178.1	410752-413580
gene-J5I97_RS19695	NZ_CP071955.1	413518-414406	==	gene-K4A87_RS01845	NZ_CP082178.1	413618-414506
gene-J5I97_RS01840	NZ_CP071955.1	414766-416871	==	gene-K4A87_RS01855	NZ_CP082178.1	414866-416971
gene-J5I97_RS01850	NZ_CP071955.1	419541-419755	==	gene-K4A87_RS01865	NZ_CP082178.1	419641-419855
gene-J5I97_RS01860	NZ_CP071955.1	420276-420491	==	gene-K4A87_RS01875	NZ_CP082178.1	420376-420591
gene-J5I97_RS01865	NZ_CP071955.1	420514-421587	==	gene-K4A87_RS01880	NZ_CP082178.1	420614-421687
gene-J5I97_RS01870	NZ_CP071955.1	422160-424556	==	gene-K4A87_RS01885	NZ_CP082178.1	422260-424656
gene-J5I97_RS01875	NZ_CP071955.1	424830-425123	==	gene-K4A87_RS01890	NZ_CP082178.1	424930-425223
gene-J5I97_RS01880	NZ_CP071955.1	425126-425320	==	gene-K4A87_RS01895	NZ_CP082178.1	425226-425420
gene-J5I97_RS01885	NZ_CP071955.1	425495-428311	==	gene-K4A87_RS01900	NZ_CP082178.1	425595-428411
gene-J5I97_RS01890	NZ_CP071955.1	428435-428941	==	gene-K4A87_RS01905	NZ_CP082178.1	428535-429041
gene-J5I97_RS01895	NZ_CP071955.1	429388-430335	==	gene-K4A87_RS01910	NZ_CP082178.1	429488-430435
gene-J5I97_RS01900	NZ_CP071955.1	430473-431063	==	gene-K4A87_RS01915	NZ_CP082178.1	430573-431163
gene-J5I97_RS01905	NZ_CP071955.1	431291-432043	==	gene-K4A87_RS01920	NZ_CP082178.1	431391-432143
gene-J5I97_RS19700	NZ_CP071955.1	432446-432646	==	gene-K4A87_RS01930	NZ_CP082178.1	432546-432746
gene-J5I97_RS01920	NZ_CP071955.1	432895-433329	==	gene-K4A87_RS01935	NZ_CP082178.1	432995-433429
gene-J5I97_RS01925	NZ_CP071955.1	433407-433608	==	gene-K4A87_RS01940	NZ_CP082178.1	433507-433708
gene-J5I97_RS01930	NZ_CP071955.1	433773-434192	==	gene-K4A87_RS01945	NZ_CP082178.1	433873-434292
gene-J5I97_RS01935	NZ_CP071955.1	434189-434620	==	gene-K4A87_RS01950	NZ_CP082178.1	434289-434720
gene-J5I97_RS01940	NZ_CP071955.1	434617-436698	==	gene-K4A87_RS01955	NZ_CP082178.1	434717-436798
gene-J5I97_RS01945	NZ_CP071955.1	436864-437463	==	gene-K4A87_RS01960	NZ_CP082178.1	436964-437563
gene-J5I97_RS01950	NZ_CP071955.1	437659-438789	==	gene-K4A87_RS01965	NZ_CP082178.1	437759-438889
gene-J5I97_RS01955	NZ_CP071955.1	439246-441933	==	gene-K4A87_RS01970	NZ_CP082178.1	439346-442033
gene-J5I97_RS01960	NZ_CP071955.1	442001-444112	==	gene-K4A87_RS01975	NZ_CP082178.1	442101-444212
gene-J5I97_RS01970	NZ_CP071955.1	444507-445022	==	gene-K4A87_RS01985	NZ_CP082178.1	444607-445122
gene-J5I97_RS01975	NZ_CP071955.1	445028-445352	==	gene-K4A87_RS01990	NZ_CP082178.1	445128-445452
gene-J5I97_RS19705	NZ_CP071955.1	445275-445463	==	gene-K4A87_RS01995	NZ_CP082178.1	445375-445563
gene-J5I97_RS01980	NZ_CP071955.1	445657-445893	==	gene-K4A87_RS02000	NZ_CP082178.1	445757-445993
gene-J5I97_RS01985	NZ_CP071955.1	446080-446814	==	gene-K4A87_RS02005	NZ_CP082178.1	446180-446914
gene-J5I97_RS02000	NZ_CP071955.1	447890-448342	==	gene-K4A87_RS02015	NZ_CP082178.1	447990-448442
gene-J5I97_RS02005	NZ_CP071955.1	448731-449453	==	gene-K4A87_RS02020	NZ_CP082178.1	448831-449553
gene-J5I97_RS02010	NZ_CP071955.1	449450-450886	==	gene-K4A87_RS02025	NZ_CP082178.1	449550-450986
gene-J5I97_RS02015	NZ_CP071955.1	450886-452154	==	gene-K4A87_RS02030	NZ_CP082178.1	450986-452254
gene-J5I97_RS02020	NZ_CP071955.1	452239-454383	==	gene-K4A87_RS02035	NZ_CP082178.1	452339-454483
gene-J5I97_RS02025	NZ_CP071955.1	454555-455226	==	gene-K4A87_RS02040	NZ_CP082178.1	454655-455326
gene-J5I97_RS02030	NZ_CP071955.1	455223-455897	==	gene-K4A87_RS02045	NZ_CP082178.1	455323-455997
gene-J5I97_RS02035	NZ_CP071955.1	455894-458365	==	gene-K4A87_RS02050	NZ_CP082178.1	455994-458465
gene-J5I97_RS02040	NZ_CP071955.1	458376-459113	==	gene-K4A87_RS02055	NZ_CP082178.1	458476-459213
gene-J5I97_RS02045	NZ_CP071955.1	460565-460780	==	gene-K4A87_RS02065	NZ_CP082178.1	460665-460880
gene-J5I97_RS02050	NZ_CP071955.1	460790-461041	==	gene-K4A87_RS02070	NZ_CP082178.1	460890-461141
gene-J5I97_RS02055	NZ_CP071955.1	461285-461483	==	gene-K4A87_RS02075	NZ_CP082178.1	461385-461583
gene-J5I97_RS02060	NZ_CP071955.1	461772-462404	==	gene-K4A87_RS02080	NZ_CP082178.1	461872-462504
gene-J5I97_RS02070	NZ_CP071955.1	463432-464343	==	gene-K4A87_RS02090	NZ_CP082178.1	463532-464443
gene-J5I97_RS02075	NZ_CP071955.1	464521-464670	==	gene-K4A87_RS02095	NZ_CP082178.1	464621-464770
gene-J5I97_RS02080	NZ_CP071955.1	464881-465135	==	gene-K4A87_RS02100	NZ_CP082178.1	464981-465235
gene-J5I97_RS02085	NZ_CP071955.1	465122-465283	==	gene-K4A87_RS02105	NZ_CP082178.1	465222-465383
gene-J5I97_RS02090	NZ_CP071955.1	465371-465571	==	gene-K4A87_RS02110	NZ_CP082178.1	465471-465671
gene-J5I97_RS02095	NZ_CP071955.1	465881-466510	==	gene-K4A87_RS02115	NZ_CP082178.1	465981-466610
gene-J5I97_RS02100	NZ_CP071955.1	466557-466753	==	gene-K4A87_RS02120	NZ_CP082178.1	466657-466853
gene-J5I97_RS02105	NZ_CP071955.1	466877-468673	==	gene-K4A87_RS02125	NZ_CP082178.1	466977-468773
gene-J5I97_RS02110	NZ_CP071955.1	468670-469821	==	gene-K4A87_RS02130	NZ_CP082178.1	468770-469921
gene-J5I97_RS02115	NZ_CP071955.1	469915-471102	==	gene-K4A87_RS02135	NZ_CP082178.1	470015-471202
gene-J5I97_RS02120	NZ_CP071955.1	471099-472283	==	gene-K4A87_RS02140	NZ_CP082178.1	471199-472383
gene-J5I97_RS02125	NZ_CP071955.1	472321-473490	==	gene-K4A87_RS02145	NZ_CP082178.1	472421-473590
gene-J5I97_RS02130	NZ_CP071955.1	473882-474748	==	gene-K4A87_RS02150	NZ_CP082178.1	473982-474848
gene-J5I97_RS02135	NZ_CP071955.1	474978-475619	==	gene-K4A87_RS02155	NZ_CP082178.1	475078-475719
gene-J5I97_RS02140	NZ_CP071955.1	475770-475955	==	gene-K4A87_RS02160	NZ_CP082178.1	475870-476055
gene-J5I97_RS02145	NZ_CP071955.1	476301-476462	==	gene-K4A87_RS02165	NZ_CP082178.1	476401-476562
gene-J5I97_RS02150	NZ_CP071955.1	476814-478094	==	gene-K4A87_RS02170	NZ_CP082178.1	476914-478194
gene-J5I97_RS02155	NZ_CP071955.1	478094-478336	==	gene-K4A87_RS02175	NZ_CP082178.1	478194-478436
gene-J5I97_RS02160	NZ_CP071955.1	478330-478713	==	gene-K4A87_RS02180	NZ_CP082178.1	478430-478813
gene-J5I97_RS02165	NZ_CP071955.1	478924-482472	==	gene-K4A87_RS02185	NZ_CP082178.1	479024-482572
gene-J5I97_RS02175	NZ_CP071955.1	483073-483645	==	gene-K4A87_RS02195	NZ_CP082178.1	483173-483745
gene-J5I97_RS02185	NZ_CP071955.1	483850-484749	==	gene-K4A87_RS02205	NZ_CP082178.1	483950-484849
gene-J5I97_RS02190	NZ_CP071955.1	484887-485393	==	gene-K4A87_RS02210	NZ_CP082178.1	484987-485493
gene-J5I97_RS02195	NZ_CP071955.1	485414-485953	==	gene-K4A87_RS02215	NZ_CP082178.1	485514-486053
gene-J5I97_RS02200	NZ_CP071955.1	486092-486232	==	gene-K4A87_RS02220	NZ_CP082178.1	486192-486332
gene-J5I97_RS02205	NZ_CP071955.1	486441-488036	==	gene-K4A87_RS02225	NZ_CP082178.1	486541-488136
gene-J5I97_RS02210	NZ_CP071955.1	488127-488726	==	gene-K4A87_RS02230	NZ_CP082178.1	488227-488826
gene-J5I97_RS02215	NZ_CP071955.1	489183-490103	==	gene-K4A87_RS02235	NZ_CP082178.1	489283-490203
gene-J5I97_RS02220	NZ_CP071955.1	490193-492262	==	gene-K4A87_RS02240	NZ_CP082178.1	490293-492362
gene-J5I97_RS02225	NZ_CP071955.1	492413-493108	==	gene-K4A87_RS02245	NZ_CP082178.1	492513-493208
gene-J5I97_RS02230	NZ_CP071955.1	493214-494209	==	gene-K4A87_RS02250	NZ_CP082178.1	493314-494309
gene-J5I97_RS02235	NZ_CP071955.1	494422-495666	==	gene-K4A87_RS02255	NZ_CP082178.1	494522-495766
gene-J5I97_RS02240	NZ_CP071955.1	495932-497377	==	gene-K4A87_RS02260	NZ_CP082178.1	496032-497477
gene-J5I97_RS02250	NZ_CP071955.1	497956-498513	==	gene-K4A87_RS02270	NZ_CP082178.1	498056-498613
gene-J5I97_RS02255	NZ_CP071955.1	498892-499170	==	gene-K4A87_RS02275	NZ_CP082178.1	498992-499270
gene-J5I97_RS02260	NZ_CP071955.1	499584-499784	==	gene-K4A87_RS02280	NZ_CP082178.1	499684-499884
gene-J5I97_RS02265	NZ_CP071955.1	499949-501586	==	gene-K4A87_RS02285	NZ_CP082178.1	500049-501686
gene-J5I97_RS02270	NZ_CP071955.1	501662-501940	==	gene-K4A87_RS02290	NZ_CP082178.1	501762-501986
gene-J5I97_RS02275	NZ_CP071955.1	502059-502325	==	gene-K4A87_RS02295	NZ_CP082178.1	502159-502425
gene-J5I97_RS02280	NZ_CP071955.1	502488-503039	==	gene-K4A87_RS02300	NZ_CP082178.1	502588-503139
gene-J5I97_RS02285	NZ_CP071955.1	503134-503424	==	gene-K4A87_RS02305	NZ_CP082178.1	503234-503524
gene-J5I97_RS02290	NZ_CP071955.1	503434-504108	==	gene-K4A87_RS02310	NZ_CP082178.1	503534-504208
gene-J5I97_RS02295	NZ_CP071955.1	504322-505488	==	gene-K4A87_RS02315	NZ_CP082178.1	504422-505588
gene-J5I97_RS02300	NZ_CP071955.1	505499-506353	==	gene-K4A87_RS02320	NZ_CP082178.1	505599-506453
gene-J5I97_RS02305	NZ_CP071955.1	506624-507088	==	gene-K4A87_RS02325	NZ_CP082178.1	506724-507188
gene-J5I97_RS02310	NZ_CP071955.1	507374-507805	==	gene-K4A87_RS02330	NZ_CP082178.1	507474-507905
gene-J5I97_RS02315	NZ_CP071955.1	507809-508291	==	gene-K4A87_RS02335	NZ_CP082178.1	507909-508391
gene-J5I97_RS02320	NZ_CP071955.1	508438-509727	==	gene-K4A87_RS02340	NZ_CP082178.1	508538-509827
gene-J5I97_RS02325	NZ_CP071955.1	509727-510812	==	gene-K4A87_RS02345	NZ_CP082178.1	509827-510912
gene-J5I97_RS02330	NZ_CP071955.1	511134-511580	==	gene-K4A87_RS02350	NZ_CP082178.1	511234-511680
gene-J5I97_RS02335	NZ_CP071955.1	511567-511857	==	gene-K4A87_RS02355	NZ_CP082178.1	511667-511957
gene-J5I97_RS02340	NZ_CP071955.1	512071-514014	==	gene-K4A87_RS02360	NZ_CP082178.1	512171-514114
gene-J5I97_RS02345	NZ_CP071955.1	514129-514437	==	gene-K4A87_RS02365	NZ_CP082178.1	514229-514537
gene-J5I97_RS02350	NZ_CP071955.1	514525-515862	==	gene-K4A87_RS02370	NZ_CP082178.1	514625-515962
gene-J5I97_RS02355	NZ_CP071955.1	516085-516303	==	gene-K4A87_RS02375	NZ_CP082178.1	516185-516403
gene-J5I97_RS02360	NZ_CP071955.1	516543-517610	==	gene-K4A87_RS02380	NZ_CP082178.1	516643-517710
gene-J5I97_RS02365	NZ_CP071955.1	517607-518317	==	gene-K4A87_RS02385	NZ_CP082178.1	517707-518417
gene-J5I97_RS02375	NZ_CP071955.1	518597-518698	==	gene-K4A87_RS02395	NZ_CP082178.1	518697-518798
gene-J5I97_RS02380	NZ_CP071955.1	518832-519392	==	gene-K4A87_RS02400	NZ_CP082178.1	518932-519492
gene-J5I97_RS02385	NZ_CP071955.1	519565-519765	==	gene-K4A87_RS02405	NZ_CP082178.1	519665-519865
gene-J5I97_RS02390	NZ_CP071955.1	519832-520157	==	gene-K4A87_RS02410	NZ_CP082178.1	519932-520257
gene-J5I97_RS02395	NZ_CP071955.1	520216-521021	==	gene-K4A87_RS02415	NZ_CP082178.1	520316-521121
gene-J5I97_RS02400	NZ_CP071955.1	521260-521745	==	gene-K4A87_RS02420	NZ_CP082178.1	521360-521845
gene-J5I97_RS02405	NZ_CP071955.1	521875-522174	==	gene-K4A87_RS02425	NZ_CP082178.1	521975-522274
gene-J5I97_RS02410	NZ_CP071955.1	522413-523772	==	gene-K4A87_RS02430	NZ_CP082178.1	522513-523872
gene-J5I97_RS02415	NZ_CP071955.1	524094-524776	==	gene-K4A87_RS02435	NZ_CP082178.1	524194-524876
gene-J5I97_RS02425	NZ_CP071955.1	525380-526396	==	gene-K4A87_RS02440	NZ_CP082178.1	525480-526496
gene-J5I97_RS02435	NZ_CP071955.1	528392-529315	==	gene-K4A87_RS02450	NZ_CP082178.1	528492-529415
gene-J5I97_RS02440	NZ_CP071955.1	529424-529576	==	gene-K4A87_RS02455	NZ_CP082178.1	529524-529676
gene-J5I97_RS02450	NZ_CP071955.1	530115-531404	==	gene-K4A87_RS02465	NZ_CP082178.1	530215-531504
gene-J5I97_RS02455	NZ_CP071955.1	531497-531661	==	gene-K4A87_RS02470	NZ_CP082178.1	531597-531761
gene-J5I97_RS02465	NZ_CP071955.1	531948-532541	==	gene-K4A87_RS02480	NZ_CP082178.1	532048-532641
gene-J5I97_RS02470	NZ_CP071955.1	532559-533467	==	gene-K4A87_RS02485	NZ_CP082178.1	532659-533567
gene-J5I97_RS02475	NZ_CP071955.1	533527-534642	==	gene-K4A87_RS02490	NZ_CP082178.1	533627-534742
gene-J5I97_RS02480	NZ_CP071955.1	534779-534847	==	gene-K4A87_RS02495	NZ_CP082178.1	534879-534947
gene-J5I97_RS02485	NZ_CP071955.1	535000-535533	==	gene-K4A87_RS02500	NZ_CP082178.1	535100-535633
gene-J5I97_RS02490	NZ_CP071955.1	535530-536627	==	gene-K4A87_RS02505	NZ_CP082178.1	535630-536727
gene-J5I97_RS19710	NZ_CP071955.1	536806-537039	==	gene-K4A87_RS02510	NZ_CP082178.1	536906-537139
gene-J5I97_RS02500	NZ_CP071955.1	537063-538433	==	gene-K4A87_RS02515	NZ_CP082178.1	537163-538533
gene-J5I97_RS02505	NZ_CP071955.1	538478-539215	==	gene-K4A87_RS02520	NZ_CP082178.1	538578-539315
gene-J5I97_RS02510	NZ_CP071955.1	539363-540469	==	gene-K4A87_RS02525	NZ_CP082178.1	539463-540569
gene-J5I97_RS02520	NZ_CP071955.1	540791-541174	==	gene-K4A87_RS02535	NZ_CP082178.1	540891-541274
gene-J5I97_RS02525	NZ_CP071955.1	541171-541659	==	gene-K4A87_RS02540	NZ_CP082178.1	541271-541759
gene-J5I97_RS02530	NZ_CP071955.1	541663-542025	==	gene-K4A87_RS02545	NZ_CP082178.1	541763-542125
gene-J5I97_RS02535	NZ_CP071955.1	542143-543579	==	gene-K4A87_RS02550	NZ_CP082178.1	542243-543679
gene-J5I97_RS02540	NZ_CP071955.1	543823-544641	==	gene-K4A87_RS02555	NZ_CP082178.1	543923-544741
gene-J5I97_RS02545	NZ_CP071955.1	544755-545417	==	gene-K4A87_RS02560	NZ_CP082178.1	544855-545517
gene-J5I97_RS02550	NZ_CP071955.1	545482-545778	==	gene-K4A87_RS02565	NZ_CP082178.1	545582-545878
gene-J5I97_RS02555	NZ_CP071955.1	545879-547063	==	gene-K4A87_RS02570	NZ_CP082178.1	545979-547163
gene-J5I97_RS02560	NZ_CP071955.1	547060-547725	==	gene-K4A87_RS02575	NZ_CP082178.1	547160-547825
gene-J5I97_RS02570	NZ_CP071955.1	548021-548908	==	gene-K4A87_RS02585	NZ_CP082178.1	548121-549008
gene-J5I97_RS02575	NZ_CP071955.1	549104-549697	==	gene-K4A87_RS02590	NZ_CP082178.1	549204-549797
gene-J5I97_RS02580	NZ_CP071955.1	549775-550040	==	gene-K4A87_RS02595	NZ_CP082178.1	549875-550140
gene-J5I97_RS02585	NZ_CP071955.1	550084-550371	==	gene-K4A87_RS02600	NZ_CP082178.1	550184-550471
gene-J5I97_RS02590	NZ_CP071955.1	550786-550950	==	gene-K4A87_RS02605	NZ_CP082178.1	550886-551050
gene-J5I97_RS02595	NZ_CP071955.1	551145-552158	==	gene-K4A87_RS02610	NZ_CP082178.1	551245-552258
gene-J5I97_RS02600	NZ_CP071955.1	552351-553313	==	gene-K4A87_RS02615	NZ_CP082178.1	552451-553413
gene-J5I97_RS02605	NZ_CP071955.1	553456-554463	==	gene-K4A87_RS02620	NZ_CP082178.1	553556-554563
gene-J5I97_RS02610	NZ_CP071955.1	554460-555155	==	gene-K4A87_RS02625	NZ_CP082178.1	554560-555255
[truncated: 3,159 more rows]
